# Supplementary material for: Individual and neighborhood based socioeconomic factors relevant for contact behaviour and epidemic control
Source: Commun Med (Lond). 2025 Dec 11;6:26. doi: 10.1038/s43856-025-01282-y (PMC12808736; doi:10.1038/s43856-025-01282-y)
Supplement: Supplementary file 4 — Supplementary Data 1 [file 43856_2025_1282_MOESM4_ESM.xlsx]

## Sheet: panel_a
age_group	edu_level	sep_level	population	percentage
0-14	low edu	low SEP	413202	4.69861
0-14	high edu	low SEP	0	0
0-14	low edu	high SEP	910215	10.3503
0-14	high edu	high SEP	0	0
15-24	low edu	low SEP	264751	3.01054
15-24	high edu	low SEP	24823	0.282268
15-24	low edu	high SEP	552631	6.28409
15-24	high edu	high SEP	51812	0.589166
25-64	low edu	low SEP	938744	10.6747
25-64	high edu	low SEP	536759	6.10361
25-64	low edu	high SEP	1.72722e+06	19.6406
25-64	high edu	high SEP	1.68732e+06	19.1869
65+	low edu	low SEP	427283	4.85873
65+	high edu	low SEP	111064	1.26294
65+	low edu	high SEP	799173	9.08758
65+	high edu	high SEP	349133	3.97007

## Sheet: panel_b
id_distr	name	COUNTOFPER	sep_level	geometry
101	Affoltern	53669	high SEP	POLYGON ((2683002 1235047, 2686417 1230648, 2686375 1230280, 2686025 1230170, 2683672 1230715, 2680285 1229552, 2679590 1229402, 2678887 1229152, 2676327 1230767, 2674462 1230730, 2674080 1231867, 2674094 1232176, 2673940 1232397, 2674072 1232706, 2673845 1232995, 2673840 1233246, 2673609 1233411, 2673545 1233510, 2673124 1234051, 2672986 1234331, 2673188 1234619, 2673168 1234932, 2672940 1235084…
102	Andelfingen	30951	high SEP	POLYGON ((2692412 1282317, 2692330 1281505, 2693052 1280205, 2693890 1278435, 2696072 1277567, 2697177 1277615, 2698340 1277272, 2699657 1278425, 2702142 1280257, 2702480 1280287, 2702637 1278855, 2703452 1278600, 2704275 1278285, 2704212 1277197, 2702672 1273937, 2702228 1273478, 2701445 1274087, 2698540 1275347, 2697815 1273850, 2698497 1272117, 2699535 1272190, 2700072 1269332, 2699448 1269389…
103	Bülach	153137	high SEP	POLYGON ((2682781 1276318, 2683046 1275678, 2684236 1275700, 2684832 1274774, 2685471 1274488, 2685736 1273826, 2685118 1273495, 2684562 1272687, 2684085 1272462, 2683252 1271840, 2682640 1271347, 2682472 1269997, 2683365 1269840, 2684005 1267497, 2684652 1268040, 2687220 1266945, 2688375 1265615, 2687930 1264262, 2688227 1264081, 2688470 1264279, 2688792 1264075, 2689780 1262372, 2691900 1261460…
104	Dielsdorf	89358	high SEP	POLYGON ((2677163 1269558, 2677449 1268773, 2676620 1267830, 2677110 1267544, 2677789 1268124, 2679920 1266340, 2679230 1264687, 2679445 1263880, 2678525 1262332, 2678960 1261310, 2680768 1261695, 2681431 1261106, 2681711 1261317, 2682972 1260247, 2683890 1258166, 2684125 1257916, 2683427 1256602, 2684190 1255012, 2684250 1253920, 2682179 1254122, 2680207 1254315, 2679004 1253291, 2678069 1252495…
105	Hinwil	102349	high SEP	POLYGON ((2713657 1248312, 2715953 1245060, 2716907 1242097, 2716185 1240715, 2714827 1240407, 2713276 1238404, 2714225 1237760, 2713305 1235482, 2709497 1234547, 2708375 1233697, 2705199 1234217, 2703745 1233910, 2702737 1233972, 2701577 1235835, 2698987 1236040, 2698175 1238081, 2698240 1238267, 2697597 1239080, 2698457 1239287, 2697510 1240555, 2698432 1242037, 2699671 1242792, 2699512 1243585…
106	Horgen	127803	high SEP	POLYGON ((2690010 1234160, 2690651 1233911, 2690972 1234151, 2691293 1234160, 2691900 1233830, 2692167 1233447, 2692577 1232761, 2693861 1231602, 2694877 1230817, 2695635 1230362, 2696660 1228784, 2694178 1226600, 2694236 1225542, 2695030 1224735, 2695050 1224365, 2693048 1223923, 2692653 1225095, 2691997 1225077, 2691380 1224790, 2691032 1224807, 2690939 1225143, 2690428 1225092, 2689870 1225377…
107	Meilen	106083	high SEP	POLYGON ((2694192 1237795, 2694755 1237210, 2698175 1238081, 2698987 1236040, 2701577 1235835, 2702737 1233972, 2703745 1233910, 2702799 1232803, 2702557 1232755, 2702134 1232395, 2701137 1232382, 2700021 1232235, 2698205 1232207, 2696544 1232868, 2696152 1233492, 2694681 1234151, 2694280 1234624, 2693798 1234784, 2692934 1235168, 2690054 1236211, 2688966 1236986, 2688556 1237521, 2687717 1238765…
108	Pfäffikon	60516	high SEP	POLYGON ((2695406 1256434, 2695847 1256231, 2696750 1257400, 2697274 1257616, 2697377 1257224, 2697598 1257124, 2697774 1257224, 2697752 1257665, 2698105 1257775, 2698524 1257554, 2698832 1257643, 2699172 1258392, 2699384 1258304, 2699450 1257665, 2699714 1257356, 2700596 1256849, 2700964 1256738, 2701566 1256827, 2701831 1256584, 2702052 1256452, 2701924 1256185, 2701897 1255923, 2702382 1255614…
109	Uster	134937	high SEP	POLYGON ((2692047 1252880, 2692905 1252252, 2693060 1252340, 2696149 1250034, 2697562 1250027, 2697375 1248932, 2699445 1246737, 2699608 1245143, 2699512 1243585, 2699671 1242792, 2698432 1242037, 2697510 1240555, 2698457 1239287, 2697597 1239080, 2698240 1238267, 2698175 1238081, 2694755 1237210, 2694192 1237795, 2692557 1239577, 2692067 1240417, 2691955 1240670, 2691282 1242820, 2689737 1245010…
110	Winterthur	170683	high SEP	POLYGON ((2702250 1271367, 2703210 1269802, 2705340 1269875, 2706265 1269055, 2704707 1267887, 2705602 1265605, 2707617 1265392, 2708087 1265292, 2709110 1265177, 2709940 1264740, 2709725 1262347, 2709947 1260390, 2709035 1260000, 2708930 1258727, 2709747 1257962, 2710508 1255755, 2712603 1255035, 2712571 1254514, 2711183 1254461, 2710829 1251432, 2709042 1252140, 2707302 1251877, 2707171 1252125…
111	Dietikon	92075	high SEP	POLYGON ((2678890 1245981, 2679202 1245177, 2678265 1245270, 2677705 1244712, 2676797 1244522, 2677322 1243371, 2676837 1243165, 2676430 1242972, 2675152 1242197, 2673622 1242422, 2673900 1243375, 2673152 1245010, 2673007 1246372, 2673240 1246660, 2672645 1247082, 2672575 1247557, 2672320 1249675, 2669750 1250146, 2669727 1250582, 2671252 1250792, 2671587 1253447, 2671139 1253519, 2671310 1254185…
112	Zürich	427912	high SEP	POLYGON ((2688122 1247659, 2689015 1246832, 2689372 1246132, 2689615 1245507, 2686952 1244922, 2685486 1244601, 2685208 1244540, 2684955 1244484, 2684482 1245188, 2684027 1245295, 2683751 1246169, 2683612 1246493, 2683502 1246748, 2683326 1246667, 2683162 1246591, 2683038 1246534, 2682984 1246213, 2682931 1245164, 2682931 1244787, 2683465 1243330, 2682965 1242722, 2681852 1242213, 2680477 1241585…
241	Jura bernois	51885	low SEP	POLYGON ((2610035 1242107, 2609453 1241376, 2609411 1240836, 2607601 1238563, 2605747 1237967, 2604240 1237477, 2603333 1237123, 2602987 1236397, 2602065 1234868, 2600535 1234688, 2599303 1234053, 2598313 1233470, 2598658 1232440, 2597965 1232183, 2592560 1229625, 2592885 1228485, 2592381 1228105, 2592477 1227092, 2593164 1226198, 2592077 1225578, 2589805 1225237, 2588975 1224690, 2586354 1224043…
242	Biel/Bienne	97982	high SEP	MULTIPOLYGON (((2576835 1212155, 2575955 1211565, 2575738 1211880, 2576786 1212635, 2577286 1213603, 2577254 1213817, 2577413 1214040, 2577905 1213817, 2577961 1213563, 2577723 1213182, 2577234 1212707, 2576835 1212155)), ((2592885 1228485, 2593617 1226735, 2594460 1227057, 2595610 1225852, 2596335 1224188, 2595747 1223385, 2595322 1223427, 2592642 1222327, 2592100 1221297, 2591863 1221027, 25927…
243	Seeland	71974	high SEP	POLYGON ((2602807 1226642, 2603095 1224740, 2604317 1224515, 2603125 1222707, 2602500 1222375, 2601212 1222817, 2600097 1222165, 2600192 1221665, 2599090 1221127, 2598720 1220545, 2599785 1219760, 2600117 1219195, 2599162 1219157, 2597492 1218595, 2596060 1219442, 2594897 1219065, 2595705 1216083, 2597990 1216068, 2598220 1216152, 2599635 1216613, 2599730 1214493, 2600345 1213720, 2600270 1212848…
244	Oberaargau	78974	low SEP	POLYGON ((2622680 1234382, 2624092 1234180, 2624910 1235517, 2626237 1234019, 2627315 1235219, 2627619 1235361, 2627761 1235179, 2627781 1234915, 2628459 1234557, 2629249 1235035, 2629465 1233715, 2630302 1231605, 2630280 1230305, 2630894 1229721, 2631717 1227551, 2631895 1227682, 2633540 1225123, 2633238 1223955, 2633643 1221925, 2633955 1219818, 2633015 1219348, 2632525 1218503, 2633144 1215548…
245	Emmental	94142	low SEP	POLYGON ((2610332 1223730, 2611187 1221852, 2611485 1222305, 2612607 1222432, 2613707 1222630, 2613907 1222482, 2615642 1222032, 2616235 1222310, 2616707 1221772, 2616015 1220600, 2617605 1219517, 2620015 1220530, 2621384 1217947, 2621988 1218055, 2622312 1218357, 2622312 1217028, 2622990 1216663, 2622505 1215150, 2622620 1215163, 2624425 1216030, 2624865 1215190, 2626435 1216393, 2628160 1216250…
246	Bern-Mittelland	405894	high SEP	MULTIPOLYGON (((2577122 1195297, 2576012 1194515, 2575617 1194645, 2575323 1195925, 2576950 1196257, 2577122 1195297)), ((2605007 1219090, 2606015 1218150, 2606496 1218916, 2606802 1218920, 2607050 1217364, 2607413 1217260, 2608725 1215075, 2609953 1213706, 2609643 1213298, 2608390 1214218, 2607430 1212225, 2607478 1211593, 2606430 1209700, 2607000 1208568, 2607715 1207975, 2607526 1206674, 26074…
247	Thun	106051	high SEP	POLYGON ((2624260 1185248, 2625823 1183395, 2629495 1183869, 2630463 1184143, 2632703 1181703, 2631720 1178865, 2629250 1178770, 2628436 1177657, 2628083 1175463, 2623773 1171333, 2624338 1169943, 2623613 1170104, 2623148 1171455, 2621859 1172889, 2620518 1173333, 2618991 1173921, 2618300 1175014, 2617701 1175159, 2616835 1175829, 2616020 1176758, 2615300 1177257, 2614720 1176830, 2614864 1176572…
248	Obersimmental-Saanen	17428	low SEP	POLYGON ((2595313 1167210, 2595323 1165960, 2597208 1166828, 2599777 1160799, 2599570 1160658, 2601785 1157435, 2600083 1155725, 2600661 1153851, 2603385 1153518, 2606389 1151165, 2605713 1150098, 2604073 1149439, 2604310 1143675, 2609344 1140485, 2607338 1139825, 2606729 1138388, 2608980 1137520, 2607678 1136235, 2605297 1136073, 2604670 1135393, 2603713 1135485, 2603135 1137103, 2601498 1136150…
249	Frutigen-Niedersimmental	40036	low SEP	POLYGON ((2614503 1174571, 2614947 1174292, 2615277 1174354, 2615435 1174188, 2615648 1173972, 2615679 1173426, 2616866 1172466, 2617154 1171847, 2617681 1171569, 2618485 1171527, 2619105 1171241, 2619476 1170609, 2620043 1170351, 2620342 1169959, 2620229 1169186, 2621910 1168401, 2623221 1167999, 2623994 1167360, 2625297 1165203, 2624953 1164575, 2627188 1163503, 2629053 1160665, 2629624 1159590…
250	Interlaken-Oberhasli	47057	high SEP	POLYGON ((2639968 1181925, 2641698 1180565, 2644443 1182153, 2646450 1181950, 2648081 1181890, 2649669 1181890, 2650688 1180505, 2652188 1180133, 2654072 1178474, 2655686 1179250, 2657380 1180175, 2659845 1179168, 2661143 1180133, 2664391 1178554, 2667396 1180832, 2671030 1182288, 2672534 1181117, 2673160 1179818, 2674736 1180704, 2676980 1180385, 2677128 1179633, 2676438 1178388, 2677623 1173788…
311	Luzern-Stadt	79974	high SEP	MULTIPOLYGON (((2671943 1206257, 2672680 1206387, 2674871 1206197, 2675260 1206187, 2675136 1205487, 2672024 1205381, 2671943 1206257)), ((2658335 1213660, 2659880 1215018, 2662573 1212980, 2663180 1213678, 2663420 1213813, 2663665 1213766, 2664150 1213303, 2664595 1213278, 2664815 1213455, 2665193 1212760, 2665468 1212918, 2666480 1213500, 2667523 1213412, 2668498 1213330, 2669290 1212616, 26697…
312	Luzern-Land	102260	high SEP	MULTIPOLYGON (((2678770 1210758, 2681715 1208408, 2681403 1206493, 2679266 1205281, 2678906 1205331, 2678746 1205564, 2678916 1205879, 2679543 1206267, 2679264 1207492, 2678724 1207857, 2678210 1208563, 2677467 1208540, 2677072 1208782, 2676431 1209224, 2675826 1209430, 2674645 1209069, 2673816 1209146, 2673198 1208787, 2672711 1209122, 2673337 1210082, 2674443 1210869, 2674795 1211428, 2675071 1…
313	Hochdorf	70623	low SEP	POLYGON ((2665012 1236039, 2665135 1234197, 2665690 1233706, 2666026 1233062, 2666340 1232460, 2666400 1231462, 2666645 1230652, 2667195 1229570, 2667330 1229252, 2667547 1228322, 2668265 1226325, 2668921 1224099, 2669732 1223272, 2669742 1222885, 2670050 1222077, 2671010 1221762, 2673332 1221172, 2672892 1220692, 2672622 1219657, 2672308 1219212, 2671867 1218969, 2670434 1219013, 2669617 1218560…
314	Sursee	70721	high SEP	POLYGON ((2650074 1234473, 2650537 1233322, 2650757 1232845, 2651920 1232505, 2652335 1232737, 2653307 1233170, 2655725 1233875, 2656086 1233574, 2656127 1233000, 2654317 1232305, 2655137 1231463, 2655654 1230770, 2655862 1230370, 2657965 1230842, 2658237 1233232, 2659135 1233775, 2659490 1233073, 2659077 1231747, 2659165 1230452, 2659535 1229332, 2659552 1227575, 2660177 1226100, 2660352 1223602…
315	Willisau	51603	low SEP	POLYGON ((2643702 1232750, 2643577 1231672, 2644900 1230897, 2646263 1229366, 2646683 1229255, 2646178 1226855, 2645315 1226748, 2645238 1225170, 2646688 1225038, 2647128 1223210, 2644988 1221658, 2643833 1219943, 2645328 1218638, 2645465 1217545, 2646740 1217318, 2648535 1216375, 2648878 1215223, 2648743 1214285, 2647660 1214748, 2647343 1212443, 2644968 1212095, 2643928 1210285, 2645248 1209610…
316	Entlebuch	22583	low SEP	POLYGON ((2649280 1211638, 2649620 1211539, 2649862 1211605, 2650017 1211759, 2650259 1211759, 2650498 1211900, 2650634 1211429, 2650855 1211252, 2651163 1211340, 2651318 1211230, 2651604 1210767, 2651979 1210657, 2652332 1210657, 2652785 1210498, 2653456 1210194, 2654073 1210060, 2652508 1207083, 2653665 1205910, 2653755 1202628, 2655068 1201635, 2654158 1200990, 2655298 1198958, 2654713 1198290…
400	Kt. Uri	35091	low SEP	POLYGON ((2688145 1196905, 2687913 1196050, 2688043 1194480, 2688518 1193805, 2688889 1193779, 2688907 1194214, 2689458 1194838, 2690326 1195310, 2690300 1195884, 2690079 1196193, 2690211 1196700, 2690079 1197119, 2689395 1197800, 2689199 1198374, 2689933 1200221, 2689903 1200808, 2691193 1200545, 2694783 1199822, 2695106 1199368, 2696757 1196845, 2698273 1198188, 2701435 1199790, 2703055 1198633…
501	Einsiedeln	15356	high SEP	POLYGON ((2701190 1225585, 2702735 1225625, 2704940 1222872, 2706175 1222078, 2705648 1221330, 2706468 1220940, 2706488 1219378, 2708638 1217600, 2709915 1214278, 2700870 1215183, 2700463 1214005, 2699208 1213350, 2698645 1215308, 2696308 1216360, 2696348 1220615, 2694698 1221378, 2694770 1222428, 2695740 1223023, 2697135 1223125, 2697933 1224730, 2698427 1224767, 2699075 1224592, 2699828 1224910…
502	Gersau	2100	low SEP	POLYGON ((2681715 1208408, 2682178 1209120, 2684400 1208530, 2685265 1207188, 2684418 1205938, 2685128 1205075, 2684589 1204792, 2683578 1204713, 2682123 1205291, 2680888 1205102, 2680220 1204978, 2679266 1205281, 2681403 1206493, 2681715 1208408))
503	Höfe	28701	high SEP	POLYGON ((2703022 1229597, 2702785 1229034, 2703525 1228856, 2702735 1225625, 2701190 1225585, 2700405 1226085, 2699828 1224910, 2699075 1224592, 2698427 1224767, 2697933 1224730, 2697135 1223125, 2695740 1223023, 2695050 1224365, 2695030 1224735, 2694236 1225542, 2694178 1226600, 2696660 1228784, 2697195 1228633, 2698078 1229132, 2699861 1229462, 2700244 1229244, 2701081 1229112, 2701412 1229398…
504	Küssnacht (SZ)	12456	high SEP	POLYGON ((2674553 1217233, 2676862 1218207, 2678363 1218273, 2678770 1217758, 2678623 1217362, 2678415 1217051, 2677937 1216762, 2677899 1216552, 2678394 1215914, 2679055 1215486, 2679709 1214876, 2679553 1212290, 2677970 1211348, 2677748 1211535, 2675328 1213188, 2675666 1214203, 2676006 1214790, 2675923 1215012, 2675658 1215050, 2674583 1213409, 2674314 1213060, 2674075 1212971, 2673776 1213061…
505	March	44006	high SEP	POLYGON ((2716207 1230633, 2716317 1230240, 2715098 1228718, 2715448 1226998, 2716100 1226465, 2716895 1226973, 2718725 1225880, 2716166 1222062, 2715963 1221758, 2716123 1221523, 2716360 1219705, 2716370 1219366, 2716288 1218113, 2715033 1216715, 2715598 1215033, 2714695 1212028, 2712927 1210892, 2711131 1210233, 2710708 1208793, 2708963 1209428, 2710085 1212128, 2709915 1214278, 2708638 1217600…
506	Schwyz	52862	low SEP	POLYGON ((2696308 1216360, 2698645 1215308, 2699208 1213350, 2700463 1214005, 2700870 1215183, 2709915 1214278, 2710085 1212128, 2708963 1209428, 2710708 1208793, 2711900 1208385, 2713164 1206432, 2714990 1203150, 2716675 1202120, 2715470 1199767, 2716111 1198595, 2714000 1197617, 2710280 1195699, 2707559 1193762, 2707357 1194325, 2707418 1196703, 2705785 1197750, 2705703 1199223, 2704465 1199838…
600	Kt. Obwalden	36684	low SEP	MULTIPOLYGON (((2671935 1191640, 2671553 1189639, 2672207 1189642, 2672672 1190184, 2673677 1191356, 2674630 1191356, 2674855 1189445, 2678715 1189818, 2680778 1189725, 2681490 1188813, 2679923 1187303, 2679590 1183568, 2679816 1182649, 2680413 1180688, 2677128 1179633, 2676980 1180385, 2674736 1180704, 2673160 1179818, 2672534 1181117, 2674900 1182460, 2672240 1184038, 2671955 1185090, 2671522 1…
700	Kt. Nidwalden	42564	high SEP	POLYGON ((2671943 1206257, 2672024 1205381, 2675136 1205487, 2675260 1206187, 2677720 1205968, 2677820 1205718, 2677561 1205390, 2676226 1205261, 2674583 1204404, 2674591 1203778, 2675020 1203579, 2675120 1203279, 2676409 1203072, 2676847 1202859, 2678239 1202852, 2678548 1202719, 2679225 1202093, 2680450 1201824, 2681785 1202004, 2682731 1202611, 2684484 1203079, 2685317 1203491, 2685559 1203800…
800	Kt. Glarus	39557	low SEP	POLYGON ((2722253 1222450, 2723602 1221181, 2724969 1221221, 2725958 1221575, 2726574 1221067, 2727580 1220926, 2728857 1220936, 2729339 1220665, 2730324 1220534, 2731109 1220222, 2732798 1219870, 2733076 1216343, 2733231 1214383, 2732341 1213747, 2729155 1211193, 2730560 1210225, 2732410 1209798, 2733686 1211093, 2735390 1210660, 2736531 1210299, 2737854 1206859, 2737572 1203910, 2736780 1201357…
900	Kt. Zug	141015	high SEP	POLYGON ((2674080 1231867, 2674462 1230730, 2676327 1230767, 2678887 1229152, 2679590 1229402, 2680285 1229552, 2683672 1230715, 2686025 1230170, 2686375 1230280, 2686753 1230107, 2686618 1229663, 2686816 1229398, 2687610 1229597, 2687852 1228825, 2688237 1228675, 2688558 1228891, 2689157 1228265, 2689440 1227678, 2689374 1227414, 2689616 1227260, 2689657 1226953, 2690211 1226069, 2689925 1225716…
1001	La Broye	30268	low SEP	MULTIPOLYGON (((2550000 1176240, 2548938 1174605, 2548013 1174758, 2547263 1175858, 2549145 1178020, 2550148 1177595, 2550000 1176240)), ((2557473 1177773, 2556275 1175898, 2556068 1175600, 2556233 1175368, 2555933 1174968, 2555140 1175198, 2554153 1175873, 2553345 1176213, 2552515 1175975, 2552048 1175383, 2551655 1175285, 2550650 1175140, 2550254 1175557, 2550698 1176270, 2552393 1176505, 25534…
1002	La Glâne	22851	low SEP	POLYGON ((2564835 1178240, 2564983 1177843, 2565713 1176305, 2566973 1175830, 2566985 1175305, 2566983 1175148, 2567253 1174348, 2566840 1173590, 2567258 1172600, 2567650 1172713, 2567828 1172533, 2568518 1171298, 2569548 1170438, 2568115 1169653, 2567413 1168148, 2566735 1167687, 2566420 1167468, 2566065 1167368, 2565293 1167133, 2563968 1167771, 2563481 1167955, 2562358 1166920, 2562270 1165290…
1003	La Gruyère	52983	low SEP	POLYGON ((2578375 1173700, 2580542 1172146, 2581185 1172205, 2583028 1171630, 2583485 1172677, 2584584 1173256, 2585656 1170967, 2585246 1169406, 2585875 1168930, 2586303 1168285, 2587733 1167760, 2588923 1168675, 2590672 1166564, 2589623 1165513, 2590400 1165050, 2590965 1160073, 2589320 1158695, 2587945 1159220, 2586374 1156762, 2584522 1155703, 2583280 1154890, 2582603 1153747, 2581347 1153269…
1004	La Sarine	103398	low SEP	POLYGON ((2571953 1188050, 2572180 1187978, 2573108 1188700, 2573955 1188123, 2574410 1188350, 2575048 1188798, 2576435 1187355, 2577679 1188614, 2577602 1187436, 2577874 1186999, 2578422 1186668, 2579445 1186095, 2579638 1185454, 2580358 1184268, 2580383 1183839, 2580398 1183585, 2579940 1182565, 2581468 1182278, 2581775 1180813, 2580610 1179240, 2581010 1178320, 2581318 1178055, 2581493 1177718…
1005	See / Lac	34751	low SEP	MULTIPOLYGON (((2584435 1197612, 2583245 1197057, 2583090 1197425, 2583162 1197948, 2584127 1198780, 2584498 1198557, 2584440 1197867, 2584435 1197612)), ((2584172 1203297, 2583557 1202635, 2581392 1201447, 2581363 1201150, 2582001 1201169, 2582427 1199797, 2582125 1198617, 2582672 1197355, 2582212 1196755, 2582070 1195751, 2580880 1194392, 2581467 1194237, 2583155 1194052, 2582019 1192687, 25818…
1006	Sense	42869	low SEP	POLYGON ((2584135 1194772, 2584842 1194125, 2586150 1194150, 2588000 1193172, 2592095 1193743, 2592624 1192974, 2593507 1193118, 2593603 1192490, 2593950 1190227, 2592337 1188717, 2590680 1190167, 2589592 1189002, 2591692 1187107, 2590940 1186007, 2590934 1184885, 2589597 1182512, 2589680 1181970, 2588695 1180095, 2589085 1179380, 2589726 1177552, 2589403 1174595, 2593193 1173443, 2592913 1171975…
1007	La Veveyse	18348	low SEP	POLYGON ((2558530 1163715, 2559298 1162793, 2560278 1163148, 2561953 1162993, 2562493 1161888, 2562705 1161253, 2563530 1161613, 2564518 1159086, 2566176 1157779, 2564968 1156075, 2567183 1155033, 2566423 1153735, 2566371 1151840, 2566847 1150517, 2565895 1150094, 2565725 1149068, 2565154 1147131, 2563875 1148717, 2563691 1149107, 2563389 1149515, 2563620 1149971, 2563198 1150125, 2562709 1150303…
1101	Gäu	21085	low SEP	POLYGON ((2628412 1236625, 2629490 1235140, 2629249 1235035, 2628459 1234557, 2627781 1234915, 2627761 1235179, 2627619 1235361, 2627315 1235219, 2626237 1234019, 2624910 1235517, 2624092 1234180, 2622680 1234382, 2618625 1238147, 2622025 1239822, 2623195 1241137, 2625415 1242177, 2626387 1243107, 2626815 1243257, 2627707 1243270, 2628657 1241555, 2628787 1241335, 2630402 1238255, 2629037 1237322…
1102	Thal	14019	low SEP	POLYGON ((2601083 1233418, 2598658 1232440, 2598313 1233470, 2599303 1234053, 2600535 1234688, 2602065 1234868, 2602987 1236397, 2603333 1237123, 2604240 1237477, 2605747 1237967, 2607601 1238563, 2609411 1240836, 2609453 1241376, 2610035 1242107, 2610485 1242464, 2615043 1244815, 2615528 1246290, 2618803 1246743, 2619768 1246865, 2621927 1246272, 2623642 1243770, 2626387 1243107, 2625415 1242177…
1103	Bucheggberg	7764	high SEP	POLYGON ((2606312 1223072, 2606900 1222210, 2605787 1220485, 2605007 1219090, 2604057 1218452, 2603117 1218057, 2602750 1217908, 2601708 1217468, 2602187 1216006, 2602643 1215388, 2602423 1214645, 2602105 1214178, 2601200 1213899, 2600345 1213720, 2599730 1214493, 2599635 1216613, 2598220 1216152, 2597990 1216068, 2595705 1216083, 2594897 1219065, 2596060 1219442, 2597492 1218595, 2599162 1219157…
1104	Dorneck	20295	high SEP	MULTIPOLYGON (((2617430 1259435, 2619682 1258902, 2620455 1257662, 2619600 1256125, 2619037 1255815, 2618522 1255210, 2618367 1254266, 2618563 1253128, 2617750 1251613, 2616933 1251040, 2614648 1251048, 2612180 1251678, 2613368 1253560, 2613382 1254188, 2614137 1256916, 2612292 1257819, 2612644 1258348, 2612725 1259727, 2612715 1259868, 2615252 1259118, 2616377 1259645, 2615977 1260447, 2617135 1…
1105	Gösgen	24095	high SEP	POLYGON ((2643042 1250337, 2643180 1249510, 2644390 1249587, 2644455 1249315, 2644097 1249141, 2643964 1248475, 2643682 1248187, 2643211 1248496, 2642895 1248517, 2642663 1248394, 2642452 1247777, 2641967 1246272, 2641142 1246164, 2640240 1246410, 2639775 1246385, 2639577 1246018, 2639841 1245288, 2639638 1245004, 2639334 1244903, 2638401 1245430, 2637930 1245422, 2637050 1245310, 2636633 1245734…
1106	Wasseramt	50637	high SEP	MULTIPOLYGON (((2619867 1223455, 2619085 1222455, 2617885 1222590, 2618267 1223597, 2619197 1223895, 2619867 1223455)), ((2615290 1230992, 2615272 1230127, 2615917 1228915, 2615972 1228812, 2615825 1227890, 2616955 1227810, 2617877 1226690, 2617617 1225987, 2617805 1224607, 2617742 1224187, 2616245 1223522, 2616235 1222310, 2615642 1222032, 2613907 1222482, 2613707 1222630, 2612607 1222432, 26114…
1107	Lebern	46680	high SEP	POLYGON ((2613525 1231462, 2613785 1230915, 2613132 1230395, 2612717 1230790, 2611780 1230965, 2611262 1230757, 2610463 1230427, 2610035 1229845, 2609475 1229605, 2608999 1229595, 2608736 1229393, 2608625 1229002, 2607922 1229915, 2606552 1229807, 2605757 1229682, 2605887 1229067, 2605667 1227285, 2605461 1227204, 2604960 1227280, 2604474 1227949, 2604100 1228210, 2603801 1228192, 2603492 1227930…
1108	Olten	53686	high SEP	POLYGON ((2644455 1249315, 2644738 1248161, 2644482 1246862, 2644302 1246487, 2644152 1246160, 2643860 1246015, 2643317 1244487, 2642507 1242807, 2641815 1242562, 2639700 1241270, 2638557 1240832, 2638492 1242545, 2637354 1242609, 2636247 1242835, 2636070 1242970, 2635377 1243285, 2634825 1242364, 2634582 1241675, 2634683 1241290, 2634703 1241067, 2634277 1240702, 2634276 1240408, 2633933 1240110…
1109	Solothurn	14955	high SEP	POLYGON ((2606552 1229807, 2607922 1229915, 2608625 1229002, 2608056 1227906, 2606461 1227341, 2605667 1227285, 2605887 1229067, 2605757 1229682, 2606552 1229807))
1110	Thierstein	13788	low SEP	MULTIPOLYGON (((2611199 1253213, 2612168 1253062, 2612558 1253631, 2613368 1253560, 2612180 1251678, 2614648 1251048, 2615338 1247765, 2615288 1247520, 2615528 1246290, 2615043 1244815, 2610485 1242464, 2610035 1242107, 2608583 1243833, 2607420 1244375, 2607628 1245480, 2606058 1246810, 2604208 1246653, 2603698 1246538, 2601503 1246703, 2601133 1246955, 2599810 1247478, 2599903 1247785, 2600335 1…
1200	Kt. Basel-Stadt	192968	high SEP	POLYGON ((2618870 1271733, 2617650 1270560, 2618260 1270060, 2618994 1269108, 2618774 1268204, 2618267 1268468, 2618003 1268401, 2617804 1267983, 2617209 1268138, 2616194 1267785, 2615599 1267785, 2614603 1267885, 2613473 1267575, 2613675 1266564, 2613840 1265742, 2613835 1265510, 2613264 1265571, 2612562 1264456, 2611765 1263190, 2611392 1263320, 2610925 1264472, 2611185 1265697, 2610528 1265771…
1301	Arlesheim	162410	high SEP	POLYGON ((2611185 1265697, 2610925 1264472, 2611392 1263320, 2611765 1263190, 2612562 1264456, 2613264 1265571, 2613835 1265510, 2613840 1265742, 2613675 1266564, 2613473 1267575, 2614603 1267885, 2615558 1266856, 2617834 1264792, 2617135 1260700, 2615977 1260447, 2616377 1259645, 2615252 1259118, 2612715 1259868, 2612725 1259727, 2612644 1258348, 2612292 1257819, 2612382 1256937, 2612821 1256574…
1302	Laufen	19700	high SEP	POLYGON ((2614137 1256916, 2613382 1254188, 2613368 1253560, 2612558 1253631, 2612168 1253062, 2611199 1253213, 2609812 1254095, 2609788 1252385, 2610718 1251560, 2606620 1251240, 2606818 1250023, 2605938 1248645, 2604058 1248273, 2603943 1248315, 2603033 1248803, 2602945 1250065, 2602612 1249948, 2602215 1250080, 2601995 1250190, 2601613 1250025, 2601179 1250300, 2600848 1250256, 2600870 1249992…
1303	Liestal	59193	high SEP	POLYGON ((2620707 1265470, 2622237 1264542, 2623377 1263852, 2626392 1263122, 2626612 1261468, 2626414 1261027, 2626510 1260642, 2626627 1259320, 2626142 1259132, 2625492 1258377, 2625627 1256272, 2625633 1255548, 2625522 1254890, 2624165 1254592, 2624060 1254550, 2623369 1254024, 2622810 1252795, 2621943 1252547, 2621427 1252890, 2619548 1251343, 2617750 1251613, 2618563 1253128, 2618367 1254266…
1304	Sissach	34103	high SEP	POLYGON ((2634412 1261377, 2635122 1260260, 2635137 1259452, 2638232 1259537, 2637817 1256933, 2638618 1257180, 2639077 1256183, 2638327 1254840, 2639480 1252470, 2639097 1252137, 2637885 1251597, 2637597 1250920, 2635562 1249842, 2633957 1250812, 2633295 1250187, 2632502 1249497, 2633245 1248177, 2630280 1247112, 2629846 1249337, 2629260 1250300, 2629350 1252282, 2629374 1252609, 2626452 1252847…
1305	Waldenburg	15329	high SEP	POLYGON ((2629374 1252609, 2629350 1252282, 2629260 1250300, 2629846 1249337, 2630280 1247112, 2629837 1246370, 2627770 1245792, 2626815 1243257, 2626387 1243107, 2623642 1243770, 2621927 1246272, 2619768 1246865, 2618803 1246743, 2615528 1246290, 2615288 1247520, 2615338 1247765, 2614648 1251048, 2616933 1251040, 2617750 1251613, 2619548 1251343, 2621427 1252890, 2621943 1252547, 2622810 1252795…
1401	Oberklettgau	4175	high SEP	POLYGON ((2681670 1284345, 2682243 1284293, 2682935 1286170, 2684438 1284970, 2684280 1283030, 2683043 1282800, 2683238 1280243, 2682860 1279045, 2681780 1279335, 2681494 1279900, 2681335 1280429, 2679128 1280363, 2676925 1281858, 2678153 1283178, 2678888 1283515, 2678153 1286660, 2679998 1288313, 2681410 1287670, 2679480 1286825, 2680808 1284383, 2681670 1284345))
1402	Reiat	8487	high SEP	POLYGON ((2693557 1292309, 2693638 1290598, 2694599 1290637, 2695623 1291313, 2696715 1290991, 2697213 1290142, 2697818 1289767, 2697554 1288996, 2696297 1288863, 2695591 1287651, 2695989 1286445, 2696870 1286240, 2697375 1285890, 2696790 1283272, 2696037 1283022, 2694522 1285660, 2694332 1286485, 2695072 1286462, 2693100 1288202, 2690477 1286797, 2689958 1288203, 2689343 1288675, 2689610 1290645…
1403	Schaffhausen	52094	high SEP	MULTIPOLYGON (((2687005 1273410, 2686909 1272215, 2686201 1271821, 2685027 1270013, 2684652 1268040, 2684005 1267497, 2683365 1269840, 2682472 1269997, 2682640 1271347, 2683252 1271840, 2684085 1272462, 2684562 1272687, 2685922 1272529, 2687005 1273410)), ((2685005 1295691, 2685150 1294955, 2686199 1295280, 2686662 1295015, 2687367 1295390, 2688053 1295180, 2688673 1294485, 2688360 1292840, 26888…
1404	Schleitheim	2920	low SEP	POLYGON ((2684528 1292538, 2684760 1289778, 2683250 1289145, 2682845 1288295, 2683660 1287473, 2682935 1286170, 2682243 1284293, 2681670 1284345, 2680808 1284383, 2679480 1286825, 2681410 1287670, 2679998 1288313, 2678153 1286660, 2676400 1287003, 2676056 1287276, 2675748 1288003, 2676255 1288533, 2676277 1289238, 2677181 1289723, 2677247 1290693, 2678548 1292038, 2679341 1291884, 2680328 1292283…
1405	Stein	5204	high SEP	POLYGON ((2702779 1288489, 2703080 1286826, 2703617 1286306, 2704367 1286504, 2704323 1285799, 2705756 1285468, 2705810 1284592, 2707641 1284829, 2707897 1283583, 2706178 1283620, 2706097 1282107, 2707335 1281555, 2707935 1279392, 2707158 1279607, 2706851 1279616, 2706813 1279558, 2706757 1279473, 2706995 1279230, 2706162 1278800, 2706043 1279959, 2705005 1281007, 2702627 1281742, 2702132 1281500…
1406	Unterklettgau	4751	low SEP	POLYGON ((2678153 1286660, 2678888 1283515, 2678153 1283178, 2676925 1281858, 2679128 1280363, 2681335 1280429, 2681494 1279900, 2681780 1279335, 2682150 1278072, 2682028 1277538, 2679430 1277949, 2679319 1277310, 2678261 1277398, 2677820 1276715, 2676982 1277420, 2676918 1278295, 2675903 1278713, 2675559 1278536, 2674226 1279559, 2673135 1279988, 2672668 1281070, 2673742 1281934, 2672330 1283461…
1501	Hinterland	24174	low SEP	POLYGON ((2743505 1251593, 2743812 1251138, 2744335 1249790, 2745002 1249220, 2745140 1248676, 2744914 1248360, 2745545 1247080, 2744508 1246665, 2743920 1245513, 2741452 1243007, 2742135 1241547, 2741930 1240219, 2741822 1239520, 2742595 1238607, 2744120 1234920, 2742595 1234517, 2741527 1235902, 2740667 1235722, 2739731 1236438, 2738867 1237100, 2737622 1236307, 2735850 1236507, 2734567 1237214…
1502	Mittelland	17278	high SEP	POLYGON ((2751887 1255327, 2752733 1253820, 2753420 1253880, 2753822 1253289, 2756398 1252238, 2756293 1251368, 2756213 1251183, 2755908 1246883, 2755970 1246115, 2754180 1246040, 2753954 1246886, 2752285 1246624, 2750850 1247408, 2750473 1248570, 2749040 1248308, 2748205 1249330, 2747070 1249175, 2746355 1250285, 2744335 1249790, 2743812 1251138, 2743505 1251593, 2745266 1252307, 2745885 1252558…
1503	Vorderland	13399	high SEP	POLYGON ((2758752 1259753, 2758862 1259162, 2759390 1259192, 2760073 1259075, 2761438 1259078, 2762143 1258718, 2762130 1258563, 2765265 1256661, 2764988 1256555, 2764242 1256313, 2761483 1255863, 2760488 1256398, 2759925 1255840, 2759915 1255592, 2761818 1254350, 2761828 1253198, 2761825 1253113, 2760660 1252143, 2759788 1251673, 2758768 1252948, 2759435 1253165, 2760303 1252986, 2760589 1254011…
1600	Kt. Appenzell i.Rh.	15550	low SEP	MULTIPOLYGON (((2746355 1250285, 2747070 1249175, 2748205 1249330, 2749040 1248308, 2750473 1248570, 2750850 1247408, 2752285 1246624, 2753954 1246886, 2754180 1246040, 2755970 1246115, 2755990 1244985, 2755829 1243635, 2755687 1242440, 2755575 1241490, 2754858 1240276, 2754807 1239002, 2753820 1237736, 2748566 1233665, 2747147 1233272, 2746252 1233930, 2744120 1234920, 2742595 1238607, 2741822 1…
1721	St. Gallen	115497	high SEP	POLYGON ((2744277 1264755, 2743177 1263530, 2743077 1262860, 2745105 1263007, 2745835 1262802, 2745311 1262027, 2745285 1261197, 2745790 1261195, 2745637 1260411, 2747175 1260332, 2747780 1260435, 2748685 1260233, 2748052 1257577, 2750115 1257439, 2750173 1256303, 2754070 1257675, 2756927 1258919, 2757436 1259091, 2757400 1258671, 2757260 1257731, 2756084 1257482, 2754814 1256543, 2753065 1256122…
1722	Rorschach	41061	high SEP	MULTIPOLYGON (((2747024 1260777, 2747175 1260332, 2745637 1260411, 2745790 1261195, 2747024 1260777)), ((2751487 1263115, 2751522 1262102, 2752652 1261257, 2753552 1261837, 2753991 1260999, 2755145 1260770, 2756205 1260810, 2757608 1261061, 2758544 1261477, 2759396 1262963, 2759895 1263244, 2760260 1262361, 2761715 1261016, 2761010 1260028, 2761438 1259078, 2760073 1259075, 2759390 1259192, 27588…
1723	Rheintal	72357	low SEP	POLYGON ((2762521 1259315, 2763155 1259046, 2763413 1259340, 2763479 1259891, 2763810 1260002, 2764185 1259208, 2764655 1258596, 2766081 1258547, 2767213 1258253, 2767464 1257717, 2766850 1257020, 2766375 1256120, 2766786 1255107, 2766945 1254100, 2767015 1252775, 2768723 1251345, 2768675 1250108, 2767588 1248858, 2765088 1248453, 2763589 1246508, 2763259 1245935, 2762707 1243509, 2762413 1242825…
1724	Werdenberg	39411	low SEP	POLYGON ((2755034 1215067, 2751173 1215002, 2750038 1216268, 2749098 1216355, 2747785 1218133, 2749573 1219593, 2748370 1221843, 2745990 1222271, 2744845 1223328, 2742412 1224113, 2743948 1227120, 2747683 1229228, 2748385 1230552, 2747665 1232282, 2748711 1233202, 2748566 1233665, 2753820 1237736, 2754807 1239002, 2758275 1237497, 2758298 1236807, 2758143 1236167, 2757688 1234831, 2757067 1233591…
1725	Sarganserland	38998	low SEP	POLYGON ((2748370 1221843, 2749573 1219593, 2747785 1218133, 2749098 1216355, 2750038 1216268, 2751173 1215002, 2755034 1215067, 2754483 1214405, 2754780 1213193, 2754893 1212905, 2755515 1211950, 2756028 1211210, 2757510 1208648, 2760292 1204990, 2758652 1204493, 2758295 1202605, 2756852 1202343, 2756657 1201351, 2755450 1197456, 2754498 1196313, 2754582 1195297, 2754027 1194702, 2753067 1193498…
1726	See-Gaster	65178	high SEP	POLYGON ((2724680 1233885, 2725980 1232937, 2726252 1230230, 2726950 1228923, 2727645 1227468, 2728183 1226800, 2730953 1227635, 2733330 1227265, 2734345 1226670, 2735580 1227270, 2736373 1226268, 2735178 1225175, 2735133 1223063, 2732920 1222635, 2732788 1221700, 2730649 1221681, 2730340 1221880, 2729899 1221924, 2729678 1221747, 2729458 1221814, 2729304 1222078, 2728444 1222056, 2727922 1222273…
1727	Toggenburg	45376	low SEP	POLYGON ((2722501 1255257, 2722976 1254622, 2723571 1254445, 2723417 1253960, 2724067 1253565, 2723549 1253189, 2723720 1252547, 2725352 1252800, 2725585 1251892, 2726968 1251925, 2728692 1251505, 2729355 1250587, 2730265 1249582, 2731767 1249602, 2732385 1247227, 2733007 1245621, 2733612 1244650, 2734977 1245052, 2735652 1243905, 2733892 1242632, 2734528 1241193, 2735060 1239535, 2733736 1237673…
1728	Wil	71396	high SEP	POLYGON ((2733475 1261335, 2733433 1260315, 2735545 1260453, 2736248 1257333, 2735800 1256036, 2734663 1256606, 2733848 1255430, 2734077 1252767, 2735417 1251225, 2735410 1250125, 2734410 1249717, 2734597 1248455, 2733815 1247315, 2732385 1247227, 2731767 1249602, 2730265 1249582, 2729355 1250587, 2728692 1251505, 2726968 1251925, 2725585 1251892, 2725352 1252800, 2723720 1252547, 2723549 1253189…
1841	Albula	8639	low SEP	POLYGON ((2765257 1180970, 2764970 1179082, 2766232 1178600, 2771350 1181398, 2771710 1181702, 2772107 1181270, 2769949 1178415, 2770077 1177765, 2770477 1177822, 2772640 1175432, 2773102 1173325, 2774132 1171938, 2774865 1172532, 2774261 1173946, 2774393 1174211, 2774746 1174607, 2775383 1174741, 2776892 1172105, 2777975 1171770, 2779060 1171513, 2782095 1173015, 2782970 1172085, 2785220 1174180…
1842	Bernina	4610	low SEP	POLYGON ((2801248 1146848, 2801454 1145341, 2803012 1145415, 2803387 1144643, 2804732 1144754, 2805063 1145481, 2807025 1146077, 2807907 1145636, 2808590 1144048, 2809384 1144379, 2810002 1143100, 2809561 1142703, 2809891 1141182, 2808965 1140190, 2808194 1140697, 2806836 1139791, 2807312 1137941, 2805834 1136904, 2805504 1134810, 2806197 1132895, 2808039 1131855, 2808282 1131326, 2809340 1130709…
1843	Engiadina B./Val Müstair	9276	low SEP	POLYGON ((2832271 1201727, 2832050 1200515, 2831433 1199809, 2831323 1198332, 2830595 1197318, 2831256 1195686, 2831146 1194165, 2831499 1193371, 2831212 1191541, 2830573 1190879, 2830749 1189601, 2830115 1187976, 2828080 1186416, 2829318 1184468, 2829691 1183273, 2829470 1182192, 2826325 1180048, 2827795 1178490, 2827552 1177253, 2826516 1176901, 2826141 1175291, 2825110 1174608, 2825893 1173347…
1844	Imboden	20452	high SEP	POLYGON ((2737888 1197723, 2739209 1196833, 2741305 1196976, 2744997 1196210, 2747534 1195911, 2750544 1195833, 2752757 1193785, 2753067 1193498, 2754027 1194702, 2756772 1191232, 2756080 1190225, 2756377 1187772, 2757565 1187148, 2756897 1185324, 2755442 1185000, 2754125 1186515, 2750837 1184592, 2750257 1184502, 2750801 1183515, 2751330 1181777, 2750630 1181641, 2748320 1180827, 2747412 1182657…
1845	Landquart	25216	high SEP	POLYGON ((2760679 1214141, 2760943 1213010, 2763188 1214069, 2764361 1214780, 2765331 1214515, 2765684 1213744, 2766721 1213647, 2766983 1211735, 2765523 1210670, 2766358 1210288, 2764560 1209110, 2763730 1205977, 2765117 1204827, 2764193 1202392, 2765039 1200700, 2764267 1199158, 2766014 1198858, 2767335 1199187, 2768920 1195800, 2767220 1193710, 2766512 1193137, 2766276 1193094, 2765362 1193460…
1846	Maloja	18701	high SEP	POLYGON ((2793055 1173755, 2793333 1172638, 2803977 1165441, 2803828 1164421, 2804269 1162723, 2803718 1161665, 2802637 1161444, 2803056 1160540, 2801359 1158424, 2799805 1157855, 2800807 1156594, 2800675 1154676, 2799881 1153992, 2800432 1152515, 2799940 1150741, 2800630 1149563, 2799789 1147360, 2799940 1146754, 2799853 1145358, 2798658 1145493, 2798328 1143580, 2795725 1141713, 2794760 1139588…
1847	Moesa	8189	low SEP	POLYGON ((2739887 1123322, 2739622 1121514, 2738696 1121625, 2737814 1121140, 2737682 1119530, 2737175 1119023, 2736075 1118833, 2735543 1115630, 2734772 1114525, 2733905 1114645, 2733451 1114645, 2732883 1114583, 2731308 1115560, 2729698 1117930, 2727355 1119218, 2726006 1121775, 2726225 1123930, 2726310 1124765, 2725165 1126263, 2724505 1128135, 2725245 1129278, 2726040 1130575, 2725300 1131595…
1848	Plessur	42636	high SEP	POLYGON ((2760121 1196195, 2760106 1195598, 2759902 1195165, 2762350 1193557, 2763172 1192016, 2764342 1193236, 2765362 1193460, 2766276 1193094, 2766512 1193137, 2767220 1193710, 2768597 1192838, 2770422 1192897, 2770545 1193045, 2772585 1192562, 2774220 1191447, 2777665 1193200, 2779718 1192033, 2780242 1191634, 2779558 1190093, 2780505 1189583, 2780386 1188140, 2774610 1183035, 2775237 1182037…
1849	Prättigau / Davos	26716	low SEP	POLYGON ((2770380 1214934, 2770998 1214074, 2772409 1214163, 2772675 1213243, 2775186 1212900, 2775694 1212355, 2778091 1212503, 2781863 1209803, 2783339 1210333, 2784096 1211006, 2785572 1210745, 2785726 1210084, 2784910 1209378, 2786498 1208408, 2786586 1206843, 2785070 1204223, 2785593 1203538, 2785593 1201284, 2788665 1199765, 2789613 1199148, 2790605 1198845, 2793575 1199192, 2794036 1197836…
1850	Surselva	21762	low SEP	POLYGON ((2735210 1194958, 2738332 1189407, 2740122 1187130, 2741528 1186591, 2742641 1185722, 2742908 1185896, 2743238 1185610, 2743481 1185566, 2743657 1185952, 2743856 1185896, 2744120 1185389, 2744455 1185465, 2745385 1184945, 2746112 1182835, 2747412 1182657, 2748320 1180827, 2748062 1178652, 2747744 1178055, 2746579 1175967, 2746641 1174519, 2744534 1171802, 2745630 1169960, 2745162 1167517…
1851	Viamala	13522	low SEP	POLYGON ((2754125 1186515, 2755442 1185000, 2756897 1185324, 2757510 1183342, 2756972 1182347, 2758422 1180392, 2758590 1180057, 2758092 1178360, 2758496 1176486, 2756925 1175638, 2757240 1173526, 2757680 1173196, 2757790 1173005, 2758640 1172697, 2758430 1171295, 2758701 1169771, 2756934 1168394, 2757776 1165790, 2758240 1164495, 2757705 1163425, 2757595 1161122, 2757778 1160524, 2758167 1159265…
1901	Aarau	77675	high SEP	POLYGON ((2651167 1250160, 2651134 1249217, 2650396 1248834, 2651025 1247717, 2651732 1247055, 2651545 1245785, 2652745 1245320, 2653240 1242887, 2650865 1242770, 2650475 1243277, 2648935 1242412, 2648912 1241457, 2648660 1240077, 2645727 1241040, 2645785 1241697, 2645627 1242307, 2645882 1243940, 2643317 1244487, 2643860 1246015, 2644152 1246160, 2644302 1246487, 2644482 1246862, 2644738 1248161…
1902	Baden	144427	high SEP	POLYGON ((2664362 1262437, 2667712 1262317, 2668235 1262775, 2669500 1262555, 2669685 1259315, 2670445 1259387, 2670612 1258245, 2669907 1257755, 2671627 1255927, 2670933 1255408, 2671310 1254185, 2671139 1253519, 2671587 1253447, 2671252 1250792, 2669727 1250582, 2669750 1250146, 2672320 1249675, 2672575 1247557, 2672645 1247082, 2672379 1246987, 2671792 1247975, 2670080 1247887, 2669910 1248410…
1903	Bremgarten	78912	high SEP	POLYGON ((2664062 1250763, 2664370 1250344, 2664878 1250058, 2664900 1249771, 2665186 1249595, 2665473 1249573, 2665605 1249374, 2665632 1248522, 2665502 1247882, 2665826 1247632, 2666575 1247588, 2667162 1247762, 2668595 1247927, 2668970 1247557, 2669910 1248410, 2670080 1247887, 2671792 1247975, 2672379 1246987, 2672645 1247082, 2673240 1246660, 2673007 1246372, 2673152 1245010, 2673900 1243375…
1904	Brugg	49256	high SEP	POLYGON ((2659561 1265031, 2660036 1263343, 2660155 1262177, 2660132 1261868, 2660170 1260495, 2660392 1259872, 2660027 1259340, 2659784 1259098, 2659410 1259186, 2659299 1258943, 2659696 1258613, 2659892 1258142, 2659917 1257620, 2659828 1257246, 2659445 1256945, 2659674 1256739, 2660688 1256783, 2661570 1256077, 2661767 1255677, 2661725 1255283, 2661477 1254881, 2661195 1254600, 2661151 1254159…
1905	Kulm	41038	low SEP	POLYGON ((2650475 1243277, 2650865 1242770, 2653240 1242887, 2653495 1242637, 2654865 1242357, 2655900 1240874, 2655752 1240790, 2656897 1239335, 2657207 1238836, 2657675 1238888, 2658109 1236939, 2658165 1236677, 2658351 1235814, 2658572 1235550, 2658638 1235065, 2659135 1233775, 2658237 1233232, 2657965 1230842, 2655862 1230370, 2655654 1230770, 2655137 1231463, 2654317 1232305, 2656127 1233000…
1906	Laufenburg	32853	high SEP	POLYGON ((2654207 1270642, 2655435 1269227, 2655680 1268417, 2655082 1267555, 2655842 1265562, 2655567 1264859, 2654890 1265040, 2654215 1264567, 2653777 1264182, 2651455 1263945, 2650722 1263190, 2651327 1262792, 2651940 1262352, 2652215 1261301, 2651777 1259697, 2650685 1259058, 2650430 1258502, 2651232 1256817, 2649902 1256562, 2649300 1256430, 2647925 1257421, 2644505 1256965, 2644585 1255841…
1907	Lenzburg	60156	high SEP	POLYGON ((2656530 1253107, 2658022 1252790, 2659610 1253212, 2659991 1253033, 2658690 1251612, 2660005 1250462, 2659967 1249915, 2659532 1249500, 2659882 1247965, 2659585 1247680, 2660277 1246307, 2659314 1244488, 2658427 1244142, 2659860 1242765, 2660117 1242122, 2659712 1240500, 2660157 1239847, 2661835 1238710, 2662032 1237682, 2660812 1236037, 2659752 1236077, 2659806 1236454, 2659736 1236680…
1908	Muri	35151	high SEP	POLYGON ((2665282 1244282, 2665817 1243931, 2666542 1243972, 2666660 1243435, 2666612 1243060, 2667949 1241562, 2668912 1241645, 2669927 1242467, 2670390 1242186, 2670720 1241834, 2670720 1241305, 2671073 1240819, 2671051 1240378, 2670897 1239871, 2670837 1239340, 2671095 1238901, 2671860 1238122, 2672090 1237730, 2672427 1236846, 2672661 1236520, 2672925 1236277, 2672950 1236060, 2672860 1235707…
1909	Rheinfelden	46008	high SEP	POLYGON ((2634557 1270467, 2635542 1268945, 2635375 1267235, 2636080 1266367, 2637258 1266367, 2637783 1266115, 2638894 1267491, 2639582 1267544, 2639492 1266742, 2638655 1264765, 2639005 1264190, 2639982 1264185, 2641042 1263695, 2640645 1262162, 2638487 1260185, 2638232 1259537, 2635137 1259452, 2635122 1260260, 2634412 1261377, 2634317 1261762, 2632925 1262587, 2632992 1263642, 2631995 1263735…
1910	Zofingen	70866	low SEP	POLYGON ((2644660 1242150, 2644467 1240107, 2645147 1239870, 2644795 1238755, 2647125 1238277, 2647482 1237702, 2649230 1237247, 2649382 1235667, 2649065 1235022, 2649170 1234872, 2647997 1233990, 2646787 1234030, 2646776 1233654, 2647282 1233047, 2643702 1232750, 2643542 1234735, 2642855 1235737, 2642297 1236687, 2638730 1236105, 2639572 1233860, 2637470 1231780, 2636620 1231980, 2634530 1232510…
1911	Zurzach	32672	low SEP	POLYGON ((2658782 1274209, 2659056 1273206, 2660221 1273946, 2661865 1273972, 2662320 1273650, 2663925 1273620, 2664640 1273153, 2664459 1271798, 2664627 1271290, 2666042 1270165, 2666686 1269483, 2667620 1269235, 2669465 1269187, 2670875 1268755, 2671316 1268887, 2671580 1269791, 2672207 1270057, 2673271 1269490, 2674280 1269040, 2673751 1268326, 2673690 1266567, 2672351 1265875, 2672593 1265176…
2011	Arbon	55766	low SEP	MULTIPOLYGON (((2753552 1261837, 2752652 1261257, 2751522 1262102, 2751487 1263115, 2752768 1262593, 2753552 1261837)), ((2744330 1271770, 2746248 1270758, 2746371 1270425, 2746155 1269093, 2746359 1268558, 2746654 1267775, 2748100 1266790, 2748965 1265957, 2749610 1265337, 2750536 1265051, 2750713 1264588, 2750447 1264273, 2750445 1263667, 2749400 1262512, 2749080 1262691, 2748504 1262166, 27477…
2012	Frauenfeld	66231	high SEP	POLYGON ((2694805 1283160, 2696037 1283022, 2696790 1283272, 2697925 1283102, 2701412 1281455, 2701940 1281397, 2702132 1281500, 2702627 1281742, 2705005 1281007, 2706043 1279959, 2706162 1278800, 2706995 1279230, 2708540 1278710, 2709437 1278082, 2710296 1278148, 2711055 1278564, 2711679 1278491, 2712167 1279001, 2713460 1279357, 2714360 1279572, 2715109 1280040, 2715233 1280518, 2716023 1281069…
2013	Kreuzlingen	47982	high SEP	POLYGON ((2724026 1281568, 2724172 1281048, 2724504 1280804, 2726025 1280782, 2726740 1280897, 2727665 1280555, 2728392 1280882, 2729080 1280882, 2729344 1280549, 2729545 1280295, 2730296 1279845, 2730942 1279825, 2731676 1278959, 2732780 1278575, 2733852 1278032, 2735917 1277192, 2737240 1276378, 2738495 1275730, 2739950 1274999, 2741005 1273950, 2739930 1273105, 2739848 1271465, 2738168 1271498…
2014	Münchwilen	44539	high SEP	POLYGON ((2710997 1263500, 2712425 1262973, 2713000 1263522, 2715722 1263672, 2715172 1264935, 2716150 1265600, 2718460 1266163, 2718780 1263670, 2720253 1264822, 2722675 1264562, 2723985 1264320, 2724872 1263402, 2725118 1263008, 2723717 1261775, 2721872 1260880, 2720820 1261798, 2718590 1261037, 2718467 1259012, 2719823 1258161, 2719744 1257416, 2721027 1257122, 2722495 1256325, 2721707 1256025…
2015	Weinfelden	54676	low SEP	POLYGON ((2721415 1275988, 2721103 1274578, 2723303 1274848, 2724928 1274365, 2724982 1273624, 2725768 1271915, 2728307 1272049, 2730465 1272483, 2731240 1274325, 2732727 1273086, 2733660 1272890, 2734980 1272548, 2735980 1270478, 2737098 1270995, 2737348 1270423, 2737463 1270193, 2737168 1268518, 2736200 1268045, 2736473 1266095, 2739693 1265205, 2738674 1264147, 2739821 1263750, 2740448 1264433…
2101	Bellinzona	58184	low SEP	POLYGON ((2725165 1126263, 2726310 1124765, 2726225 1123930, 2726006 1121775, 2727355 1119218, 2729698 1117930, 2731308 1115560, 2732883 1114583, 2732728 1113787, 2731247 1112879, 2730075 1110534, 2726773 1109078, 2725885 1110558, 2725945 1110680, 2724915 1112190, 2723180 1111858, 2725318 1110283, 2724638 1109145, 2722590 1109450, 2721058 1110048, 2720348 1109558, 2719598 1108268, 2718578 1109353…
2102	Blenio	5531	low SEP	POLYGON ((2716342 1165420, 2716858 1164118, 2716730 1162402, 2717565 1162417, 2720045 1163395, 2722250 1162207, 2723032 1160380, 2721745 1158385, 2721063 1154640, 2721350 1154188, 2721608 1152133, 2722950 1150408, 2722863 1150173, 2723171 1149133, 2724060 1148553, 2725928 1148730, 2727243 1146788, 2726597 1144187, 2727983 1141548, 2726808 1138833, 2721160 1140010, 2719907 1139225, 2719885 1137178…
2103	Leventina	8828	low SEP	POLYGON ((2686995 1159785, 2688373 1158552, 2690236 1159144, 2692165 1157685, 2693961 1159123, 2695019 1159525, 2696670 1158763, 2700578 1159168, 2703245 1158278, 2701962 1153345, 2703225 1152610, 2704495 1153220, 2705293 1152720, 2706422 1152455, 2707440 1152088, 2709335 1151013, 2709495 1149568, 2709623 1148498, 2709643 1147253, 2710388 1145683, 2711988 1143803, 2713328 1141898, 2713693 1141605…
2104	Locarno	68295	low SEP	POLYGON ((2710370 1130905, 2711353 1129215, 2712495 1129510, 2713488 1128600, 2713013 1126220, 2713700 1123993, 2714558 1123568, 2714025 1121880, 2715140 1121308, 2716030 1120640, 2715690 1119210, 2715550 1118158, 2714804 1114032, 2714718 1113538, 2714330 1113453, 2714460 1112963, 2715475 1112743, 2716000 1111465, 2715097 1111457, 2713950 1111493, 2712745 1111645, 2712463 1110973, 2710775 1106905…
2105	Lugano	154115	high SEP	MULTIPOLYGON (((2717255 1085848, 2714970 1085240, 2714686 1085892, 2715244 1086164, 2716335 1087736, 2716982 1088355, 2717232 1088392, 2717255 1085848)), ((2722270 1091462, 2722513 1090029, 2722358 1089279, 2722976 1088706, 2722611 1087705, 2722275 1087353, 2722115 1086643, 2720950 1085323, 2719709 1085757, 2719765 1086460, 2719238 1087505, 2718993 1087710, 2718572 1088087, 2718193 1088799, 27182…
2106	Mendrisio	53037	low SEP	POLYGON ((2719062 1085147, 2719348 1084908, 2719571 1085101, 2719709 1085757, 2720950 1085323, 2722115 1086643, 2722275 1087353, 2722611 1087705, 2723416 1087355, 2724430 1087485, 2725077 1086885, 2725754 1086876, 2725715 1086293, 2727074 1085758, 2727150 1084408, 2727915 1084753, 2727795 1084048, 2727407 1082907, 2726503 1081651, 2725482 1081437, 2725273 1079500, 2724051 1077744, 2724025 1075890…
2107	Riviera	10069	low SEP	POLYGON ((2726808 1138833, 2727431 1137152, 2727209 1134854, 2725710 1133783, 2725267 1132538, 2725300 1131595, 2726040 1130575, 2725245 1129278, 2724505 1128135, 2723635 1128560, 2721173 1127093, 2721297 1125746, 2720991 1125858, 2720570 1125780, 2720326 1125942, 2720198 1126189, 2720055 1127850, 2719355 1127533, 2719703 1126205, 2716580 1125468, 2715100 1123590, 2714558 1123568, 2713700 1123993…
2108	Vallemaggia	5774	low SEP	POLYGON ((2696220 1148030, 2697875 1146130, 2697294 1145179, 2697757 1143658, 2699888 1142600, 2700230 1140213, 2699403 1138548, 2699773 1136883, 2697978 1135008, 2698128 1134473, 2696683 1133733, 2696520 1132615, 2695718 1131148, 2697198 1129763, 2699773 1128295, 2703100 1124943, 2702855 1123955, 2703373 1122558, 2704253 1122465, 2704800 1121725, 2704870 1120390, 2704325 1118548, 2704465 1118325…
2221	Aigle	43847	low SEP	POLYGON ((2567411 1142469, 2567636 1141265, 2569422 1141847, 2569672 1141662, 2571807 1141455, 2572220 1139277, 2573682 1140647, 2575325 1140027, 2576852 1136625, 2581155 1136427, 2582264 1135141, 2582440 1134242, 2582663 1133094, 2583138 1130659, 2581660 1129075, 2581154 1128013, 2582201 1125680, 2579068 1123267, 2577496 1121002, 2575948 1120685, 2575115 1118383, 2572973 1116740, 2571978 1116503…
2222	Broye-Vully	40006	low SEP	MULTIPOLYGON (((2561893 1193288, 2563436 1190666, 2564175 1190875, 2563683 1192670, 2564568 1193010, 2565585 1191645, 2565718 1191468, 2565150 1190783, 2564462 1189093, 2565400 1187825, 2565950 1186693, 2564928 1185858, 2563873 1186453, 2563338 1185465, 2563823 1183920, 2563330 1182230, 2561833 1181275, 2561065 1179713, 2559950 1179205, 2559648 1178145, 2560500 1177963, 2561187 1178204, 2561994 1…
2223	Gros-de-Vaud	42113	high SEP	POLYGON ((2540965 1173845, 2541685 1173783, 2543773 1175555, 2544275 1174088, 2545820 1174273, 2545920 1174845, 2545950 1175373, 2547000 1176315, 2547263 1175858, 2548013 1174758, 2548938 1174605, 2550000 1176240, 2550698 1176270, 2550254 1175557, 2550650 1175140, 2551655 1175285, 2549953 1173205, 2550115 1172465, 2551213 1172575, 2551545 1171945, 2550523 1170818, 2549558 1171448, 2549313 1170975…
2224	Jura-Nord vaudois	89182	low SEP	POLYGON ((2545683 1189138, 2544913 1188690, 2543869 1187406, 2543346 1187241, 2543037 1186911, 2542703 1186800, 2542374 1186173, 2542023 1185985, 2541846 1185742, 2541385 1185629, 2540604 1185200, 2538731 1183691, 2538765 1183075, 2538818 1182747, 2539258 1182278, 2539643 1181868, 2540535 1181948, 2540788 1182126, 2541295 1182148, 2541690 1182526, 2544972 1184170, 2546014 1184243, 2546410 1184088…
2225	Lausanne	163417	high SEP	POLYGON ((2544755 1158178, 2543205 1154858, 2542786 1154950, 2542367 1154444, 2541133 1153835, 2539984 1152232, 2539762 1151922, 2539541 1151616, 2538757 1151329, 2538839 1150636, 2538112 1150842, 2537176 1151108, 2535758 1151592, 2535033 1152173, 2534610 1152160, 2534369 1152487, 2534224 1153045, 2534840 1153273, 2535815 1152930, 2536225 1153537, 2536623 1154126, 2536624 1154865, 2536625 1155768…
2226	Lavaux-Oron	61727	high SEP	POLYGON ((2549535 1162963, 2550638 1161078, 2550938 1161145, 2551140 1160360, 2550988 1159330, 2550648 1158423, 2550990 1158290, 2552055 1158748, 2551989 1159063, 2552133 1159563, 2552650 1159365, 2553002 1158624, 2553367 1158511, 2553708 1158410, 2554165 1158935, 2554293 1159155, 2555088 1159140, 2555940 1158710, 2556033 1158493, 2556538 1157750, 2557650 1156993, 2558550 1157848, 2558878 1156818…
2227	Morges	84215	high SEP	POLYGON ((2531998 1170555, 2531975 1168603, 2532655 1168613, 2532775 1168573, 2533555 1168258, 2532483 1166618, 2531405 1165723, 2529635 1166130, 2529483 1165648, 2529055 1165300, 2529020 1164900, 2529603 1163653, 2529813 1161243, 2530310 1161285, 2530148 1160165, 2530040 1158715, 2530266 1157158, 2530197 1156952, 2530683 1156040, 2531908 1154853, 2531533 1153540, 2531180 1151785, 2530829 1151062…
2228	Nyon	98829	high SEP	POLYGON ((2505760 1153205, 2506630 1153190, 2507075 1153930, 2507970 1155465, 2511298 1153528, 2510813 1152708, 2511520 1151885, 2510814 1151267, 2511710 1150058, 2510813 1149290, 2511048 1148790, 2513040 1149263, 2513868 1150373, 2514958 1150348, 2515290 1149518, 2516274 1148035, 2516598 1147538, 2517393 1147933, 2518548 1146685, 2518559 1146468, 2516500 1146100, 2516132 1146098, 2515577 1145635…
2229	Ouest lausannois	71522	low SEP	POLYGON ((2534159 1158561, 2535065 1158233, 2534228 1156140, 2534665 1155968, 2534830 1155260, 2535410 1154958, 2536060 1155803, 2536625 1155768, 2536624 1154865, 2536623 1154126, 2536225 1153537, 2535815 1152930, 2534840 1153273, 2534224 1153045, 2534369 1152487, 2534610 1152160, 2534070 1152108, 2533616 1151682, 2532468 1151034, 2530829 1151062, 2531180 1151785, 2531533 1153540, 2531908 1154853…
2230	Riviera-Pays-d'Enhaut	83399	high SEP	POLYGON ((2584522 1155703, 2585230 1153074, 2585465 1152203, 2584768 1150842, 2583530 1148423, 2583648 1147734, 2584160 1144757, 2583395 1143435, 2581291 1143164, 2582511 1140304, 2581155 1136427, 2576852 1136625, 2575325 1140027, 2573682 1140647, 2572220 1139277, 2571807 1141455, 2569672 1141662, 2569422 1141847, 2567636 1141265, 2567411 1142469, 2568185 1143302, 2568030 1143627, 2560955 1139793…
2301	Brig	25842	low SEP	POLYGON ((2643285 1131953, 2644258 1131090, 2644306 1131348, 2644394 1131547, 2644715 1131934, 2644990 1132054, 2645210 1132296, 2645223 1132548, 2645352 1132750, 2649585 1130706, 2650320 1131033, 2651198 1129405, 2653243 1129103, 2654115 1128093, 2652795 1126916, 2652222 1125682, 2651472 1125307, 2650899 1124359, 2650171 1124028, 2650237 1123543, 2649818 1123322, 2650348 1122903, 2651538 1122529…
2302	Conthey	27052	low SEP	POLYGON ((2590203 1120110, 2590283 1117625, 2590662 1117700, 2591368 1117590, 2591853 1117678, 2592117 1117854, 2592528 1117048, 2592003 1116758, 2591575 1115688, 2592968 1115775, 2594550 1114063, 2594215 1112085, 2593768 1111755, 2593054 1108898, 2594363 1103619, 2593315 1102210, 2593460 1101005, 2587888 1105029, 2587505 1107100, 2588633 1108548, 2588723 1111588, 2586305 1112723, 2585649 1114258…
2303	Entremont	16710	low SEP	POLYGON ((2585000 1107530, 2586796 1104942, 2587888 1105029, 2593460 1101005, 2593782 1099241, 2594580 1098470, 2594727 1096080, 2596038 1095433, 2597294 1093804, 2599458 1093275, 2599583 1092530, 2601278 1093288, 2602218 1092608, 2603979 1089103, 2603097 1088838, 2602767 1088353, 2602987 1086942, 2601863 1086898, 2601301 1086464, 2600606 1086369, 2599834 1085134, 2597982 1083811, 2597210 1084054…
2304	Goms	4596	low SEP	POLYGON ((2679715 1153453, 2677100 1149845, 2673213 1149713, 2673210 1145120, 2672352 1144688, 2671049 1144820, 2669508 1142857, 2668005 1141876, 2666676 1141977, 2665549 1140077, 2666465 1139572, 2667149 1139771, 2667722 1138933, 2667651 1137806, 2667457 1136552, 2665142 1134920, 2664150 1135251, 2663621 1134545, 2663885 1133906, 2663952 1132715, 2662673 1132869, 2662342 1132098, 2660556 1131635…
2305	Hérens	10386	low SEP	MULTIPOLYGON (((2612655 1094498, 2610595 1092880, 2609668 1092476, 2608543 1092476, 2608102 1091352, 2608433 1089703, 2607772 1089103, 2606669 1089345, 2606140 1089764, 2605412 1089637, 2604619 1089786, 2603979 1089103, 2602218 1092608, 2601278 1093288, 2599583 1092530, 2599458 1093275, 2597294 1093804, 2596038 1095433, 2594727 1096080, 2594580 1098470, 2593782 1099241, 2593460 1101005, 2593315 1…
2306	Leuk	12231	low SEP	POLYGON ((2620485 1140550, 2619538 1137370, 2620320 1136815, 2621068 1134455, 2622363 1135263, 2624478 1134543, 2623513 1130028, 2623583 1128336, 2623553 1127845, 2623653 1126226, 2624168 1125353, 2622858 1124663, 2623735 1122725, 2624095 1121650, 2623260 1120248, 2624584 1118731, 2624322 1116766, 2624016 1116591, 2622946 1115958, 2622924 1109954, 2623620 1107907, 2620947 1106875, 2618180 1109180…
2307	Martigny	50879	low SEP	POLYGON ((2583673 1114040, 2583937 1114018, 2584202 1114349, 2584863 1114525, 2585459 1114745, 2585649 1114258, 2586305 1112723, 2588723 1111588, 2588633 1108548, 2587505 1107100, 2587888 1105029, 2586796 1104942, 2585000 1107530, 2583405 1108013, 2581278 1106983, 2577745 1106993, 2576850 1105858, 2573663 1104343, 2574051 1103853, 2574263 1100965, 2572697 1100270, 2571083 1097686, 2569997 1097385…
2308	Monthey	46111	low SEP	POLYGON ((2555415 1138319, 2556288 1137257, 2557365 1136258, 2557545 1135758, 2557530 1135040, 2557140 1134000, 2557324 1133597, 2557765 1133178, 2558220 1132275, 2558625 1132032, 2559529 1132164, 2559990 1132120, 2560786 1131150, 2560940 1130863, 2561009 1130475, 2560985 1129430, 2561271 1128327, 2561308 1127578, 2561668 1127137, 2562315 1126770, 2563079 1125990, 2563240 1125505, 2563410 1124535…
2309	Raron	11160	low SEP	MULTIPOLYGON (((2651340 1136550, 2651896 1136069, 2653835 1137072, 2655140 1135525, 2656693 1134440, 2656530 1132593, 2657342 1131253, 2659211 1128195, 2655827 1127378, 2654115 1128093, 2653243 1129103, 2651198 1129405, 2650320 1131033, 2649585 1130706, 2645352 1132750, 2645223 1132548, 2645210 1132296, 2644990 1132054, 2644715 1131934, 2644394 1131547, 2644306 1131348, 2644258 1131090, 2643285 1…
2310	Saint-Maurice	13906	low SEP	POLYGON ((2568327 1115892, 2568693 1115143, 2571648 1116685, 2571978 1116503, 2572320 1113313, 2572945 1111943, 2571400 1107770, 2571193 1108351, 2570080 1109690, 2568530 1106473, 2566601 1105169, 2565975 1103463, 2565086 1103684, 2561800 1099929, 2560985 1100612, 2561224 1101306, 2560918 1101582, 2560389 1101274, 2559132 1099752, 2558100 1099575, 2557743 1098826, 2556398 1099466, 2556085 1100180…
2311	Sierre	48407	low SEP	POLYGON ((2608980 1137520, 2609784 1136951, 2610888 1136995, 2610268 1135428, 2609435 1135113, 2609258 1133780, 2610343 1133418, 2610535 1132325, 2610265 1131078, 2608580 1130378, 2609260 1128660, 2609608 1127981, 2609838 1127459, 2610948 1124955, 2611545 1125130, 2614223 1122330, 2615745 1121830, 2615780 1121438, 2616585 1120875, 2617225 1118795, 2616960 1114481, 2618118 1112733, 2618180 1109180…
2312	Sion	45881	low SEP	POLYGON ((2590060 1132864, 2590769 1132424, 2593920 1133503, 2593880 1132118, 2595738 1130948, 2596765 1128336, 2596138 1127825, 2596825 1124963, 2596343 1123915, 2597265 1122320, 2598288 1122553, 2598753 1121150, 2598970 1120358, 2597700 1119020, 2595405 1118355, 2595542 1116859, 2594550 1114063, 2592968 1115775, 2591575 1115688, 2592003 1116758, 2592528 1117048, 2592117 1117854, 2591853 1117678…
2313	Visp	33021	low SEP	MULTIPOLYGON (((2636360 1128063, 2636479 1127468, 2637603 1127622, 2637898 1125840, 2639050 1125883, 2639725 1123465, 2641942 1122126, 2641760 1119930, 2642696 1115050, 2642828 1114204, 2643807 1113066, 2643728 1111108, 2644333 1108623, 2644733 1107669, 2646083 1105393, 2645828 1103633, 2645298 1102905, 2645331 1101357, 2646123 1099363, 2644741 1098077, 2645034 1097261, 2644527 1096577, 2644549 1…
2400	Cant. de Neuchâtel	161839	low SEP	POLYGON ((2556134 1215632, 2556579 1215050, 2558048 1215813, 2560493 1217255, 2562103 1217758, 2563063 1218088, 2564578 1218328, 2565538 1218513, 2567326 1219363, 2568246 1219293, 2569233 1219940, 2569752 1219380, 2568487 1218000, 2569790 1217633, 2573078 1215320, 2573303 1214573, 2572538 1213950, 2573338 1211957, 2572979 1211977, 2572339 1211628, 2572251 1211434, 2572401 1211198, 2571899 1210635…
2500	Cant. de Genève	470146	high SEP	MULTIPOLYGON (((2500892 1122384, 2500723 1120993, 2500584 1120261, 2500871 1119650, 2500886 1119081, 2500899 1118613, 2500488 1118187, 2500375 1118075, 2500857 1117792, 2502269 1118615, 2503983 1121539, 2503872 1122317, 2504042 1123665, 2504437 1124373, 2505252 1124527, 2505797 1125210, 2506742 1126744, 2507270 1127123, 2507854 1128133, 2507803 1128724, 2508553 1128570, 2508862 1127291, 2508509 1…
2601	Delémont	36440	low SEP	POLYGON ((2591642 1254486, 2591520 1253483, 2594031 1252191, 2593858 1251580, 2594303 1251548, 2595268 1251485, 2595398 1250954, 2598092 1249312, 2598115 1248740, 2597968 1247753, 2599903 1247785, 2599810 1247478, 2601133 1246955, 2601503 1246703, 2603698 1246538, 2604208 1246653, 2606058 1246810, 2607628 1245480, 2607420 1244375, 2608583 1243833, 2606205 1241585, 2606924 1241285, 2608512 1241945…
2602	Les Franches-Montagnes	9851	low SEP	POLYGON ((2578850 1241474, 2577156 1238974, 2576186 1238564, 2576263 1237965, 2578503 1237338, 2579180 1238058, 2579688 1236953, 2579578 1236013, 2578063 1235398, 2578188 1232870, 2573485 1231843, 2572805 1233053, 2571180 1232393, 2571100 1232243, 2571228 1231215, 2570335 1230728, 2570101 1230126, 2569420 1228837, 2569312 1228610, 2568705 1227512, 2567982 1227180, 2566383 1226570, 2565580 1225120…
2603	Porrentruy	23480	low SEP	POLYGON ((2568570 1261606, 2569750 1260830, 2570010 1260870, 2571877 1260531, 2572585 1259778, 2573398 1260399, 2574170 1260707, 2575390 1260530, 2576568 1261533, 2577521 1261325, 2578513 1260685, 2578964 1260029, 2580498 1260156, 2582019 1260509, 2582217 1259891, 2581600 1259451, 2580388 1257078, 2580387 1256187, 2579755 1254723, 2581435 1254275, 2582195 1254027, 2583606 1254512, 2584709 1254247…
