# Supplementary material for: Individual and neighborhood based socioeconomic factors relevant for contact behaviour and epidemic control
Source: Commun Med (Lond). 2025 Dec 11;6:26. doi: 10.1038/s43856-025-01282-y (PMC12808736; doi:10.1038/s43856-025-01282-y)
Supplement: Supplementary file 5 — Supplementary Data 2 [file 43856_2025_1282_MOESM5_ESM.xlsx]

## Sheet: panel e-f, unadj
Variables	names	RRCI
panel_wave	(Intercept)	5.39 (5.27-5.51)
panel_wave	variableB1	1.09 (1.06-1.13)
panel_wave	variableC1	1.95 (1.87-2.03)
panel_wave	variableD1	1.84 (1.77-1.92)
panel_wave	variableE1	1.29 (1.23-1.36)
panel_wave	variableF1	1.00 (0.97-1.04)
age_group_part	(Intercept)	5.90 (5.80-5.99)
age_group_part	variable0-14	1.55 (1.51-1.59)
age_group_part	variable15-24	1.34 (1.29-1.40)
age_group_part	variable65+	0.61 (0.59-0.64)
gender_responder	(Intercept)	6.22 (6.12-6.32)
gender_responder	variableMale	1.02 (0.99-1.04)
gender_responder	variableOther	0.89 (0.68-1.18)
region	(Intercept)	6.35 (6.20-6.50)
region	variableUrban	0.98 (0.96-1.01)
country_cat_birth	(Intercept)	6.29 (6.20-6.38)
country_cat_birth	variableEU	1.05 (1.02-1.08)
country_cat_birth	variableNon-EU	1.02 (0.98-1.07)
country_cat_birth	variableUnknown	0.78 (0.74-0.82)
sep3_quartile	(Intercept)	6.69 (6.56-6.82)
sep3_quartile	variablehighest	0.90 (0.88-0.92)
education_level3_v3	(Intercept)	6.58 (6.49-6.68)
education_level3_v3	variableTertiary level	0.86 (0.84-0.89)
household_income_3cat	(Intercept)	5.03 (4.92-5.16)
household_income_3cat	variable5,001-10,000	1.34 (1.30-1.38)
household_income_3cat	variable10,000+	1.70 (1.64-1.77)
household_income_3cat	variablePreferred not to answer	1.05 (1.01-1.10)
household_size_cat_v2	(Intercept)	3.40 (3.29-3.53)
household_size_cat_v2	variable2	1.36 (1.31-1.42)
household_size_cat_v2	variable3+	2.56 (2.46-2.66)
employment_cat_v2	(Intercept)	6.42 (6.31-6.53)
employment_cat_v2	variablenot employed	0.95 (0.93-0.98)
vaccinated	(Intercept)	6.69 (6.60-6.78)
vaccinated	variable	0.81 (0.79-0.83)
weekend	(Intercept)	6.44 (6.35-6.53)
weekend	variable	0.90 (0.88-0.93)

## Sheet: panel e-f, adj
names	RRCI
(Intercept)	4.21 (3.99-4.44)
age_group_part0-14	1.19 (1.07-1.33)
age_group_part15-24	1.28 (1.19-1.38)
age_group_part65+	0.84 (0.77-0.91)
education_level3_v3Tertiary level	0.99 (0.96-1.03)
sep3_quartilehighest	0.93 (0.90-0.97)
gender_responderMale	0.97 (0.95-1.00)
gender_responderOther	0.85 (0.64-1.12)
regionUrban	1.03 (1.00-1.06)
country_cat_birthEU	0.95 (0.92-0.98)
country_cat_birthNon-EU	1.00 (0.96-1.05)
country_cat_birthUnknown	0.90 (0.85-0.95)
panel_waveB1	1.10 (1.06-1.14)
panel_waveC1	1.38 (1.24-1.53)
panel_waveD1	1.22 (1.09-1.35)
panel_waveE1	0.90 (0.81-1.00)
panel_waveF1	1.00 (0.96-1.05)
household_income_3cat5,001-10,000	1.00 (0.97-1.04)
household_income_3cat10,000+	1.22 (1.17-1.27)
household_income_3catPreferred not to answer	0.92 (0.89-0.96)
household_size_cat_v22	1.33 (1.27-1.39)
household_size_cat_v23+	2.14 (2.05-2.24)
employment_cat_v2not employed	0.78 (0.75-0.81)
vaccinated	0.96 (0.93-1.00)
weekend	0.84 (0.82-0.87)
age_group_part0-14:education_level3_v3Tertiary level	NA ( NA- NA)
age_group_part15-24:education_level3_v3Tertiary level	0.96 (0.87-1.06)
age_group_part65+:education_level3_v3Tertiary level	1.17 (1.08-1.27)
age_group_part0-14:sep3_quartilehighest	1.07 (1.01-1.13)
age_group_part15-24:sep3_quartilehighest	0.90 (0.83-0.98)
age_group_part65+:sep3_quartilehighest	1.04 (0.96-1.14)
age_group_part0-14+education_level3_v3Tertiary level	NA (NA-NA)
age_group_part15-24+education_level3_v3Tertiary level	0.95 (0.87-1.04)
age_group_part65++education_level3_v3Tertiary level	1.16 (1.08-1.25)
age_group_part0-14+sep3_quartilehighest	1.00 (0.96-1.05)
age_group_part15-24+sep3_quartilehighest	0.84 (0.78-0.91)
age_group_part65++sep3_quartilehighest	0.97 (0.90-1.05)
