# Supplementary material for: Individual and neighborhood based socioeconomic factors relevant for contact behaviour and epidemic control
Source: Commun Med (Lond). 2025 Dec 11;6:26. doi: 10.1038/s43856-025-01282-y (PMC12808736; doi:10.1038/s43856-025-01282-y)
Supplement: Supplementary file 6 — Supplementary Data 3 [file 43856_2025_1282_MOESM6_ESM.xlsx]

## Sheet: panel c
group	percentage
0-14, low SEP, low edu	7.04379
0-14, high SEP, low edu	15.3635
15-24, low SEP, low edu	4.19925
15-24, low SEP, high edu	0.658911
15-24, high SEP, low edu	7.17816
15-24, high SEP, high edu	0.678995
25-64, low SEP, low edu	9.5878
25-64, low SEP, high edu	6.29056
25-64, high SEP, low edu	18.0565
25-64, high SEP, high edu	17.5191
65+, low SEP, low edu	3.27262
65+, low SEP, high edu	0.97317
65+, high SEP, low edu	5.58042
65+, high SEP, high edu	3.59727

## Sheet: panel e-f
ratio_max_eigv	assort_sep	assort_edu
1.00635	1.20995	1.31271
1.00685	1.23299	1.2331
1.00699	1.10331	1.20548
1.00698	1.11164	1.19538
1.00739	1.31073	1.30076
1.00657	1.2183	1.23419
1.00648	1.41666	1.27181
1.007	1.28537	1.03838
1.00662	1.21479	1.2329
1.00671	0.995241	1.21338
1.00631	1.05866	0.902823
1.00679	1.4005	1.14291
1.00665	1.17521	1.11057
1.00718	1.02821	0.969123
1.00735	1.18279	0.99283
1.00674	1.11462	1.12911
1.00703	1.08948	0.913015
1.00619	1.20509	1.18063
1.0084	1.34563	1.14553
1.0067	1.2139	1.12564
1.0072	1.33279	1.09758
1.00657	1.01001	0.863303
1.00635	1.13955	1.09562
1.0071	1.32142	1.21603
1.00663	1.21502	1.22219
1.00941	1.25805	1.06267
1.0069	1.28255	1.31654
1.00701	1.09564	1.11343
1.00943	1.31762	1.22674
1.00677	1.32212	1.13184
1.00735	1.15579	1.24638
1.00677	1.15832	1.14157
1.00797	1.46011	1.03217
1.00734	1.19281	1.08611
1.00706	1.29622	1.20844
1.00623	1.29502	1.25373
1.0075	1.09638	1.08301
1.00695	1.37688	0.813209
1.00802	1.18211	1.1028
1.00684	1.07262	1.07107
1.00736	1.22425	1.13711
1.0072	1.45286	0.87592
1.00824	1.44329	0.929863
1.00697	1.36183	1.26473
1.00796	1.23395	1.06892
1.00614	1.1109	0.95314
1.0064	1.16533	1.06628
1.00833	1.05875	1.3397
1.0083	1.28552	0.899937
1.00721	1.37007	1.21786
1.00601	1.18704	0.978142
1.00794	1.36866	1.23822
1.00735	1.17308	1.03252
1.00599	1.10956	1.25679
1.00796	1.36485	1.0454
1.00634	1.07563	1.27949
1.00623	1.04234	1.08188
1.00683	1.16321	0.94004
1.00687	1.22397	1.08154
1.00703	1.33614	1.19899
1.00753	1.2173	1.30289
1.00739	1.16929	0.913303
1.00725	1.19678	1.06633
1.00722	1.10031	0.94291
1.0064	1.13595	1.12172
1.00751	1.14082	1.04441
1.00689	1.10913	1.05261
1.00737	1.12605	0.933448
1.00718	1.36695	1.27296
1.00642	0.92713	0.836051
1.00862	1.15642	0.948432
1.00735	1.23923	1.07771
1.00762	1.09219	1.00599
1.0071	1.07933	1.21451
1.00662	1.09108	1.32313
1.00788	1.39783	1.26106
1.00692	1.08904	1.32809
1.00672	1.17309	0.984442
1.00688	1.00541	1.08048
1.00823	1.1131	1.26919
1.00706	0.949526	0.912521
1.00743	1.24668	1.01925
1.0072	1.21945	1.17376
1.00775	1.23743	1.28214
1.00662	1.11242	1.09888
1.0069	1.26713	1.09249
1.00724	1.24209	0.937647
1.00676	1.23996	1.12996
1.00654	1.22872	1.26722
1.00717	1.24236	1.28639
1.00834	1.18417	0.973321
1.00812	1.10212	1.21462
1.00689	0.908372	1.0226
1.00692	1.37262	1.32099
1.00811	1.26314	1.13477
1.00644	1.10594	1.14925
1.00702	1.33653	1.16796
1.00793	1.28243	1.06008
1.00694	1.25735	1.24016
1.00728	1.303	1.02788
1.00689	1.22826	1.05714
1.00723	1.35582	1.23532
1.00665	1.10585	1.01474
1.00889	1.24595	1.12839
1.00792	1.28635	0.970124
1.00689	1.20682	1.30457
1.00742	1.05626	1.01947
1.00707	1.31241	1.14758
1.00682	1.17606	1.19819
1.00665	1.22311	1.04474
1.00594	1.31079	1.15433
1.00785	1.52153	0.882993
1.00698	1.40636	0.93162
1.00579	1.13784	0.932192
1.00713	1.19709	1.06396
1.00616	1.24923	0.998766
1.00644	1.33517	1.06273
1.00789	1.28002	1.05033
1.00789	1.37663	1.29691
1.00706	1.37262	1.26357
1.00735	0.985255	1.26124
1.00613	1.19447	1.22159
1.0066	1.43665	1.17935
1.00629	1.11236	1.15536
1.00653	0.975067	1.14706
1.00711	1.23137	1.11234
1.0083	1.05492	1.20617
1.00851	1.23877	1.19612
1.00652	1.17522	1.22346
1.00614	1.13932	1.02269
1.00623	1.21976	1.21401
1.00685	1.18496	1.35
1.00701	1.18135	1.36904
1.00663	1.19041	1.20777
1.0068	1.18381	1.0022
1.00767	1.42928	1.01902
1.00802	1.11699	1.03326
1.00705	1.11875	1.09674
1.00705	1.20597	1.21895
1.00703	1.18749	1.27456
1.00679	1.17117	1.14577
1.00771	1.11002	1.12492
1.00725	1.23085	1.02579
1.00682	1.18012	0.921957
1.00703	1.29434	1.0931
1.00633	1.22901	1.11833
1.00599	1.17831	0.961458
1.00666	1.00903	1.2562
1.00689	1.11933	1.30311
1.00795	1.19894	0.863556
1.00734	1.2738	1.02459
1.00802	1.10741	1.01351
1.00608	1.18819	1.01215
1.0074	1.17367	1.31234
1.00627	1.16817	1.04616
1.00667	1.16368	0.991189
1.00659	1.11773	1.14589
1.00738	1.44551	0.81284
1.00634	1.125	0.946686
1.00749	1.17346	1.12624
1.00805	1.2859	1.23994
1.00685	1.28541	0.993478
1.00665	1.19064	1.01937
1.00681	1.31742	1.37055
1.00671	1.18416	1.24101
1.00894	1.31822	1.33321
1.00707	1.25716	1.26233
1.00701	1.19729	1.16048
1.0068	1.27777	0.96255
1.0067	1.10644	1.25815
1.00635	1.30882	1.0384
1.0069	1.18397	1.06876
1.00667	1.24113	1.00837
1.00656	0.99476	1.24753
1.00821	1.2587	1.10103
1.00597	1.18978	1.03687
1.00828	1.25258	0.949629
1.0071	1.26816	1.1349
1.00734	1.30361	0.953184
1.00736	1.37122	1.23806
1.00751	1.32541	0.90722
1.00719	1.15667	1.08545
1.00817	1.27865	1.24532
1.00668	1.18905	1.05151
1.00706	1.13563	1.20303
1.00611	1.38766	1.21594
1.00717	1.08785	1.11742
1.00617	1.13346	1.19476
1.00752	1.18162	1.23177
1.00762	1.07271	1.10399
1.0067	1.02854	1.16856
1.00736	1.25613	1.09924
1.00639	1.14753	1.08127
1.00631	1.27458	1.30545
1.00714	1.22019	0.930308
1.00723	1.14385	1.04026
1.0073	1.08604	1.18373
1.00727	1.51953	1.30381
1.0069	1.27337	0.890448
1.00719	1.45633	1.33017
1.00743	1.20305	1.19721
1.00692	1.20843	1.01857
1.0061	1.25823	1.23481
1.00743	1.30557	1.14494
1.00678	1.03915	1.2345
1.00634	1.27708	0.888686
1.0073	1.02582	1.21283
1.00749	1.39119	1.26546
1.00733	1.36812	1.247
1.00768	1.01506	1.09389
1.00688	1.13455	1.11417
1.00678	1.28662	1.25558
1.00759	1	1.07691
1.00729	0.919553	1.19343
1.00669	1.32711	1.05079
1.00625	1.04688	1.04645
1.00694	1.30797	1.14553
1.00662	1.1747	1.10167
1.00701	1.15423	1.03925
1.00826	1.36846	1.24059
1.00657	1.0829	1.06675
1.00657	1.15486	0.935528
1.00762	1.29178	1.34665
1.00768	1.1271	0.87015
1.00656	0.94704	0.877496
1.00791	1.38524	0.947141
1.0068	1.13676	1.04533
1.00571	1.04868	1.04582
1.00787	1.38408	1.32685
1.00684	1.36888	0.980484
1.0086	1.1599	0.966902
1.00638	1.34376	1.26859
1.00616	1.22792	1.14623
1.00794	1.09367	0.93468
1.00742	1.13772	1.01951
1.00754	1.15294	1.02803
1.00711	1.20138	1.06519
1.00641	1.30332	1.11154
1.00683	1.30424	1.14946
1.00662	1.25688	0.792144
1.00676	1.24535	1.19267
1.00747	1.21362	1.0397
1.00781	1.26907	1.14245
1.00625	1.23156	1.27355
1.00852	1.2228	0.932569
1.00719	1.06508	1.10472
1.00719	1.34407	1.08478
1.00738	1.0777	1.10681
1.00751	1.35781	1.12515
1.00632	1.38753	1.28822
1.0071	1.28231	0.998864
1.00614	1.04862	1.26309
1.00678	1.15433	0.948615
1.00623	1.09141	1.11262
1.00742	1.24421	1.0211
1.0065	1.09231	1.28931
1.00727	1.49974	1.29041
1.00794	1.20203	1.09471
1.00674	0.979934	1.05277
1.00776	1.06347	0.931842
1.00822	1.26068	1.17431
1.0074	1.34115	1.09209
1.00689	1.27039	1.07757
1.00752	1.3385	1.27728
1.00667	1.24414	1.26835
1.00685	1.11945	0.869905
1.00695	1.20405	1.02454
1.0075	1.21767	1.12366
1.00704	1.27675	0.950177
1.00807	1.17397	0.911291
1.00713	1.15165	1.31806
1.0076	1.11555	1.2854
1.00619	1.05932	0.966955
1.00611	1.16088	0.925038
1.00674	1.21474	1.00572
1.00651	1.1351	1.16146
1.00658	1.18589	0.9731
1.00623	1.18942	1.2531
1.00679	1.5083	0.999229
1.00731	1.0745	1.33776
1.00712	1.25698	0.878837
1.00747	1.15052	1.19254
1.00706	1.13888	1.22249
1.00627	0.950865	1.2238
1.00736	1.1538	1.30701
1.00743	1.03069	1.16306
1.00779	1.27891	1.0318
1.00587	1.26922	1.14864
1.00672	1.07699	0.923032
1.00616	1.1902	0.89776
1.00611	1.31379	1.30086
1.00788	1.24654	1.34667
1.00792	1.23797	1.21559
1.00713	1.10035	1.28421
1.0079	1.30528	0.988018
1.00672	1.17174	1.2306
1.00718	1.19953	1.20358
1.00643	1.1609	1.05476
1.006	1.14683	1.10122
1.00697	1.39889	1.26649
1.00777	1.33721	1.29955
1.00593	0.999721	0.958915
1.00882	1.13901	1.23197
1.00686	1.13317	0.981017
1.00648	1.22875	1.18365
1.00788	1.24289	1.01727
1.0068	1.21125	0.980065
1.00693	1.18987	1.24929
1.00733	1.15393	1.10432
1.00656	1.32293	1.20564
1.00801	1.19714	1.30914
1.00799	1.17261	1.16188
1.00635	1.10601	1.14463
1.00701	1.32005	1.17314
1.00914	1.29348	1.3494
1.00673	1.2442	1.25176
1.00635	1.37087	0.981602
1.00796	1.22496	1.1685
1.006	1.22409	1.07465
1.00758	1.28968	1.21206
1.00623	1.23506	1.19774
1.00814	1.34218	1.33326
1.00677	1.29692	1.13322
1.00696	1.1285	1.01094
1.00712	1.16468	0.895929
1.00762	1.30181	1.0953
1.00643	1.01518	0.986689
1.00874	1.24436	1.40022
1.00663	1.36122	1.21293
1.00733	1.29491	1.26209
1.00828	1.15085	1.2345
1.0069	1.25385	0.937124
1.00664	1.25424	1.30952
1.00644	1.26224	0.94283
1.00719	1.26941	1.37675
1.00681	1.29431	0.944948
1.00626	1.22477	1.26848
1.00832	1.23097	1.07831
1.00747	1.32328	1.17841
1.00674	1.14673	0.961943
1.0067	1.16452	1.07821
1.00818	1.20855	1.33178
1.00658	1.05402	1.1363
1.00746	1.23043	1.30334
1.00864	1.14369	1.21294
1.00763	1.16055	1.13746
1.00708	1.14478	1.22804
1.00769	1.34156	1.25152
1.00632	1.13255	1.11291
1.00755	1.30564	1.02786
1.00806	1.2554	1.11268
1.0071	1.38943	0.953332
1.00658	1.32508	1.13645
1.00784	1.21029	1.14057
1.00629	1.16304	0.98382
1.00679	1.33484	1.02213
1.00675	1.18869	1.20886
1.00687	1.21188	1.04939
1.00726	1.11193	1.22643
1.00789	0.992976	1.20767
1.00768	1.135	0.987446
1.00684	1.13767	0.906317
1.00733	1.3041	1.2469
1.00667	1.24887	1.17232
1.0072	1.14339	1.40342
1.00772	1.22603	1.31259
1.00702	1.25355	1.10262
1.00717	1.16201	1.30939
1.0074	0.988062	1.14883
1.00653	1.19332	1.18379
1.00806	1.25832	1.03006
1.00603	1.16217	1.24817
1.00804	1.02659	1.2594
1.00731	1.31737	1.08888
1.00656	1.24451	1.14289
1.00608	1.05814	1.22274
1.00693	1.19452	1.07292
1.00665	1.24364	1.14876
1.00724	1.00074	1.24314
1.00648	1.40208	1.19748
1.00745	1.31343	1.31671
1.00743	1.31465	1.27951
1.00603	1.15589	1.10089
1.00629	1.19602	0.994217
1.00762	1.24841	1.22472
1.00658	1.18233	0.990494
1.00683	1.25353	1.1057
1.00724	1.13197	1.30819
1.00878	1.19637	1.27418
1.00666	1.3417	0.953427
1.00779	1.24273	1.08435
1.00802	1.1369	1.12725
1.0081	1.03415	1.2686
1.00694	1.2811	1.10048
1.00887	1.17487	1.11471
1.00651	1.13861	1.1116
1.00715	1.28385	1.25654
1.00713	1.054	1.08808
1.00662	1.28287	0.914747
1.00671	1.2499	1.08025
1.00666	1.07219	1.14446
1.00808	1.26153	1.10687
1.00755	1.14619	0.910502
1.00625	1.23896	1.29222
1.00695	1.20446	1.21025
1.00749	1.31451	1.46984
1.00721	1.33896	1.10688
1.00703	1.08392	1.23411
1.00695	1.31969	1.14944
1.00692	1.22738	1.16424
1.00733	1.27051	1.13537
1.00662	1.10178	1.17981
1.00743	1.2045	1.21355
1.00726	1.17582	1.30956
1.00903	0.97381	0.905299
1.00814	1.25483	1.29397
1.00698	1.21763	1.04298
1.00666	1.39016	0.924434
1.00653	1.22761	1.03968
1.00591	1.03111	1.17845
1.00594	1.18955	1.00004
1.00741	1.17339	1.08308
1.00746	1.22794	1.14457
1.00685	1.20618	0.981064
1.00702	1.08051	1.22936
1.00711	1.33043	1.1878
1.00695	1.15286	1.17046
1.00687	1.21486	1.31651
1.0067	1.07472	1.30964
1.0075	1.15499	1.11819
1.00602	1.12281	1.02763
1.00743	1.13301	1.21223
1.00793	1.1876	1.32963
1.00672	0.852226	1.01442
1.00615	0.99902	1.17031
1.00642	1.17048	1.13298
1.00662	1.0936	1.02388
1.00705	1.0847	1.18185
1.00746	1.11056	1.1475
1.00686	1.08815	0.893406
1.00686	1.18813	1.19846
1.00601	0.893663	1.03527
1.00611	1.06902	1.15555
1.00725	1.23938	1.23024
1.00709	1.14958	1.13832
1.00642	1.04065	0.997321
1.00799	1.28608	1.13689
1.00656	1.1821	1.00574
1.00613	1.24342	0.809584
1.00719	1.28409	1.22485
1.00652	1.15696	1.16065
1.00724	1.23786	1.15896
1.00651	1.31618	1.13396
1.00626	1.04662	1.01847
1.00698	1.20673	1.32762
1.0073	1.21255	0.907887
1.00658	1.31536	0.913121
1.00671	1.21802	1.14942
1.00667	1.30818	0.984589
1.00725	1.22756	1.28126
1.0069	1.01314	1.14063
1.0078	1.1315	1.04183
1.00813	1.00443	1.33084
1.00641	1.30379	0.969001
1.00847	1.31535	0.930633
1.0067	1.21515	1.11172
1.00606	1.30113	1.178
1.00796	1.13806	1.15587
1.00679	1.15941	1.0986
1.0067	1.14115	1.11406
1.00656	1.13123	1.18938
1.00782	1.22405	1.18487
1.00806	1.12474	1.26978
1.00663	1.23832	1.312
1.00695	1.0195	1.31658
1.00709	1.13707	1.23304
1.00779	1.26658	1.37013
1.00853	1.05821	1.27183
1.00684	0.997362	1.15546
1.00672	1.30913	0.910103
1.00883	1.21842	1.0975
1.00805	1.10341	1.16479
1.00676	1.09015	1.14571
1.00668	1.14328	0.830005
1.00643	1.17958	0.943042
1.00693	1.29385	0.963631
1.0068	1.0557	0.939957
1.00676	1.17086	1.04173
1.00597	1.24922	1.05053
1.00658	1.23916	1.25101
1.00862	1.16682	1.1998
1.00611	1.10594	1.17506
1.00904	1.17598	1.25901
1.00756	1.16106	1.17045
1.00745	1.29	1.11191
1.00654	1.14908	0.820525
1.00687	1.05077	1.24448
1.00743	1.09528	1.28793
1.00716	1.15615	0.862447
1.00644	1.27126	1.14245
1.00793	1.2033	0.980676
1.0061	1.24599	1.10181
1.00715	1.25787	1.20089
1.00711	1.28239	1.2508
1.00596	0.97097	1.06788
1.00698	1.19537	0.944817
1.00707	1.23901	1.18068
1.00641	1.19922	1.05659
1.00707	1.23191	1.19325
1.00732	1.16169	1.14671
1.00673	1.06932	1.14871
1.00697	1.23793	1.09063
1.00687	1.22019	1.20379
1.00603	1.11183	1.29218
1.00661	1.08455	1.25157
1.00759	0.967996	1.00416
1.00811	1.11458	0.91453
1.00585	1.20633	1.00802
1.00705	1.24565	0.996888
1.00752	1.29271	1.1898
1.0064	1.18766	0.770198
1.0067	0.991854	1.02939
1.00684	1.21646	0.935747
1.00708	1.38237	1.01992
1.00719	1.29466	1.30739
1.00714	1.17463	1.15353
1.00718	1.20652	1.063
1.00877	0.985208	1.159
1.00635	1.39473	0.864796
1.00748	1.14424	1.32448
1.00723	1.23766	1.37011
1.00613	1.23529	1.28948
1.00675	1.34367	1.06061
1.00577	1.20517	1.11598
1.007	1.2357	1.02257
1.00614	1.18592	0.893289
1.00637	1.30037	1.13453
1.00829	1.14438	1.09539
1.0061	1.09767	1.13376
1.00685	1.2998	1.2517
1.00756	1.14966	1.39392
1.00706	1.0998	1.35364
1.00641	1.11263	1.15746
1.00656	1.14537	1.07886
1.00687	1.23293	0.861745
1.00637	1.17358	1.32114
1.00763	1.17128	1.33902
1.00664	1.21862	1.02917
1.0077	1.17929	1.28353
1.00665	1.38474	1.29067
1.00607	1.0949	1.30142
1.0067	0.992895	1.237
1.0069	1.05464	1.24873
1.00688	1.25771	0.975943
1.0072	0.974161	1.16767
1.00623	1.25206	1.01275
1.00822	1.07441	0.982202
1.00723	1.32148	1.16745
1.00663	1.20748	0.93673
1.00681	1.38391	1.01206
1.00689	1.09061	1.07162
1.00659	1.30279	1.10954
1.0069	1.20697	0.959281
1.00678	1.16937	1.02168
1.00703	1.12563	1.15341
1.00706	1.07598	1.42711
1.00731	1.18139	1.04227
1.00779	1.15167	1.21903
1.00711	1.32789	1.08721
1.00855	1.29583	1.15075
1.00633	1.39969	1.06805
1.00633	1.05829	1.32325
1.00636	1.16439	1.00245
1.0077	1.19667	1.30563
1.0065	1.2485	1.16976
1.00725	1.16648	1.09339
1.00765	1.08967	0.842864
1.00711	1.14239	1.28232
1.0069	1.20604	1.03251
1.00659	1.12287	1.18562
1.006	1.16481	1.05945
1.00691	1.19773	0.882849
1.00644	1.26191	1.23807
1.0069	1.0449	1.20603
1.00706	1.14684	0.937928
1.00698	1.25616	1.16678
1.00616	1.19738	1.06439
1.00656	1.14899	0.955565
1.00762	1.55554	1.24634
1.00669	1.2794	1.05825
1.00626	1.19663	1.19352
1.00645	1.32953	1.16678
1.00682	1.21817	1.23031
1.0069	1.18151	0.880036
1.00838	1.19932	1.19315
1.00615	1.25315	1.22564
1.00691	1.31453	1.00142
1.00741	1.07222	1.01897
1.00659	1.24539	1.31049
1.00754	1.17905	1.22046
1.007	1.25796	0.909865
1.00647	1.15742	1.18504
1.00719	1.29448	1.21162
1.00598	1.20183	1.24851
1.0077	1.23376	1.01268
1.00682	1.10113	1.13512
1.00642	1.07654	0.975135
1.00684	1.42611	1.08159
1.00778	1.10738	1.27256
1.00661	1.27169	1.10756
1.00678	1.2283	0.971294
1.00633	1.22804	0.951296
1.0083	1.29217	0.990861
1.00666	1.22196	0.961146
1.00762	1.20134	1.02159
1.00799	1.05654	1.21463
1.00704	1.32126	1.0957
1.0064	1.16807	1.00652
1.0064	1.07134	1.27876
1.00663	1.26751	1.14659
1.00712	1.15069	0.978289
1.0073	1.25297	0.937907
1.0061	1.20077	1.21683
1.00748	1.13475	1.38904
1.00656	1.17906	1.02715
1.00671	1.3218	1.38442
1.00656	1.12811	1.04757
1.00697	1.2198	1.20786
1.00863	1.22108	1.0926
1.00802	1.17676	0.943522
1.00664	1.19943	1.0566
1.00636	0.951371	1.0811
1.00681	1.13001	1.24661
1.00635	1.2585	1.05038
1.00783	1.23755	1.05094
1.00668	1.16308	0.999405
1.00693	1.12566	1.14655
1.00638	1.24785	1.08519
1.00705	1.17825	1.28945
1.00598	1.04614	1.12635
1.00698	1.27917	1.26452
1.00688	1.15242	1.24555
1.00872	1.24144	1.18138
1.00716	1.20475	1.16115
1.00629	1.0608	1.01168
1.00671	0.980112	1.15413
1.0069	1.08737	1.29379
1.0072	1.33677	1.06607
1.00673	1.23975	1.20893
1.00668	1.20741	0.956871
1.0062	1.06193	1.13332
1.00744	1.21738	1.06767
1.00615	1.14437	1.1065
1.00794	1.24008	1.02438
1.00637	0.905371	0.890689
1.00714	1.11828	1.2797
1.00749	1.1828	1.22583
1.00596	1.14173	1.03839
1.00666	1.32965	0.905531
1.00736	1.16615	0.992982
1.00709	1.47219	0.990751
1.00559	1.1027	1.13002
1.00652	1.29825	0.848424
1.00733	1.07997	1.13738
1.00722	1.28905	1.22054
1.0079	1.341	1.06961
1.00694	1.20186	1.1652
1.00769	1.40291	1.27744
1.00783	1.14738	1.2717
1.00766	1.13458	1.23224
1.00786	1.24024	1.06778
1.00689	1.1519	1.17702
1.00643	1.21659	1.0783
1.00629	1.34548	1.30116
1.00645	1.24228	1.23168
1.00595	1.30119	0.863318
1.0074	1.35813	1.34442
1.00772	1.25514	1.12064
1.00599	1.12169	1.08726
1.00696	1.34216	1.30068
1.00708	1.34714	1.19619
1.00767	1.13286	1.10021
1.00688	1.22422	1.1459
1.00619	1.00932	0.920325
1.00658	1.30308	0.991413
1.00791	1.16992	1.16064
1.00657	1.03562	1.30705
1.0068	1.20595	1.21213
1.00769	1.31405	1.18808
1.00719	1.30691	1.23502
1.00677	1.29791	1.08624
1.00741	1.23927	1.35398
1.00747	1.07447	0.998214
1.00663	1.24689	1.14425
1.00818	1.34494	1.18113
1.00767	1.09923	1.03375
1.00743	1.1311	1.25017
1.00678	1.18401	0.958448
1.00696	1.2462	1.03989
1.00621	1.14441	1.15239
1.00641	1.23918	0.868587
1.00765	1.13617	1.00731
1.00648	1.27825	1.23614
1.00775	1.40846	1.28481
1.00624	1.23847	1.29746
1.00839	1.37908	0.926641
1.00802	1.24044	1.03472
1.00726	1.17215	1.02931
1.00672	1.2324	1.19617
1.00775	1.16385	1.37232
1.00628	1.27663	1.06704
1.0081	1.07121	0.974071
1.00598	1.20839	0.947218
1.00717	1.20862	1.26432
1.00706	1.2645	1.29652
1.00671	1.11908	1.00516
1.00701	1.0141	1.17362
1.00811	1.42919	1.00353
1.00792	1.1665	1.11106
1.00784	1.3392	1.27697
1.00789	1.21833	0.99576
1.00751	1.20179	0.936247
1.0071	1.41012	1.00855
1.00729	1.24248	1.25306
1.00704	1.32792	1.28007
1.00861	1.47115	0.994044
1.00623	1.19093	1.11454
1.00654	1.26838	1.2415
1.00647	1.35369	0.900423
1.00577	1.11031	1.19755
1.0071	1.07891	1.16029
1.00682	1.17584	1.01821
1.006	1.09795	1.29417
1.00734	1.21336	1.04861
1.00627	1.21737	1.2265
1.00693	1.40062	1.04024
1.00671	1.15537	1.30479
1.00669	1.33289	1.04561
1.00683	1.30516	0.973547
1.00735	1.28234	1.25893
1.00671	1.19284	1.05932
1.00727	1.32294	1.15194
1.00617	1.36859	1.03875
1.00694	1.06113	1.04252
1.00663	1.1434	1.06066
1.00635	1.19658	1.15205
1.00652	0.89952	1.33572
1.00941	1.14041	1.26397
1.00787	1.00093	1.00698
1.00777	1.30545	1.30335
1.00722	1.0715	0.947209
1.00715	1.23604	1.27886
1.0065	1.1694	1.11063
1.00687	1.08641	1.04635
1.00711	1.32352	1.00192
1.00631	1.15921	1.22001
1.00769	1.03278	0.966927
1.00636	1.09899	1.06069
1.00726	1.29557	1.06656
1.00662	1.16712	1.10491
1.007	1.15064	0.990549
1.00661	1.2412	0.974704
1.0074	1.33702	0.988825
1.00705	1.06966	1.19805
1.0066	1.30325	1.32121
1.00632	1.18936	1.08208
1.00678	1.27859	1.12386
1.00799	1.20348	0.883294
1.00734	1.28701	1.07423
1.00763	1.17714	1.06337
1.00686	1.47826	1.01891
1.00606	1.30591	1.23297
1.00891	1.15511	1.15276
1.00654	1.08628	1.24472
1.00725	1.11171	1.08764
1.0068	1.2267	1.2046
1.00696	1.09407	1.15398
1.00926	1.22557	1.18959
1.00658	1.3349	0.914889
1.00642	1.24147	1.2638
1.00656	0.929992	1.27316
1.007	1.1525	1.17917
1.00641	1.39057	0.915947
1.0072	1.4357	1.1816
1.00771	1.23838	1.22073
1.00643	1.28642	1.09741
1.00772	1.15799	1.02657
1.00809	1.26	1.04699
1.0073	1.11548	1.18102
1.0059	1.09672	1.15226
1.00738	1.10527	1.17361
1.00772	1.20796	1.2009
1.00694	1.18211	1.174
1.00721	1.22689	1.28928
1.00696	1.028	1.05648
1.00808	1.45848	0.957979
1.007	1.14803	1.08363
1.00711	1.40648	0.883792
1.00668	1.05366	1.07749
1.00648	1.18353	1.21173
1.00594	1.04054	1.09322
1.0059	1.25532	1.08159
1.00695	1.18801	1.13898
1.00615	1.2938	1.15724
1.00641	1.22094	0.883868
1.00711	1.18083	1.39166
1.00732	1.21616	1.1012
1.00659	1.14225	1.27705
1.00645	1.18854	1.06577
1.00738	1.22414	1.06095
1.00887	1.11923	1.23522
1.0067	1.40071	1.18329
1.00728	1.26935	1.1341
1.00735	1.21822	1.21159
1.0072	1.17131	1.22894
1.00621	1.06712	1.16383
1.00719	1.16957	0.941725
1.00731	1.09908	1.30959
1.00802	1.26965	1.01098
1.00721	1.16589	1.06971
1.00643	1.04663	1.21473
1.00778	1.20609	1.21868
1.00777	1.2959	1.05061
1.00697	1.23667	0.946247
1.00625	1.26223	1.10532
1.00787	1.35177	0.976374
1.00632	1.2642	1.1251
1.00671	1.36506	0.835287
1.00793	1.23216	1.06852
1.0067	1.18377	1.10438
1.00664	0.991737	1.15112
1.00659	1.13707	1.12796
1.00722	1.09063	0.949538
1.00693	1.26592	1.12561
1.00808	1.25666	1.05899
1.00724	1.23457	1.16867
1.00743	1.09785	1.11045
1.00683	1.16996	0.903758
1.00819	1.15709	1.06426
1.00697	1.1625	1.0683
1.00715	1.23035	1.2702
1.00685	1.19248	1.09847
1.00705	1.33583	1.18288
1.00658	1.15695	0.962466
1.00651	1.19158	1.17425
1.007	1.27236	1.08248
1.00708	1.14431	1.14569
1.00632	1.05593	1.02954
1.00699	1.29208	1.39528
1.00649	1.17682	1.10199
1.00944	1.22631	1.0216
1.00602	1.21234	1.08167
1.00704	1.20135	1.29663
1.00755	1.02321	1.10169
1.00661	0.925959	1.17396
1.00679	1.12188	1.11692
1.00596	1.17999	0.932244
1.00731	1.35797	1.12248
1.00704	1.29031	0.98943
1.0069	1.32134	1.25839
1.00691	1.28794	1.04252
1.00684	1.12502	1.25693
1.00648	1.00324	1.01987
1.00717	1.27328	0.964204
1.00711	1.23636	1.20648
1.0072	1.19848	1.0041
1.00668	1.33798	1.32136
1.00689	1.08266	1.08895
1.00731	1.2319	1.07591
1.00739	1.07824	1.10527
1.00679	1.19161	1.15124
1.0068	1.11036	1.1992
1.00642	1.16376	1.15825
1.00671	1.27436	0.924603
1.00755	1.22163	1.29249
1.00743	1.0055	1.18582
1.00653	1.22454	0.985642
1.00739	1.20086	0.980625
1.00751	1.26868	1.14002
1.00627	1.0484	1.11599
1.00678	1.09953	1.10351
1.00761	1.29523	1.11472
1.0064	1.21655	0.913742
1.00616	1.27341	0.992565
1.00692	1.11337	1.12191
1.00661	1.18319	1.19788
1.00733	1.22028	1.34395
1.00654	1.31769	1.00235
1.00646	0.969791	1.26693
1.00677	1.20714	0.914064
1.00588	1.11317	1.2001
1.0065	1.24909	1.23556
1.00657	1.31458	1.28289
1.00701	1.34963	1.18435
1.00619	1.10109	1.23452
1.00685	1.14515	1.14401
1.0068	1.35014	0.981541
1.00604	1.0343	1.03904
1.00684	1.18001	0.970651
1.00627	1.07515	1.2514
1.0075	1.25642	1.21947
1.00756	1.2154	1.10611
1.00723	1.15176	1.18814
1.0075	1.26133	1.22853
1.00669	1.0618	1.26463
1.00806	1.20765	0.964112
1.00674	1.12708	1.15111
1.0065	1.20935	1.27792
1.0077	1.23763	1.08748
1.00621	1.01906	1.12061
1.00803	1.13975	1.41132
1.00675	1.32553	1.17287
1.00753	1.09814	1.01604
1.00737	1.24342	1.25497
1.0084	1.22765	0.962762
1.00634	1.20127	1.1819
1.00765	1.11619	1.08506
1.00662	1.11921	1.05888
1.00638	1.2358	0.907117
1.00748	1.16111	1.28888
1.00655	1.18818	1.03501
1.00759	1.27817	1.21296
1.00671	1.04504	0.962339
1.00698	1.13703	1.16375
1.00752	1.36755	0.828738
1.00699	1.04301	0.95406
1.00649	1.03835	1.01837
1.00678	1.17004	1.15142
1.0073	1.15933	1.15449
1.00673	0.980486	1.21857
1.00768	1.27874	1.34484
1.00692	1.2565	1.12687
1.00623	1.37459	1.26295
1.00739	1.14913	0.898491
1.00824	1.08945	1.38142
1.00825	1.32026	1.26694
1.00798	1.28846	0.831306
1.00663	1.16726	1.12762
1.00585	1.24482	0.886047
1.00716	1.28437	1.16634
1.00643	0.970789	1.18135
1.00851	1.11208	0.997368
1.0062	1.13328	1.16065
1.00673	1.20454	1.22834
1.00742	1.17798	1.24865
1.00648	1.13905	1.08883
1.00649	1.17819	1.16311
1.00742	1.17865	1.31201
1.00649	1.09388	1.25473
1.00734	1.26276	1.09553
1.00741	1.37492	1.0201
1.00692	1.23728	1.13933
1.00629	1.38742	1.10488
1.00746	1.2337	0.974172
1.00753	1.24078	1.32952
1.00787	1.24389	1.16133
1.00801	1.35829	1.17224
1.00751	1.30992	1.38584
1.00821	1.42372	1.10008
1.00712	1.25773	1.19904
1.0075	1.16765	1.07057
1.00771	1.31988	1.24785
1.00718	1.18562	0.970699
1.00734	1.22484	1.03832
1.00668	1.14939	1.12246
1.00794	1.38647	0.87207
1.00584	1.18753	1.07868
1.00692	1.258	1.25961
1.00737	1.1723	1.37355
1.00654	1.2584	1.06942
1.0066	1.10952	1.03933
1.00723	1.02737	1.19533
1.00765	1.30648	1.28977
1.00726	1.18206	1.28476
1.00706	1.30128	1.33786
1.00757	1.23564	1.03086
1.00794	1.22948	1.12938
1.00703	1.20558	1.00618
1.0072	0.89617	1.08939
1.00693	1.1277	0.897597
1.00776	1.23526	1.0012
1.00631	1.29475	1.10526
1.00616	1.22569	1.01484
1.00649	1.19818	1.16572
1.00784	1.18667	1.32091
1.00651	1.07526	1.09892
1.00723	1.1548	1.34674
1.00665	1.01298	1.12523
1.00853	1.1472	1.14939
1.00646	1.34152	0.929963
1.00766	1.27326	1.09427
1.00813	1.16802	1.00839
1.00853	1.09831	0.878057
1.00649	1.19246	1.26137
1.00777	0.974145	1.14144
1.00645	1.0215	1.34117
1.0066	1.03935	1.1272
1.0062	1.17414	1.14155
1.00693	1.17694	0.92492
1.00744	1.24211	0.964892
1.00685	1.30352	1.33684
1.00626	1.15445	1.18398
1.00661	1.25497	0.964134
1.0064	1.21118	0.970002
1.00624	1.24053	1.12751
1.00717	1.2257	1.11797
1.00842	1.25512	1.22082
1.0072	1.11364	1.11081
1.00607	1.16978	0.919677
1.00868	1.12829	1.12146
1.00739	1.17321	0.979184
1.00631	1.03674	1.19197
1.0067	1.13459	1.14526
1.00755	1.08302	1.28438
1.00704	1.22886	1.16169
1.0074	1.27302	1.16539
1.00686	1.03669	1.28397
1.00729	0.978083	1.37516
1.00615	1.32238	1.32371
1.00692	1.14611	1.10796
1.00869	1.39405	1.08466
1.00633	1.34764	1.08425
1.00628	1.13713	1.08633
1.00715	1.15767	1.20543
1.00646	1.14942	0.978414
1.00744	1.17518	1.24483
1.00743	1.23684	1.23231
1.00646	1.12756	1.1471
1.00768	1.12745	1.14161
1.00675	1.24487	0.979812
1.00677	1.07938	1.09373
1.00718	1.01194	1.19149
1.00764	1.29626	1.16726
1.0066	1.1196	1.14017
1.00676	1.0329	1.1386
1.00738	1.13831	1.02638
1.00822	1.2644	1.27589
1.0063	1.02062	0.884685
1.00858	1.17936	1.22025
1.00652	1.20431	0.872937
1.00807	1.21982	1.24664
1.00665	0.959771	1.09672
1.00655	1.20366	1.15763
1.00867	1.28703	1.04898
1.00718	1.37089	0.922958
1.00771	1.05678	1.3615
1.00734	1.12971	1.37131
1.00661	1.30609	1.19011
1.00666	1.24091	0.980599
1.00677	1.3094	1.21449
1.00686	1.28286	1.27185
1.00689	1.34674	1.00367
1.00593	1.30156	1.17805
1.00658	1.29338	1.25288
1.00661	1.27817	1.03089
1.0063	1.26343	1.24968
1.00668	1.24802	1.02014
1.00683	1.10195	1.04939
1.00654	1.1011	1.17265
1.00729	1.21445	1.17268
1.00665	1.1909	0.957861
1.00689	1.0759	1.29526
1.00813	1.13589	1.10904
1.00728	1.35338	1.21016
1.00833	1.30713	1.29739
1.00785	1.11623	1.28464
1.00737	1.11649	1.16017
1.00628	1.24119	1.33313
1.00838	1.10613	1.30516
1.00699	1.31649	1.18092
1.0065	1.1661	0.933331
1.00599	1.31665	0.872831
1.00677	0.897749	1.1246
1.00725	1.17815	1.1655
1.00839	1.28416	1.40558
1.00757	1.04612	1.13656
1.00645	1.0693	1.25295
1.00701	1.15063	0.836857
1.00723	1.13104	1.0696
1.00664	1.13224	0.963952
1.00705	1.23286	1.04636
1.00749	1.21697	1.06827
1.0068	1.21161	1.3035
1.00701	1.15502	1.11642
1.00612	1.16924	0.951179
1.00758	1.24622	1.05329
1.00676	1.29934	0.996219
1.00695	1.25303	0.998532
1.00664	1.22282	0.994852
1.00705	1.28314	1.0567
1.00764	1.18688	1.11873
1.00865	1.15798	0.973449
1.00612	1.25814	1.23581
1.00845	1.28738	1.22452
1.00712	1.00848	1.30419
1.00687	1.09639	1.01279
1.0065	1.46076	1.15369
1.0085	1.2069	1.2519
1.00593	1.14661	1.02192
1.00789	1.14597	1.44203
1.00738	1.11936	0.986008
1.00765	1.19058	1.26615
1.00632	1.14596	1.04182
1.00693	1.00679	0.949139
1.00718	1.1636	1.16499
1.00754	1.17558	1.16643
1.00797	1.23075	1.29583
1.00763	1.12857	1.14928
1.00717	1.0346	1.13629
1.00747	1.07328	1.20282
1.00638	1.26313	0.755152
1.00655	1.18835	0.894047
1.00726	1.26067	1.05929
1.00687	1.20342	1.08654
1.00673	1.19652	1.06247
1.00762	1.2648	1.26107
1.00714	1.26963	1.1183
1.00649	1.2054	1.019
1.00667	1.18333	0.992436
1.00787	1.13836	1.23348
1.00678	1.38242	0.999508
1.00832	1.20715	1.26966
1.00806	1.10642	1.06089
1.00755	1.21659	1.23044
1.00705	1.29169	1.04994
1.00674	1.18094	1.17037
1.00681	1.26336	0.956488
1.00677	1.15967	1.31709
1.00693	1.18692	1.3018
1.00823	1.11571	1.25413
1.00855	1.18644	1.08767
1.00768	1.3654	1.15297
1.00757	1.06116	0.975958
1.00712	1.10763	0.97225
1.00791	1.45982	1.10871
1.00729	1.15189	1.04163
1.00634	1.24895	1.06005
1.00596	1.14141	0.999499
1.00782	1.2498	1.25641
1.00665	1.25752	1.14267
1.00677	1.33213	1.01289
1.00849	1.4088	1.00738
1.0067	1.2719	1.05954
1.00662	1.20114	0.933426
1.00714	1.0246	1.08343
1.00709	1.16327	1.23042
1.00611	1.24483	1.04072
1.00771	1.05828	1.11003
1.00826	1.33376	1.04727
1.00702	1.16342	0.984608
1.00783	1.24582	1.10394
1.00632	1.3503	1.31162
1.00646	1.0399	1.13992
1.00664	1.10218	1.23144
1.00667	1.29995	1.22671
1.0066	1.35875	1.03807
1.00715	1.33708	0.917514
1.00683	1.2231	1.26538
1.00629	1.0974	1.06867
1.008	1.1185	1.18866
1.00714	1.34407	1.26919
1.00583	1.00556	1.06394
1.00675	1.22154	0.870942
1.00754	1.26747	1.04089
1.00655	1.1788	1.1146
1.00663	1.22928	1.22089
1.00732	1.17175	0.969968
1.00823	1.2128	1.0642
1.00781	1.46983	1.12482
1.00581	1.30195	1.19342
1.0076	1.07811	1.21042
1.0066	1.184	1.44053
1.00736	1.10236	1.01687
1.00767	1.39204	1.20826
1.00581	1.20616	0.977603
1.00729	1.29502	1.39148
1.00689	1.17822	1.08872
1.00733	1.21594	1.26223
1.00629	1.20525	1.08297
1.00699	1.17761	1.08714
1.00729	1.17197	1.09633
1.00853	1.29367	1.38067
1.00653	1.26436	1.05863
1.00652	1.13803	1.00997
1.00709	1.16237	0.984994
1.00617	1.16464	0.955596
1.00628	1.16789	0.792539
1.0086	1.40855	1.10194
1.0071	1.16545	1.00336
1.00734	1.18565	1.09873
1.00713	1.18348	1.13331
1.00702	1.27169	1.19075
1.00621	1.20845	1.26445
1.00663	1.23616	1.20387
1.00655	1.35235	0.918188
1.00637	1.05436	1.07442
1.00661	0.994267	0.849275
1.00685	1.16057	1.25608
1.00811	1.15977	1.26722
1.00641	1.10102	1.10349
1.00695	1.28319	1.34651
1.00695	1.21609	1.06785
1.00691	1.12558	1.25746
1.00713	1.34128	1.39712
1.00759	1.15288	1.0219
1.00757	1.10737	1.29333
1.00806	1.03728	1.07323
1.00635	1.18571	1.01093
1.00785	1.24248	0.992251
1.00733	1.33585	1.19608
1.00705	1.00884	1.28483
1.00703	1.23847	1.17014
1.00626	1.13366	1.1834
1.00689	1.35	0.862741
1.00684	0.967949	1.08674
1.00627	1.41148	0.979767
1.00781	1.15521	1.11097
1.00645	1.1688	1.26717
1.00623	1.08306	1.28483
1.00667	1.10357	1.06594
1.00772	1.25168	1.13282
1.00676	1.26823	1.2123
1.00638	1.3047	1.24355
1.00718	1.16329	0.908612
1.0062	1.10518	1.38279
1.0069	1.27686	1.04062
1.00766	1.0173	1.12003
1.0065	1.24937	1.19992
1.00681	1.31772	0.929419
1.00736	1.11517	1.06439
1.00704	1.29064	1.21535
1.00801	1.21163	1.15239
1.00635	1.18162	0.931635
1.00717	1.30368	1.2019
1.00752	1.34925	1.04546
1.00629	1.04219	1.13252
1.00657	1.15146	1.35123
1.0083	1.28653	1.02882
1.00803	1.19544	1.07926
1.00631	1.16338	0.929254
1.00805	1.29878	1.24396
1.00662	1.30335	1.13835
1.0069	1.31091	1.15752
1.00683	1.3039	1.18339
1.00712	1.13681	1.22595
1.00659	1.19996	0.906804
1.00671	1.20811	1.00124
1.00607	1.21657	1.11748
1.00883	1.14424	1.17579
1.00684	1.30023	0.867636
1.00677	1.06327	1.25372
1.00687	1.25654	1.1464
1.00743	1.03901	0.994976
1.00759	1.40089	1.15474
1.00732	1.10213	1.29188
1.00705	1.33386	1.16593
1.00686	1.231	1.11715
1.00741	1.22734	1.32561
1.00804	1.05353	1.32231
1.00801	1.21635	1.13092
1.00786	1.08903	1.32845
1.00817	1.11015	1.25014
1.00896	1.33735	1.15043
1.00651	0.933189	1.08529
1.00804	1.31577	1.10957
1.0073	1.20504	1.24782
1.00655	1.21463	1.08852
1.00629	1.13776	0.846979
1.00615	0.989636	1.19857
1.00631	1.11287	1.107
1.00654	1.16241	1.14372
1.00792	1.36392	1.16857
1.00695	1.25408	1.32045
1.00559	1.08561	0.883258
1.00796	1.26354	1.46171
1.00705	1.30808	1.0178
1.00666	1.0445	1.06488
1.0065	1.33056	1.05478
1.00833	1.14778	1.36985
1.0058	1.10771	0.902964
1.00645	1.17426	1.12634
1.00755	1.20051	1.03191
1.00596	0.978557	1.09492
1.00681	1.24354	0.962245
1.00732	1.25336	1.07717
1.00747	1.13222	1.05653
1.0063	1.21156	1.29695
1.00699	1.1522	1.27014
1.00698	0.981122	1.1514
1.0067	0.964396	1.06608
1.00678	1.0038	1.09819
1.00689	1.12115	1.13619
1.00715	1.29373	1.25521
1.0063	1.14995	1.11753
1.00622	1.12875	0.990533
1.0062	0.983692	0.98872
1.00693	1.17487	1.32126
1.00705	1.29538	1.21326
1.00669	1.22171	1.02611
1.00673	1.12815	1.06074
1.00634	1.07732	1.12043
1.00633	1.23469	1.16777
1.00703	1.1766	1.20893
1.00818	1.19823	1.06014
1.00864	1.14159	1.32833
1.00626	1.33867	0.851532
1.00666	1.08077	1.19262
1.00582	1.05706	1.05579
1.0083	1.24911	1.29573
1.00731	1.11518	1.22631
1.00676	1.22017	1.01916
1.00709	1.15259	1.12239
1.00738	1.27359	1.33551
1.00754	1.23141	1.09808
1.00717	1.4434	1.21123
1.00661	1.00985	1.1538
1.00661	1.15219	1.10418
1.00801	1.20783	1.1128
1.0061	1.3259	1.35931
1.00726	1.2027	1.21742
1.00637	1.41009	0.92908
1.00688	1.29778	1.01667
1.00635	1.12492	0.997286
1.00827	1.326	1.33744
1.00643	1.26743	1.00572
1.0075	1.25788	1.30162
1.00641	1.0572	1.10546
1.00676	1.24138	1.03184
1.00718	1.08084	1.31045
1.00803	1.28501	1.17518
1.00658	1.16499	1.19516
1.00672	1.21458	1.23664
1.00617	1.27868	1.11186
1.00681	1.09252	1.06363
1.00773	1.12087	1.20271
1.00644	1.31978	1.01059
1.00678	1.31333	1.09186
1.00672	1.29386	1.37344
1.00881	1.31009	1.2365
1.0069	1.28262	1.32845
1.00644	1.15994	1.24479
1.00645	1.30756	1.21432
1.00671	1.41061	1.14455
1.0072	1.24275	1.10156
1.00619	1.24796	0.960084
1.00692	1.04959	1.05008
1.00671	1.33102	0.939223
1.00761	1.27728	1.17897
1.00799	1.24611	1.32786
1.00704	1.27092	1.14034
1.00651	1.21658	1.04631
1.00699	1.07442	1.32239
1.00695	1.18864	1.18846
1.00576	1.10761	1.09605
1.00701	1.16052	1.07903
1.00697	1.09458	1.12354
1.0083	1.13076	0.846545
1.00694	0.965699	1.14496
1.00702	1.27604	1.30659
1.00675	1.19835	0.887374
1.00636	1.27525	1.24192
1.0067	1.15372	0.974187
1.0071	1.21739	1.14149
1.00699	1.27628	1.32144
1.00617	1.15314	0.875195
1.00735	1.21894	1.1438
1.00736	1.34056	0.974105
1.0071	1.15937	1.06357
1.00773	1.30547	1.08251
1.00747	1.055	1.31927
1.00662	1.24344	0.935008
1.00757	1.16463	1.07408
1.00728	1.20061	1.31392
1.00624	1.29906	0.989349
1.00716	1.03841	1.06787
1.007	1.17873	1.01473
1.00704	1.15999	1.14306
1.00713	1.42078	1.16039
1.00763	1.10141	0.894099
1.00671	1.12701	1.06478
1.00827	1.21752	0.92722
1.00846	1.06463	1.32174
1.00796	1.30563	1.51448
1.00638	1.14538	1.02779
1.00718	1.02042	1.33685
1.00732	1.2667	1.1844
1.00722	1.1466	0.95148
1.00705	1.16905	1.00223
1.00664	0.993577	1.00614
1.00686	1.08504	1.25437
1.00715	1.1465	1.01808
1.00695	1.21562	1.07135
1.00703	1.18276	0.993807
1.00684	1.26069	0.923072
1.00626	1.16864	0.988698
1.0082	1.2083	1.26355
1.00649	1.16739	0.769659
1.00693	1.1562	1.22169
1.00711	1.15672	1.07583
1.00676	1.24639	1.23977
1.0068	1.16068	1.0092
1.00677	1.07021	1.35379
1.00763	1.07411	1.11662
1.00648	1.1282	1.22804
1.00709	1.41459	1.34435
1.00645	1.29513	1.12659
1.00706	1.04618	0.979547
1.00751	1.06279	0.941415
1.0077	1.34034	0.949524
1.00874	1.24691	1.0759
1.00625	1.28318	1.15058
1.00689	1.00863	1.04438
1.00631	1.06276	1.02112
1.00661	1.05321	1.00338
1.00674	1.18376	1.3508
1.00659	1.31894	1.33851
1.00676	1.31262	1.09056
1.00673	1.13876	1.13301
1.00669	1.12838	1.20281
1.00631	0.975897	0.868017
1.00666	1.22285	0.934243
1.00635	1.25874	1.20596
1.0068	1.11043	1.05276
1.00688	1.1215	1.15416
1.00722	1.32679	1.21505
1.0065	1.19756	1.16637
1.00696	1.13057	1.13732
1.00644	1.39149	0.934462
1.00762	1.12408	0.853193
1.00687	1.44689	1.05723
1.00649	1.17663	1.29301
1.00647	1.25659	1.21912
1.00642	1.16468	1.2589
1.00588	1.26733	0.982794
1.00801	1.10142	0.939356
1.00737	1.14176	1.03112
1.00629	1.00275	1.17978
1.00723	1.21411	1.03069
1.00778	1.27503	1.10694
1.00683	1.24486	1.10879
1.00672	1.25826	1.09068
1.0075	1.36598	1.06407
1.00658	1.2806	1.06269
1.00761	1.09063	1.08709
1.00668	1.27427	0.981059
1.00805	1.10857	1.35084
1.0067	0.986512	1.13281
1.0076	1.20342	1.28039
1.00674	1.17632	1.0738
1.00719	1.03491	1.17138
1.00614	1.20838	1.03445
1.00817	1.03429	1.29649
1.00712	1.26816	1.08142
1.00838	1.05558	1.14906
1.00639	1.14392	1.19922
1.00693	1.18068	1.01921
1.00805	1.23244	1.28745
1.00735	1.25009	1.36441
1.00646	1.1362	1.02302
1.00628	1.17429	1.10862
1.00715	1.35988	1.11262
1.00693	1.38167	0.954794
1.00719	1.36466	1.27417
1.00772	1.22607	1.13613
1.00871	1.13615	1.15693
1.00758	1.39928	0.991266
1.0074	1.146	1.23893
1.00674	1.1903	0.902686
1.00794	1.38963	1.00731
1.00678	1.21965	1.14585
1.00635	1.15436	1.1007
1.00657	1.24801	1.19153
1.00727	1.07205	1.08575
1.00765	1.1903	1.16937
1.00724	1.13161	1.15689
1.00622	1.33132	1.32764
1.00728	1.25189	1.10672
1.00726	1.08798	1.23789
1.00704	1.10565	1.19686
1.00661	1.36189	1.06712
1.00818	1.29669	1.29971
1.00734	1.24429	1.17785
1.00814	1.15322	1.08502
1.0064	1.24	1.35829
1.00662	1.17359	1.12487
1.00779	1.11718	1.2661
1.0071	0.95052	1.30847
1.00647	1.23517	1.12568
1.00658	1.25624	1.01865
1.00667	1.21279	0.897252
1.00755	1.09677	1.27028
1.00763	1.10107	1.25066
1.00739	1.23021	1.01493
1.00687	1.14379	1.24924
1.00682	1.33186	1.40405
1.00628	1.36095	0.90824
1.00755	1.37864	1.11616
1.00742	1.032	1.08909
1.00627	1.15925	0.981367
1.00612	1.14195	1.2471
1.00666	1.20497	0.96571
1.00777	1.23114	1.08608
1.00629	1.18947	1.14593
1.00768	1.34166	0.951673
1.00626	1.28113	1.16243
1.0071	1.2576	1.07151
1.00705	1.17489	0.971123
1.00683	1.27809	1.25864
1.00618	1.18008	0.957795
1.00623	1.16839	1.0832
1.00701	1.27274	1.31123
1.00628	1.32036	0.950723
1.007	1.16886	1.07545
1.00652	1.12667	1.05088
1.00605	1.2648	1.27621
1.00704	1.16926	1.20166
1.00722	1.07895	1.21655
1.00705	1.01073	1.03354
1.00798	1.27006	1.09598
1.0069	1.26062	1.12239
1.00766	1.33038	1.32536
1.00726	1.5269	0.981775
1.00801	0.927356	1.06008
1.00675	1.13723	1.12523
1.00699	1.07336	1.111
1.0069	1.18159	1.34069
1.00672	1.1026	0.985901
1.00798	1.12074	1.09385
1.00747	1.27117	1.24615
1.00619	1.07726	1.06806
1.00707	1.15091	0.966636
1.00672	1.16996	0.99008
1.00606	1.18035	0.923827
1.00737	1.2345	1.21323
1.00677	1.2389	1.01676
1.00644	1.02401	1.17946
1.00766	1.3628	1.07838
1.0064	1.24344	1.15914
1.0068	1.1633	1.24696
1.00681	1.21782	1.17845
1.00732	0.975803	0.988986
1.00617	1.247	1.11846
1.0061	1.08701	1.02991
1.00731	1.18087	1.01792
1.00823	1.09125	1.10353
1.00733	1.1238	1.21776
1.00682	1.26902	1.06624
1.0061	1.21684	1.14813
1.00832	1.27367	1.1711
1.00736	1.32147	1.2394
1.00748	0.947901	1.34175
1.00778	1.13289	1.10958
1.00625	0.989039	1.08678
1.00755	1.28666	1.31354
1.0085	1.34309	1.07223
1.00683	1.17929	1.16773
1.00657	1.42745	1.17993
1.00626	1.23072	1.00393
1.00731	1.2409	1.04589
1.00612	1.29113	1.12691
1.00794	0.922576	1.01175
1.00778	1.28182	1.18412
1.00746	1.32648	0.926951
1.00701	1.23629	1.13461
1.00656	1.23967	1.09142
1.00593	1.24634	1.23454
1.00743	1.3573	0.92054
1.00643	1.11183	1.00879
1.00679	1.21835	1.12811
1.00715	1.25332	1.24517
1.00688	1.05069	1.2637
1.00754	1.26502	1.0977
1.00796	1.36227	1.20606
1.00708	1.32283	0.994343
1.00714	1.16681	1.32064
1.00705	0.99595	1.16452
1.00692	1.09003	1.11737
1.00656	1.20227	1.11927
1.00615	1.09529	1.13077
1.00652	1.31348	1.03105
1.00679	1.1274	1.09864
1.00719	1.07521	1.29373
1.00858	1.00175	1.1141
1.00705	1.24354	0.953869
1.00751	1.22078	0.958232
1.0067	1.11302	1.00256
1.00729	1.01673	1.03981
1.00684	1.2504	1.18932
1.00722	1.27801	1.00084
1.00647	1.29512	1.36579
1.00718	1.19636	1.19953
1.00668	1.30069	1.07479
1.00633	1.18974	1.22495
1.00676	0.964546	0.92441
1.0072	1.26231	0.942494
1.00738	1.22309	0.920752
1.0081	1.19549	1.22273
1.00822	1.1873	1.21151
1.0064	1.03434	1.05675
1.00675	1.08126	1.07877
1.00694	1.12825	1.16018
1.00691	1.29848	1.19159
1.00699	1.05235	0.913008
1.00687	1.104	1.20295
1.00676	1.33942	0.999017
1.00622	1.04284	1.09353
1.00642	1.15025	1.11452
1.00648	1.31533	1.12994
1.00749	1.39987	1.17693
1.00603	1.37083	0.948101
1.00683	1.34798	1.35258
1.00647	1.11179	1.20481
1.00657	1.39011	0.850854
1.00647	1.26149	1.05182
1.00781	1.20899	1.32307
1.00692	1.11198	0.961523
1.00769	1.19069	1.22112
1.0075	1.31784	1.03554
1.00705	1.25748	1.11307
1.00669	1.07105	1.00747
1.00746	1.14744	0.885795
1.00687	1.11843	1.21299
1.00667	1.14721	0.996971
1.00606	1.17752	1.28242
1.00665	1.32299	1.06143
1.00685	1.28276	1.08005
1.00612	1.21395	1.1488
1.00631	1.19204	1.13565
1.00797	1.37696	1.34937
1.00682	1.28581	1.20453
1.00649	1.17445	1.36749
1.00689	1.3189	1.13782
1.00608	1.16524	1.26576
1.0066	1.24647	1.11002
1.00887	1.17058	1.13192
1.0073	1.26021	1.25845
1.00836	1.21588	1.39399
1.00691	1.10359	1.18794
1.00704	1.09176	1.24133
1.00719	1.28841	0.99781
1.00691	1.2306	1.22229
1.00682	1.15233	1.2473
1.00805	1.16116	1.26949
1.00638	1.11178	1.22182
1.0066	1.11411	0.911281
1.00775	1.33974	1.27442
1.00691	1.14918	1.19982
1.00617	1.09536	1.14004
1.00699	1.10969	1.13634
1.00746	1.33112	1.08214
1.00743	1.19134	1.07653
1.00719	1.11887	0.985635
1.00671	1.14946	1.06664
1.00645	1.04788	1.15191
1.00769	1.33771	0.925594
1.00633	1.2479	1.23504
1.00733	1.1806	1.25776
1.00781	1.34352	1.18311
1.00774	1.161	1.08219
1.00673	1.07194	1.17918
1.00735	1.13145	1.18537
1.00671	1.08604	1.19828
1.00695	1.33147	1.18818
1.0066	1.10532	1.24689
1.0068	1.27991	1.00186
1.00761	1.34853	1.10439
1.00703	1.23512	0.914989
1.00613	1.05893	1.25573
1.00731	1.074	1.25153
1.00705	1.20377	1.06795
1.00663	1.13213	1.11819
1.00734	1.09222	0.978174
1.00694	1.17332	1.3897
1.00802	1.25047	1.0553
1.00679	1.22988	1.1214
1.00751	1.16945	1.21461
1.00636	1.00905	0.998763
1.00698	1.21221	1.22048
1.0072	1.15216	1.14924
1.00642	1.30745	0.90899
1.00668	1.23664	1.08216
1.00663	1.30059	1.12229
1.00721	1.28445	1.34995
1.00735	1.20807	1.12618
1.00659	1.16611	1.09941
1.00796	1.0828	1.2116
1.00727	1.27449	1.13599
1.00622	1.31695	1.33549
1.00886	1.02806	1.08392
1.00626	1.21297	1.18334
1.00789	1.22722	1.30326
1.00766	1.18067	0.981769
1.00752	1.09989	1.06363
1.00584	1.15443	1.17618
1.00826	1.41867	1.32652
1.00722	1.23935	1.26135
1.00644	1.20771	1.19523
1.00682	1.2518	1.07666
1.00639	1.33965	1.0414
1.00684	1.38745	1.14224
1.00654	1.27005	0.954193
1.00736	1.4011	1.05719
1.00602	1.24462	1.11434
1.00745	1.13599	1.23746
1.00606	1.21921	1.15268
1.00764	1.20526	1.18806
1.00816	1.42285	1.05193
1.00713	1.20859	1.20616
1.00725	1.19451	1.23439
1.00677	1.15723	1.12502
1.00791	1.03384	0.937919
1.00806	1.04388	1.33518
1.00866	1.20658	1.26528
1.00694	1.24609	1.28334
1.00807	1.34749	1.00405
1.00672	1.05969	1.18407
1.00661	1.07581	1.03543
1.00663	1.18001	1.27608
1.00723	1.33638	1.17085
1.00671	1.2035	1.29583
1.00806	1.29477	1.24572
1.00743	1.26737	1.11773
1.00693	0.975014	1.24799
1.00664	1.29331	1.06202
1.00629	1.20718	0.992855
1.00728	1.22698	1.26422
1.00708	1.20441	1.03272
1.00762	1.18174	1.22265
1.00781	1.03476	1.08888
1.00736	1.31071	1.47128
1.00607	0.921826	1.19596
1.00644	1.06736	1.12946
1.00682	1.06059	1.09789
1.00703	1.09273	0.909574
1.00677	1.22678	1.22074
1.00621	1.26595	1.10963
1.00696	1.1211	1.11643
1.00784	1.14581	1.1077
1.00686	1.07548	1.21481
1.0065	1.09914	0.84565
1.00607	1.01875	1.16286
1.00582	1.16446	1.21402
1.00798	0.987075	0.970267
1.00738	1.19543	1.12263
1.00671	1.09302	1.16178
1.00629	1.12601	1.16051
1.00692	1.09501	1.03666
1.00656	1.24978	1.20448
1.00655	1.13487	1.28518
1.00623	1.24073	0.907007
1.00678	1.36856	1.27785
1.00704	1.30795	1.40672
1.00699	0.991533	1.124
1.00833	1.30348	1.45852
1.00615	1.1163	1.13723
1.00687	1.11303	1.15575
1.00659	0.980289	1.03932
1.00639	1.29533	1.25486
1.00674	1.32153	1.23362
1.00731	1.11326	1.27461
1.00651	1.26291	1.06521
1.00757	1.34017	1.2267
1.00735	1.10011	1.05909
1.00727	1.12446	1.25635
1.00823	1.37786	1.1573
1.00745	1.35034	1.05722
1.00735	1.07069	1.05041
1.00752	1.14073	1.1522
1.00727	1.07336	1.22054
1.00641	0.924322	1.05201
1.00748	1.22573	1.39951
1.00692	1.2206	1.09557
1.00677	1.28214	1.05191
1.00757	1.26527	1.41002
1.00648	1.21125	0.986421
1.00854	1.23847	1.04405
1.00749	0.991467	1.10837
1.00649	1.17375	1.1054
1.0062	1.17035	1.19177
1.00743	1.2027	1.15996
1.00629	1.14345	1.14039
1.00747	1.18432	1.1828
1.00734	1.01688	1.01242
1.00711	1.33371	0.979282
1.00646	1.2258	1.16874
1.00877	1.40134	1.18508
1.00819	1.24001	1.02969
1.0069	1.10329	1.28842
1.00708	1.29464	1.00585
1.00734	1.18531	1.28522
1.00701	1.26284	1.25214
1.00678	0.932786	1.23446
1.00808	1.29964	1.18243
1.00599	1.25557	1.16214
1.00845	1.1812	1.20396
1.00769	1.22349	1.30215
1.00686	1.23156	0.964715
1.00658	1.17862	0.948838
1.00692	1.28682	1.25621
1.0066	1.34507	1.42279
1.00736	0.969165	1.08134
1.00744	1.31045	1.1375
1.00745	1.01597	1.14327
1.00657	1.36736	1.14862
1.00729	1.32228	1.11063
1.00755	1.02604	1.07149
1.00684	1.31641	1.17459
1.00628	1.11189	1.17502
1.00656	1.1893	0.967928
1.00667	1.12776	1.0699
1.00777	1.21117	1.26787
1.00672	1.19442	0.968888
1.00621	1.23604	1.29323
1.0076	1.21513	1.38033
1.00664	1.32686	1.17917
1.00735	0.968514	1.08306
1.00817	1.47355	1.36611
1.00627	1.249	1.05444
1.00682	1.28142	1.07956
1.00782	1.10428	1.32
1.00644	1.05695	1.06872
1.00674	1.15825	0.979087
1.0064	1.00568	0.891733
1.00661	1.37931	1.17464
1.00682	1.26765	1.20019
1.00725	1.1946	0.91933
1.00768	1.10564	1.00545
1.0069	1.25519	1.08724
1.00612	1.19692	1.30277
1.00642	1.18838	1.02638
1.0069	1.2916	1.09583
1.00737	1.32259	1.30625
1.00781	1.35318	0.968546
1.00687	1.2388	0.829168
1.00691	1.24249	1.20323
1.00786	1.15643	1.05967
1.00592	0.92862	1.03353
1.00665	1.25428	1.28743
1.00629	0.964132	1.31347
1.00694	1.19625	1.35735
1.00686	1.26709	1.05078
1.00684	1.27931	1.04547
1.00625	1.215	0.879687
1.00663	1.18939	1.18086
1.00809	1.15361	1.23033
1.00624	1.07925	1.01547
1.00759	1.13393	1.24142
1.00654	1.27465	0.953452
1.00721	1.03813	1.19066
1.0067	1.10637	1.18666
1.00615	1.07357	0.944136
1.00727	1.21774	1.09074
1.00651	1.16491	1.17461
1.00735	1.20242	0.948222
1.00725	1.05756	0.973717
1.00658	1.24638	1.14947
1.00735	1.12966	1.15242
1.00677	1.1747	1.15148
1.00664	1.24801	1.26123
1.00661	1.25772	1.05077
1.00713	1.10944	0.972971
1.0082	1.02643	1.0551
1.0074	1.23595	1.18191
1.00649	1.11966	1.30372
1.00744	1.23858	1.18631
1.00707	1.17775	1.27377
1.00581	1.18909	1.09523
1.0073	0.969565	1.01596
1.00694	1.33588	1.05542
1.00746	1.27553	1.08778
1.00661	1.29963	1.16785
1.00677	1.13977	1.03602
1.00707	1.21644	1.31243
1.00742	1.35533	1.29256
1.00677	1.21785	0.960673
1.00752	1.38659	1.20151
1.00637	1.2167	1.05238
1.00933	1.33432	1.18546
1.00713	1.13304	1.36008
1.007	1.23996	1.16703
1.00783	1.05018	1.24494
1.00662	1.24972	1.07803
1.00739	1.01526	1.30847
1.00715	1.09459	1.06616
1.00691	1.28279	1.02764
1.0072	1.24968	1.23828
1.00763	1.25294	1.07139
1.00749	1.10025	1.15504
1.007	1.09998	1.14022
1.00638	1.37821	1.12534
1.00656	1.24223	1.08238
1.00685	1.2733	0.965338
1.00682	1.11061	1.15083
1.00796	1.29036	0.99157
1.00702	1.04405	1.17787
1.00735	1.26895	1.23432
1.00696	1.14165	1.20569
1.00636	1.11748	1.07392
1.00607	0.94335	1.10893
1.00828	1.40101	0.982877
1.00598	1.21431	1.16677
1.00635	1.23178	1.24
1.00673	1.0945	1.19538
1.00733	1.24047	1.12562
1.00862	1.22029	1.24619
1.00653	1.28178	1.22438
1.00633	1.06913	0.894246
1.00758	1.03836	1.0399
1.00681	1.23255	1.21844
1.00675	1.37833	1.0959
1.00714	1.21107	0.995583
1.00663	1.10756	1.1316
1.00623	1.17635	0.966123
1.00741	1.27153	0.981681
1.00729	1.13472	0.818497
1.00693	1.37283	0.976833
1.00759	1.11038	1.19342
1.00611	1.22109	1.16814
1.00676	1.41795	1.32432
1.00687	1.36018	1.19146
1.00771	1.0932	0.962944
1.0073	1.26987	1.12095
1.00826	1.31339	1.22691
1.00831	1.09343	0.923962
1.007	1.2091	1.08899
1.00717	1.20343	1.19046
1.00628	1.11749	1.04287
1.00703	1.13204	1.18014
1.00771	1.17361	1.06458
1.00609	1.15809	1.16523
1.00768	1.1086	1.12071
1.00676	1.32156	1.1642
1.00727	1.29653	1.06842
1.00703	1.2749	0.974476
1.00658	1.09021	0.878546
1.00629	1.24095	1.11957
1.00694	1.31019	0.989694
1.00821	1.12174	1.06989
1.00732	1.12495	1.12209
1.00871	1.20901	1.0691
1.00776	1.31052	1.24825
1.00695	1.11775	1.1191
1.00816	1.13655	0.962569
1.00676	1.26402	1.16685
1.00673	1.42824	0.89194
1.00681	1.15038	1.32545
1.00762	1.28993	1.01765
1.0067	1.17653	0.918351
1.00614	1.20911	0.899326
1.00694	1.13954	0.732623
1.00696	1.17416	1.23272
1.00615	1.1442	0.9504
1.00682	1.16995	1.07078
1.00659	1.21131	0.989493
1.00773	1.32106	1.12542
1.0063	1.25853	1.12362
1.00748	1.1894	1.25225
1.00734	1.16503	0.963924
1.00662	1.26455	1.16339
1.00892	1.1743	1.2877
1.00738	1.07583	1.28177
1.00675	1.14467	1.30119
1.00775	1.30725	0.942495
1.00748	1.18859	0.886095
1.00703	1.28743	1.30117
1.00663	1.18523	1.12366
1.00679	1.10092	1.09448
1.00712	1.05761	1.02092
1.00692	1.42046	1.08599
1.00739	1.14649	1.27635
1.00875	1.28802	1.35512
1.00672	1.241	1.10563
1.00674	1.33558	0.887232
1.00681	1.41971	1.19473
1.0072	1.21959	0.914126
1.0066	0.953774	1.03932
1.0075	1.228	1.16254
1.00793	1.28609	1.28383
1.00723	1.28471	1.02047
1.00704	1.14401	1.36171
1.00738	1.07775	1.06816
1.00763	1.08968	1.2156
1.00663	1.28831	1.28125
1.00716	0.924844	1.0157
1.00602	1.03251	1.05686
1.00778	1.39707	1.00142
1.00724	1.24794	1.08576
1.00577	0.953227	1.00116
1.00744	1.2069	1.1083
1.00647	1.15788	1.21581
1.00698	1.19858	1.09894
1.00751	1.2526	0.881637
1.00744	1.16564	1.21805
1.00747	1.06073	1.13144
1.00661	1.31773	1.24776
1.00653	1.14406	1.26157
1.00606	1.30207	1.01395
1.00671	1.43973	1.25911
1.00677	1.31486	0.861477
[truncated: 8,001 more rows]
