# Supplementary material for: Individual and neighborhood based socioeconomic factors relevant for contact behaviour and epidemic control
Source: Commun Med (Lond). 2025 Dec 11;6:26. doi: 10.1038/s43856-025-01282-y (PMC12808736; doi:10.1038/s43856-025-01282-y)
Supplement: Supplementary file 7 — Supplementary Data 4 [file 43856_2025_1282_MOESM7_ESM.xlsx]

## Sheet: panel a
AR_0-14, low SEP, low edu	AR_0-14, high SEP, low edu	AR_15-24, low SEP, low edu	AR_15-24, low SEP, high edu	AR_15-24, high SEP, low edu	AR_15-24, high SEP, high edu	AR_25-64, low SEP, low edu	AR_25-64, low SEP, high edu	AR_25-64, high SEP, low edu	AR_25-64, high SEP, high edu	AR_65+, low SEP, low edu	AR_65+, low SEP, high edu	AR_65+, high SEP, low edu	AR_65+, high SEP, high edu	AR_overall	AR_0-14	AR_15-24	AR_25-64	AR_65+
69.4519	69.3498	61.6066	79.3479	54.5373	52.5509	44.0902	48.9225	45.1126	45.9967	34.0203	37.8856	30.2196	43.6886	48.247	69.3817	57.2046	45.6396	34.4753
69.3755	69.3304	62.9936	78.1813	53.592	54.2529	44.6993	49.7521	44.3479	46.0133	33.5266	38.7337	30.1483	43.9474	48.1896	69.3445	57.0972	45.5832	34.4258
69.8441	69.0964	62.0761	79.9757	53.8424	55.2809	45.1691	49.1959	44.7703	45.4954	32.3372	38.3137	30.3609	44.873	48.1794	69.3298	57.0897	45.5829	34.3892
69.7768	69.1255	62.0056	79.8325	54.1657	52.4392	44.5213	50.1533	44.6149	45.6753	32.1825	38.2322	30.7643	44.2803	48.1782	69.3289	57.1	45.5708	34.4131
69.6628	69.1263	62.8418	79.9299	53.636	52.0915	44.3091	48.7949	44.7924	45.9433	32.5659	38.9126	30.3385	44.2869	48.1325	69.2938	57.0028	45.5361	34.3547
69.4837	69.2994	61.8916	79.6778	54.3084	52.6536	44.7945	49.5518	44.6087	45.8291	31.9304	39.8788	31.0799	43.5576	48.218	69.357	57.1625	45.608	34.4576
69.5163	69.3038	62.8004	78.0825	53.9531	52.7359	44.2638	49.4851	44.8389	45.9472	32.7342	38.3616	30.8266	43.6929	48.2304	69.3701	57.1726	45.6209	34.4693
69.4663	69.2473	61.5383	80.9655	54.2007	53.5327	43.9974	49.0039	45.1571	45.786	32.3362	37.9598	30.8504	43.9962	48.1762	69.3157	57.0781	45.5737	34.4161
69.5536	69.2708	62.0656	79.462	54.2625	52.3087	44.0865	49.0053	45.4083	45.611	33.3388	38.4612	30.2522	44.1175	48.2219	69.3591	57.1597	45.6193	34.4448
69.3742	69.3312	61.7594	80.3085	54.0674	54.6701	44.9914	48.8099	44.531	46.0048	33.1148	37.8026	30.6322	43.7494	48.2032	69.3446	57.1088	45.5976	34.4485
69.8603	69.1573	62.1434	78.8836	54.2116	53.5313	43.9779	49.2554	45.2775	45.7893	32.5878	36.9298	31.1005	43.8074	48.2504	69.3768	57.2061	45.6412	34.4914
69.5668	69.2758	61.7061	78.7881	54.3457	54.29	44.4621	49.8792	45.4482	45.0697	32.4282	38.2301	29.7656	45.9984	48.2079	69.3667	57.2008	45.6147	34.3577
69.6166	69.2448	62.3564	79.0755	53.997	53.7265	44.4246	48.9814	44.8191	46.0108	32.6949	38.8551	30.4882	44.1668	48.2142	69.3609	57.1532	45.6115	34.4296
69.6612	69.1558	61.0249	80.8405	54.586	52.1422	44.6243	49.676	44.7631	45.5831	33.0736	38.3255	30.1105	44.506	48.1612	69.3136	57.0802	45.5587	34.3819
69.3866	69.2469	62.8983	79.7214	53.4563	53.6194	44.1353	50.3724	44.8245	45.5069	33.4369	38.9478	30.165	43.858	48.1412	69.2905	56.9912	45.5367	34.4066
69.6593	69.1955	62.8068	78.7415	53.6276	54.7979	44.7048	50.0602	44.8688	45.421	32.3536	38.1881	30.9467	43.9113	48.2057	69.3403	57.111	45.5977	34.4636
69.6128	69.1884	62.8309	79.4556	53.4982	54.6867	44.3387	49.571	45.492	45.1023	33.9626	38.8999	29.6581	44.4226	48.1794	69.3209	57.0516	45.5839	34.4133
69.5821	69.3029	61.41	79.4149	54.4711	54.8243	44.9152	49.2094	44.9119	45.6986	32.4659	39.5659	30.8314	43.7499	48.2644	69.39	57.239	45.6557	34.4947
69.4124	69.1131	61.9349	81.9146	53.6911	52.478	44.876	49.3086	44.4631	45.5181	32.7048	38.8987	29.7912	44.8776	48.0294	69.2066	56.8457	45.4383	34.2519
69.8363	69.1344	62.7331	78.6962	53.7534	54.3756	44.4137	49.2295	45.1993	45.5535	32.431	38.4844	30.521	44.5238	48.2125	69.3536	57.1412	45.6131	34.4278
69.4889	69.2481	61.433	80.4143	54.3368	53.1309	44.3184	49.3488	45.0166	45.6224	32.9226	38.215	29.8207	45.2103	48.1615	69.3233	57.0924	45.5671	34.3449
69.7507	69.1932	62.3775	79.0319	53.93	54.4742	44.6161	48.9851	45.1098	45.65	32.9862	37.9507	30.334	44.4997	48.2264	69.3673	57.1601	45.6268	34.4397
69.7817	69.1898	61.3613	79.5345	54.5196	53.9723	45.2222	50.3072	44.9345	45.0993	32.8818	38.7887	30.6398	43.9576	48.2494	69.3746	57.2086	45.6363	34.5011
69.7936	69.086	63.5753	78.7254	53.1965	53.8946	44.4568	49.0329	45.4035	45.2571	32.7729	37.686	30.5293	44.2689	48.166	69.3069	57.0193	45.5696	34.413
69.8111	69.1589	61.964	79.0092	54.2515	53.1793	44.9218	49.8273	44.3895	45.8873	33.4031	37.9009	30.3397	44.0405	48.2157	69.3625	57.1607	45.6054	34.4497
69.3915	68.9823	62.5864	82.5138	53.0196	52.8529	44.4594	48.9963	44.8704	45.1578	31.8689	38.037	29.9172	45.3862	47.9236	69.1101	56.662	45.3435	34.1483
69.7375	69.1713	61.6695	79.24	54.2651	54.3441	44.072	49.8444	44.6802	46.0034	32.49	37.9172	30.3146	44.8976	48.1903	69.3481	57.1558	45.5869	34.385
69.5544	69.2199	61.44	80.3575	54.2852	54.0318	44.1362	49.6674	45.5447	45.1307	32.7473	37.7896	30.2291	44.8891	48.1836	69.3243	57.1132	45.584	34.3995
69.537	68.924	63.7006	81.1412	52.5793	51.7408	44.4339	49.483	44.2025	45.6568	33.0823	38.559	29.37	44.983	47.9112	69.1154	56.6171	45.3283	34.1474
69.6696	69.2248	61.4126	79.5019	54.3368	55.1107	44.9755	49.511	44.735	45.616	32.742	39.1685	29.8257	45.2779	48.206	69.3637	57.1758	45.6094	34.3783
69.6821	69.1158	61.2172	81.1198	54.3701	52.6919	44.3517	49.1276	44.9757	45.6501	32.9886	37.7628	30.2616	44.3956	48.1444	69.2926	57.0432	45.5444	34.3721
69.4488	69.2719	61.6625	80.7373	54.284	52.3022	44.8385	49.0916	44.8646	45.6344	33.0519	37.6301	30.9909	43.1858	48.1988	69.3271	57.0887	45.5892	34.4745
69.8369	68.9731	63.1436	80.1513	53.2692	52.5081	44.1851	49.8529	44.8576	45.448	32.5005	37.168	30.2324	44.9305	48.0738	69.2428	56.8957	45.4805	34.3062
69.787	69.039	61.2273	81.3158	54.3578	52.215	44.6209	49.6139	45.2714	45.0286	33.6954	37.3302	30.4141	43.595	48.1469	69.2725	57.0164	45.5394	34.4292
69.555	69.2062	62.9346	79.6198	53.5502	53.2125	44.502	49.578	44.8619	45.6051	32.7325	37.7534	30.7153	43.9372	48.1698	69.3151	57.0335	45.5669	34.4267
69.4871	69.3614	61.4496	78.3541	54.6398	54.0436	44.5775	50.0425	45.3031	45.2312	32.3914	37.9946	30.5559	44.8364	48.2668	69.4007	57.2803	45.6592	34.4667
69.1844	69.3414	63.2748	78.9884	53.4221	52.4638	44.1862	49.7797	44.8687	45.5974	32.3852	37.6242	30.3134	44.9018	48.1241	69.2924	56.9942	45.5282	34.3394
69.8287	69.078	62.7086	79.8577	53.7219	52.7997	44.9253	49.4883	45.2748	45.0103	32.5593	37.8717	30.899	43.825	48.1837	69.3124	57.0554	45.579	34.4544
69.2585	69.197	61.8626	82.1809	53.6916	52.9723	44.7107	49.1207	44.7521	45.4693	34.0952	39.9358	29.793	43.3062	48.069	69.2162	56.8607	45.4712	34.348
69.5724	69.2323	62.5197	79.542	53.923	52.6625	44.4018	48.861	45.6627	45.1669	32.8448	37.071	30.4069	44.6817	48.1979	69.3385	57.1071	45.6006	34.4182
69.7608	69.0568	62.8206	80.5986	53.4444	53.3558	44.2621	48.4618	45.2816	45.5895	33.306	39.4169	30.2538	43.6116	48.1373	69.2766	56.9699	45.5412	34.3954
69.5645	69.1946	62.7603	79.947	53.6626	52.7109	45.0502	49.0693	44.9117	45.3922	32.5133	39.4629	30.2646	44.4637	48.1562	69.3101	57.0314	45.5605	34.3792
69.3311	69.1707	63.3308	80.5766	52.9302	53.844	45.007	49.4427	44.8034	45.1142	32.4586	39.002	29.8112	45.169	48.0442	69.2208	56.8308	45.459	34.2661
69.8265	69.0824	62.7543	79.6655	53.5939	53.78	45.4182	49.2318	44.6791	45.4106	33.3027	37.6622	30.5913	43.6636	48.1784	69.3148	57.0413	45.5731	34.4497
69.7342	68.9815	62.1626	81.9304	53.6454	52.1958	44.6019	49.3789	44.7995	45.4013	32.6785	38.1747	30.7749	43.4466	48.0741	69.2165	56.869	45.4719	34.3674
69.7572	69.2255	62.2558	78.5498	54.2572	53.0593	44.5602	49.0659	45.3592	45.5016	32.895	37.3044	30.974	43.7157	48.2711	69.3915	57.231	45.6618	34.515
69.6257	69.2565	61.8749	79.488	54.3146	53.1156	44.125	49.3864	45.4362	45.4981	34.1103	38.9315	30.0583	43.6683	48.2453	69.3718	57.183	45.6394	34.4863
69.6064	69.0442	63.2248	80.4513	52.936	54.1807	44.3679	49.0507	44.0948	46.2496	32.7766	37.56	29.809	45.0865	48.0231	69.2197	56.819	45.4347	34.2336
69.3954	69.0799	62.3594	82.2935	53.3179	53.1084	45.6841	48.8899	44.4141	45.2245	32.4517	39.1961	30.7934	43.2144	48.0305	69.1784	56.7878	45.4288	34.3379
69.7893	69.0888	61.9963	80.3249	53.9163	53.8124	44.6915	49.5202	44.6166	45.7358	33.8622	37.1446	30.0183	44.2103	48.1573	69.3075	57.0363	45.5554	34.399
69.688	69.284	62.1487	78.1057	54.1843	55.3084	44.8408	48.7448	45.1577	45.7024	32.4677	38.5174	30.8266	44.1089	48.2842	69.4101	57.2722	45.6786	34.4982
69.8451	68.9516	63.0699	80.2938	53.3052	52.3188	44.4083	50.4722	44.6725	45.2928	32.5233	38.9137	30.5003	43.963	48.0759	69.2306	56.8891	45.4724	34.3536
69.4327	69.2265	63.0931	80.0467	53.4558	52.1665	45.1699	48.6474	44.9949	45.3221	32.893	37.3616	30.4089	44.3433	48.1375	69.2909	56.9733	45.5423	34.3804
69.5949	69.326	61.3585	78.8697	54.833	52.1323	44.9594	48.9596	44.8136	45.8901	32.7616	37.7953	31.0141	43.6142	48.2813	69.4099	57.2763	45.6681	34.5115
69.7296	69.0019	61.1848	82.0383	54.039	53.8522	44.9472	49.1497	44.9277	45.1893	33.279	38.1674	29.9378	44.4398	48.0811	69.2291	56.9217	45.4852	34.328
69.5027	69.3246	60.8868	80.045	54.6467	54.6895	45.2317	49.1431	44.8726	45.5478	33.8772	38.0097	30.1388	44.0293	48.2494	69.3802	57.2023	45.6433	34.4795
69.7454	69.2395	61.53	78.8208	54.6437	52.8325	45.1921	49.6028	44.8839	45.4448	33.2525	39.2866	30.2301	44.1777	48.263	69.3974	57.2493	45.6546	34.4793
69.5276	69.2428	62.1368	79.8425	53.8937	54.4181	45.0648	50.4338	44.6447	45.2959	33.4909	38.1401	30.4711	43.6731	48.197	69.3317	57.0856	45.5855	34.4739
69.6543	69.1808	63.3282	78.9089	53.3105	54.2396	44.509	48.65	45.0018	45.816	34.1832	38.3353	30.0431	43.575	48.1871	69.3287	57.0417	45.5886	34.439
69.5852	69.1991	61.7658	80.3695	54.1158	53.4249	45.3284	49.1416	44.2657	45.8802	32.9171	37.888	30.5752	43.9294	48.1691	69.3196	57.0702	45.562	34.4143
69.5388	69.1721	62.5868	79.9364	53.5756	53.5643	44.5333	49.6699	44.3481	45.9469	33.9943	37.3631	29.7718	44.3324	48.1196	69.2866	56.9754	45.5195	34.3554
69.5066	69.1937	63.2094	79.6289	53.2095	54.3177	44.8715	49.5585	44.7056	45.4815	32.8937	37.7213	30.3355	44.4044	48.135	69.2914	56.9686	45.5379	34.3822
69.6249	69.167	60.9555	80.7224	54.4388	54.302	44.3066	50.0261	44.9839	45.4139	32.0772	37.6125	30.3732	45.2211	48.1549	69.31	57.0905	45.5557	34.355
69.6991	69.0967	62.6998	80.7014	53.4571	54.0781	44.3567	48.5878	45.138	45.6685	32.3987	38.1022	31.0026	43.5381	48.1494	69.2848	56.9867	45.5497	34.4186
69.6683	69.2457	61.7049	79.3253	54.4518	52.9137	44.6611	49.6866	45.0157	45.5288	33.2276	38.5246	30.4692	43.9212	48.2463	69.3776	57.2012	45.6374	34.483
69.8396	69.0361	62.4444	80.348	53.6953	53.1121	45.0567	49.1112	44.6522	45.5528	32.9018	38.4794	29.9393	44.84	48.1236	69.287	56.9925	45.5301	34.3365
69.5934	69.224	61.2147	80.4572	54.573	52.2561	45.212	48.9841	44.6615	45.6579	32.5767	37.8344	30.4736	44.5292	48.188	69.3393	57.1243	45.5855	34.4005
69.3927	69.2468	63.4127	79.421	53.3237	52.2313	44.9014	48.6683	44.9764	45.4837	33.3988	38.605	30.0116	44.2007	48.1362	69.2924	56.9727	45.5423	34.3727
69.6105	69.1937	62.5887	79.0448	53.8032	53.1645	44.9546	49.8175	44.2617	45.8476	32.3382	37.4109	30.4285	44.8791	48.1541	69.3238	57.0688	45.5518	34.3633
69.6793	69.2469	62.7278	78.0497	54.01	52.9475	44.6206	48.6676	45.6073	45.2949	33.6227	38.4034	29.9044	44.5837	48.244	69.3819	57.1975	45.646	34.4446
69.3148	69.1313	63.4328	80.9591	52.8263	53.0428	44.7486	48.9036	44.7349	45.3898	32.5417	38.2369	29.7475	45.2319	48.0023	69.1886	56.7609	45.4211	34.2196
69.4892	69.2089	63.1594	79.7377	53.3947	52.993	44.8725	49.0928	45.0895	45.2621	32.2149	38.5175	30.4019	44.735	48.1396	69.2964	56.9946	45.5468	34.3625
69.1408	69.3405	63.2177	79.7635	53.3278	52.6445	44.0715	48.7522	44.9697	45.8541	32.956	37.5676	30.0387	44.7606	48.1082	69.2782	56.951	45.5176	34.3209
69.5402	69.2173	62.659	79.3567	53.4531	55.904	44.707	50.1815	44.6754	45.4906	33.4936	37.9379	30.0901	44.3335	48.1694	69.3181	57.0405	45.5671	34.4174
69.5513	69.2911	61.4566	79.4417	54.5082	53.3164	44.6214	49.5883	44.646	45.8964	32.9093	38.7983	30.1581	44.6149	48.2192	69.3723	57.1891	45.6152	34.4165
69.9377	68.9317	61.2675	81.2804	54.2727	51.9979	44.7206	49.7961	44.4688	45.5801	33.2467	38.3407	29.9259	44.431	48.0871	69.2458	56.9621	45.4853	34.3238
69.7692	69.1617	61.6761	79.2994	54.3881	52.9955	44.6391	49.524	44.4244	46.0426	32.3751	39.4669	30.0921	44.9438	48.1848	69.3514	57.1573	45.5837	34.3621
69.5223	69.2842	62.664	78.9308	53.7667	54.31	44.2094	48.5711	45.2492	45.8276	33.3805	38.3451	29.9468	44.6205	48.2087	69.3586	57.1317	45.6138	34.4071
69.5557	69.2616	62.4752	78.9657	53.9351	53.509	45.2887	48.8888	44.8492	45.4879	32.1356	38.4498	30.193	45.3408	48.1908	69.3534	57.1345	45.5974	34.3644
69.355	69.1544	62.5328	80.0969	53.4775	53.4473	44.1652	52.3082	45.0324	44.3626	32.8199	39.011	29.5662	45.3864	48.0401	69.217	56.8965	45.4334	34.2871
69.5081	69.2043	60.9697	81.355	54.3687	54.1114	44.9011	49.7545	45.0039	45.176	33.0498	37.3842	30.8026	43.606	48.1744	69.2992	57.0579	45.565	34.4556
69.7259	69.0837	63.6439	78.605	53.2453	52.2107	45.3161	50.1799	44.5372	45.1642	32.5522	38.4774	30.4901	44.2421	48.1259	69.2842	56.9689	45.5224	34.3851
69.3004	69.2987	63.5648	78.9573	53.0841	54.4259	45.0565	49.1625	44.5992	45.6479	32.8298	38.5583	30.6147	43.7305	48.1504	69.2992	56.984	45.5497	34.4139
69.5313	69.1375	63.4213	79.6509	53.036	53.844	44.011	48.8741	44.447	46.3046	33.5401	36.7627	30.0736	44.2442	48.0857	69.2605	56.8973	45.4902	34.3255
69.7521	69.1939	61.5397	79.5448	54.4434	53.5452	44.2383	49.3884	45.2755	45.5582	33.3131	39.4038	29.8326	44.6826	48.2246	69.3682	57.1897	45.6254	34.4185
69.5085	69.2398	62.9592	79.2873	53.6738	52.3821	44.1279	49.0083	44.6719	46.1987	32.6906	37.9877	31.0218	43.2745	48.1782	69.3237	57.0599	45.5703	34.4395
69.4441	69.2009	60.8101	81.704	54.439	53.6085	44.2693	50.0668	45.0977	45.2669	32.7236	39.5763	30.8393	43.1601	48.1536	69.2768	57.0346	45.5425	34.4423
69.3775	69.3262	63.2085	78.436	53.4255	54.6204	45.0643	49.524	45.0879	45.1831	33.3759	37.703	30.3603	44.1254	48.2053	69.3422	57.0863	45.6032	34.4571
69.4315	69.3266	62.5825	79.0194	53.8577	53.9552	45.0391	49.0731	44.8697	45.6103	32.4033	38.2401	30.956	43.8349	48.2249	69.3594	57.1457	45.6192	34.4682
69.5742	69.1861	62.6901	79.598	53.7194	52.3195	44.9527	50.1581	44.3876	45.5998	34.3149	37.5714	30.0476	43.5956	48.1563	69.3073	57.0133	45.5478	34.4285
69.6473	68.9707	63.0613	81.8164	52.8899	53.7758	45.3323	49.0106	44.9869	44.8295	33.642	39.0196	29.8955	43.8132	48.0322	69.182	56.7566	45.4406	34.3263
69.281	69.1801	62.2228	81.8232	53.481	53.4857	44.5324	48.8218	44.7135	45.6727	32.525	37.9192	30.6087	43.8926	48.0578	69.2116	56.8569	45.4606	34.3253
69.6217	69.1997	61.9181	80.186	54.0112	54.4202	44.0992	48.9452	45.2006	45.7531	32.7425	37.599	30.5567	44.2995	48.1912	69.3314	57.1032	45.5908	34.4189
69.8243	69.0935	62.6479	79.5915	53.5814	54.9848	44.9	49.2038	44.6775	45.7284	32.2621	38.7872	30.9108	43.7805	48.1833	69.3217	57.0699	45.5796	34.4358
69.5456	69.0655	62.4067	81.4884	53.4617	52.8839	45.31	49.4426	44.4709	45.2849	32.7697	38.0513	30.3908	44.0787	48.0582	69.2154	56.8553	45.4586	34.3312
69.7067	69.2165	61.9765	79.2796	54.2874	52.8993	45.1154	49.7463	44.9166	45.3379	33.3494	38.7918	30.4577	43.7485	48.2401	69.3695	57.1779	45.6303	34.4902
69.3604	69.3166	62.2906	79.7659	53.9086	53.362	44.9611	49.5762	44.4885	45.7468	32.8803	38.4762	30.3125	44.3341	48.1747	69.3303	57.0771	45.5718	34.403
69.6756	69.0653	61.7373	81.2406	54.0217	52.0111	45.1448	49.197	44.4803	45.5256	32.603	37.5686	29.8825	45.3283	48.0781	69.2559	56.9458	45.4863	34.275
69.4956	69.2534	62.9483	79.2464	53.503	54.3909	45.1866	49.2774	45.2923	44.9472	33.062	38.3	30.1668	44.5904	48.1873	69.329	57.0663	45.5904	34.4215
69.4873	69.1957	63.044	80.2111	53.2625	54.387	44.7446	49.3385	45.0152	45.3315	32.5146	38.3692	30.7564	43.8604	48.1461	69.2868	56.9726	45.5469	34.4156
69.5236	69.2435	62.8663	79.239	53.6368	53.6269	44.3717	49.074	45.1903	45.5716	33.11	38.4739	30.4037	43.9897	48.1916	69.3309	57.0803	45.591	34.433
69.8769	69.0656	62.1883	79.2989	53.9932	53.1911	44.1266	50.3511	44.5937	45.7998	33.3215	37.4629	29.9177	44.8507	48.1553	69.3189	57.0762	45.5522	34.3679
69.3809	69.3416	62.2087	79.57	54.1134	52.8837	44.6533	49.483	45.0323	45.5031	31.9277	38.4262	31.0166	44.1209	48.2154	69.3539	57.1463	45.6105	34.4479
69.5935	68.9242	62.1205	82.0594	53.4288	52.3018	44.6195	51.4701	44.4308	44.7869	33.0643	37.349	30.3857	43.8133	47.9743	69.1332	56.7324	45.3626	34.3023
69.9639	68.895	62.9256	80.1606	53.2546	53.5934	44.2968	51.1912	44.7052	45.0891	33.9705	38.2967	29.889	43.8803	48.0782	69.2288	56.8852	45.4712	34.3728
69.7453	69.1429	61.9853	80.0295	54.0101	54.337	43.9202	49.5931	45.3756	45.4671	32.1176	37.8679	30.7561	44.522	48.1921	69.331	57.1132	45.5907	34.4188
69.5978	69.1397	63.2204	79.7121	53.3428	52.7122	44.7175	49.3688	44.755	45.5606	33.2853	38.7713	30.2676	43.8	48.1321	69.2827	56.9635	45.5322	34.3932
69.4074	69.2785	63.326	78.9582	53.338	53.5224	44.7128	48.5643	44.632	46.0388	34.1989	39.0541	29.7701	43.7468	48.1617	69.3187	57.0179	45.5645	34.3965
69.4975	69.2616	62.7797	79.3787	53.5998	54.3987	44.3493	49.3493	44.7247	45.964	32.8074	39.0774	30.662	43.6266	48.1925	69.3353	57.0804	45.5879	34.4433
69.4954	69.2981	61.7969	79.628	54.3328	53.0807	44.485	49.2951	45.1523	45.5498	32.1738	38.8557	30.6272	44.4767	48.2183	69.3597	57.1729	45.6161	34.4276
69.5002	69.3627	62.591	78.058	54.1218	53.2711	44.6489	48.5725	45.2673	45.7485	33.2219	37.721	31.0038	43.2281	48.2878	69.4056	57.2451	45.6774	34.5384
69.7721	69.0225	63.149	80.1771	53.2934	52.4665	45.3403	49.1351	44.7447	45.1974	33.0033	39.1504	29.6676	44.9593	48.0859	69.2566	56.9105	45.4972	34.3024
69.8032	69.0828	63.0856	79.4075	53.4407	53.7361	45.2566	49.5871	45.0322	45.0275	32.8513	38.8034	30.7588	43.529	48.1794	69.3077	57.035	45.5737	34.462
69.8141	69.2439	61.9055	78.3075	54.4746	53.6644	44.8373	48.5842	45.2785	45.6862	34.029	38.0594	30.4827	43.3645	48.3075	69.4219	57.29	45.6973	34.5465
69.759	69.124	62.004	80.0062	54.0727	53.1423	44.5194	49.3266	45.1588	45.3918	32.6904	37.8517	30.1304	45.0295	48.1697	69.3223	57.0876	45.5739	34.3715
69.8898	69.1729	61.98	78.2489	54.4009	53.2708	45.5977	49.8419	44.8415	45.1943	33.8234	38.9997	30.1521	43.8874	48.2691	69.3967	57.242	45.6573	34.5079
69.6739	69.2113	61.7759	80.1178	54.2102	54.0851	44.6059	48.4177	45.4791	45.4729	32.7459	37.7171	30.9754	43.6332	48.237	69.3557	57.1628	45.6319	34.488
69.6929	69.0244	62.99	80.6653	53.3042	52.2097	44.8055	50.6142	44.793	44.9192	33.5825	37.7336	30.1852	43.8869	48.0821	69.2332	56.8688	45.4779	34.3791
69.8485	68.9819	63.5944	79.199	53.0291	53.1598	44.7905	49.7573	44.2454	45.7663	33.0713	37.9284	29.9555	44.6475	48.0754	69.2525	56.8921	45.4798	34.311
69.6579	69.1676	62.5064	79.7038	53.8217	52.9684	44.616	49.8349	44.8373	45.4945	32.7938	37.6516	30.5482	44.2404	48.174	69.3207	57.0627	45.5701	34.4191
69.3441	69.2763	61.094	81.3791	54.1891	54.7639	44.741	49.1558	44.6703	45.74	33.8826	38.241	29.6429	44.512	48.1414	69.2974	57.0222	45.5453	34.361
69.63	69.2888	61.5705	78.8661	54.6449	52.606	44.6612	49.5692	44.6729	45.9521	32.391	38.0409	31.2331	43.4692	48.2654	69.3953	57.2502	45.6495	34.5075
69.7286	69.1897	61.8018	79.4127	54.3329	53.2062	44.95	49.8009	44.6815	45.5962	32.0268	39.3495	30.9118	43.9706	48.2201	69.358	57.1758	45.6106	34.453
69.6872	69.2305	61.2452	80.0234	54.6777	52.5815	44.9471	49.1956	45.0205	45.5306	32.6982	38.7038	31.015	43.3757	48.2523	69.3731	57.2048	45.6407	34.5063
69.6563	69.2357	61.695	79.1932	54.2828	54.5398	43.9429	50.5071	45.2681	45.3735	33.9243	38.484	29.9777	44.1556	48.2341	69.367	57.1844	45.6251	34.4724
69.7669	69.1021	62.2897	80.4884	53.9143	52.2628	44.8747	48.9929	44.9172	45.5252	33.2993	38.5477	30.2902	43.9075	48.1667	69.3097	57.0367	45.5662	34.415
69.7858	68.9223	62.5574	81.8946	53.3352	52.4019	44.8288	48.5315	44.554	45.6977	32.7202	37.7859	30.5112	43.8298	48.0334	69.1919	56.8051	45.438	34.3068
69.6383	68.9755	60.7065	82.3847	54.2379	53.018	44.0907	49.831	44.449	45.7394	32.0972	37.8878	30.4672	44.454	48.0177	69.1825	56.8643	45.4162	34.264
69.8798	69.1348	61.6795	79.3884	54.4065	53.1177	44.7629	49.4579	44.6986	45.8254	33.6607	38.6973	30.222	43.8124	48.2305	69.3674	57.1793	45.6221	34.4644
69.6598	69.281	61.832	78.7292	54.4083	53.8064	44.7873	49.4772	45.1739	45.4437	33.0144	37.5327	30.7178	44.0477	48.2744	69.3993	57.2471	45.6652	34.5076
69.4025	69.3847	61.4965	79.4696	54.4612	54.0414	44.6856	49.2737	44.8402	45.8637	33.5419	37.6806	30.5409	43.7179	48.2598	69.3903	57.2147	45.6503	34.4989
69.7408	69.1651	62.0997	79.1375	54.0586	53.8851	44.3519	50.1311	44.2765	46.1418	32.5248	37.456	30.6954	44.2848	48.1876	69.3449	57.1261	45.5772	34.417
69.7757	69.1039	61.724	80.1489	54.088	54.3471	44.1905	50.5401	44.6624	45.6648	32.2698	38.0663	31.0183	43.7816	48.1757	69.3136	57.0879	45.5628	34.4414
69.5123	69.2917	62.7638	78.5895	53.9505	52.0609	44.5674	49.1249	44.7821	45.9164	33.3072	37.8176	30.4725	43.8748	48.2146	69.3606	57.135	45.6089	34.4485
69.9265	69.0567	63.2641	78.7355	53.4954	53.2917	44.8743	49.2041	45.3317	45.125	33.1887	39.0309	30.4454	43.749	48.1997	69.3283	57.0773	45.5976	34.4595
69.7192	69.0647	62.4445	80.6154	53.5587	53.8684	45.6667	49.2166	44.6207	45.1606	32.5755	38.7997	29.996	44.9588	48.1057	69.2691	56.9593	45.5122	34.3265
69.1603	69.2781	63.1985	80.6497	53.073	53.645	44.5386	48.5599	45.1885	45.3383	32.5632	37.3596	29.9158	45.3523	48.0672	69.2413	56.8704	45.4855	34.272
69.7028	69.1568	62.7872	79.4368	53.6458	53.5105	44.9297	49.046	44.8058	45.618	32.6801	37.7744	30.3384	44.6733	48.1718	69.3273	57.0611	45.5753	34.3886
69.4851	69.231	62.7211	80.0742	53.6101	53.4812	44.5644	49.5794	45.35	45.086	32.4938	37.207	30.8253	44.1845	48.1736	69.3103	57.0355	45.5723	34.4335
69.521	69.2334	61.9867	80.1309	53.9132	54.4774	45.1645	49.9851	44.5003	45.4861	33.4063	37.9886	30.2014	44.202	48.1754	69.3232	57.0647	45.57	34.4242
69.6427	69.2003	61.5304	80.2697	54.2831	54.0192	44.068	49.4386	45.1101	45.7243	32.2759	38.4455	30.8157	44.0874	48.2021	69.3384	57.1355	45.5971	34.4353
69.6416	69.0641	62.313	81.5991	53.4268	54.3481	44.2827	49.7124	44.9327	45.4235	33.4699	37.1103	30.4442	43.6987	48.1025	69.2444	56.8939	45.5019	34.3933
69.7164	69.132	62.6857	79.4854	53.5399	54.7013	45.1455	49.7169	44.959	45.089	33.1584	37.4172	29.7918	45.3216	48.1547	69.3145	57.036	45.5619	34.3614
69.4643	69.27	62.1367	80.2083	53.8922	54.3621	45.0338	49.6407	44.9351	45.2913	32.615	39.3625	30.7001	43.7568	48.1989	69.3307	57.0916	45.5935	34.4583
69.6568	69.1697	61.3573	80.2952	54.3218	53.7838	44.7895	50.7721	44.5994	45.3338	33.5537	39.996	29.9034	44.0578	48.1763	69.3218	57.0952	45.5668	34.4227
69.9135	69.132	61.4519	79.2896	54.4419	54.454	44.6947	50.3825	44.7756	45.5323	33.4967	38.876	30.4762	43.5891	48.2513	69.376	57.2084	45.6366	34.5088
69.4687	69.374	61.8304	78.9471	54.3277	54.5376	45.5219	48.8327	44.9128	45.5283	33.063	37.8139	30.8998	43.5905	48.2831	69.4035	57.2453	45.6724	34.53
69.6967	69.2084	61.1475	79.7537	54.6831	52.763	44.3293	50.1074	44.6582	45.8471	32.4619	38.3582	30.611	44.3394	48.2131	69.3608	57.1823	45.6034	34.4318
69.3065	69.3462	61.7348	80.4942	54.2479	52.3792	44.7425	48.4748	44.6298	46.0994	33.7876	38.4158	30.0875	43.8022	48.1827	69.3338	57.0855	45.5806	34.4122
69.4235	69.1844	61.8676	81.2405	53.8322	53.4148	44.9691	49.3034	44.7588	45.3251	32.287	38.5216	29.6948	45.7473	48.0791	69.259	56.9486	45.4934	34.2555
69.4447	69.2277	62.202	80.6469	53.8429	52.9853	44.4244	48.6301	45.1048	45.6472	33.2739	37.393	30.1372	44.4396	48.1436	69.2955	57.0129	45.5483	34.3702
69.5682	69.0512	62.8936	81.5488	53.309	51.8274	44.5629	48.3364	45.1344	45.4074	32.435	39.4317	30.6048	43.5856	48.0644	69.2126	56.8456	45.4704	34.3367
69.6241	69.2751	60.8673	80.1676	54.8251	53.2363	45.1344	49.0021	44.9779	45.5772	32.9979	37.6361	31.2078	43.0639	48.2711	69.3841	57.226	45.6564	34.5388
69.3609	69.2725	62.3501	79.9766	53.7449	53.8693	44.3599	50.3261	44.6226	45.5997	32.2298	38.8449	30.2985	44.8119	48.1358	69.3001	57.0288	45.5354	34.3548
69.7426	69.2269	61.5034	79.1176	54.4178	55.0306	44.4883	49.7427	44.9084	45.7498	32.4843	39.3211	30.7274	43.9898	48.2579	69.3879	57.2374	45.6487	34.4837
69.3995	69.3355	61.8974	79.8484	54.1779	53.7852	44.3296	49.121	45.3792	45.4567	32.0478	37.1087	30.8321	44.7104	48.2149	69.3555	57.1539	45.6152	34.4261
69.6461	69.2358	62.5397	78.721	54.0916	52.1103	44.479	49.4823	45.115	45.5397	32.6554	38.2382	30.6308	44.1885	48.2238	69.3639	57.1624	45.6188	34.451
69.3496	69.2375	62.8007	80.715	53.3687	53.6091	45.7677	49.21	44.8685	44.9108	34.2124	38.5934	29.9766	43.5249	48.1332	69.2725	56.9351	45.5323	34.4215
69.6993	69.2302	62.3934	78.7622	54.0271	54.0253	44.6447	49.3111	45.5286	45.1681	33.8297	39.2231	30.0943	43.8704	48.254	69.3767	57.1914	45.6497	34.4934
69.4625	69.1901	62.5559	80.9193	53.529	53.4396	44.7612	49.1327	45.1217	45.2381	33.0886	38.2608	30.2364	44.2204	48.1286	69.2752	56.9575	45.5329	34.382
69.3819	69.1901	62.5808	80.6364	53.4889	53.1219	44.6446	50.1001	44.6302	45.3356	32.1485	38.128	29.9053	45.5988	48.0665	69.25	56.9139	45.4768	34.2635
69.86	69.1107	62.1731	79.4696	54.1715	52.015	44.9851	49.3395	44.6943	45.6569	33.3427	38.9805	30.0361	44.2901	48.1944	69.3446	57.1185	45.5922	34.4133
69.5832	69.2614	62.7036	78.8643	53.841	53.4438	45.3639	48.5253	44.9976	45.4651	32.8299	37.6774	30.3541	44.6515	48.2143	69.3618	57.1373	45.6165	34.4231
69.4184	69.3059	61.3576	80.3341	54.4905	52.4213	44.2296	49.5645	44.6777	46.0074	33.2014	37.7176	30.5438	43.8197	48.1959	69.341	57.1217	45.5869	34.4375
69.6286	69.2355	62.1168	79.5819	54.1283	53.2283	44.7419	48.5936	45.2261	45.5528	32.9859	38.9274	30.0373	44.7066	48.2111	69.3582	57.1486	45.6155	34.4062
69.8509	68.8607	63.2349	80.9193	52.9266	52.6728	43.7179	49.2536	44.4543	46.0277	32.7012	37.903	29.3432	45.7169	47.9622	69.1698	56.7418	45.3826	34.1469
69.6709	69.131	61.82	80.86	53.9565	54.1583	44.5199	49.6217	44.8539	45.5723	32.3594	37.4395	31.2042	43.4778	48.1694	69.2996	57.0438	45.561	34.4481
69.4401	69.2788	61.1665	80.4909	54.2541	55.4178	45.0787	50.047	44.9839	45.0544	33.5179	37.1542	29.8381	45.0459	48.1818	69.3292	57.0971	45.5822	34.4
69.6299	69.2264	61.7819	79.6252	54.1639	54.3875	44.8358	49.6271	45.0408	45.3341	33.2535	37.1686	30.0401	44.9649	48.2054	69.3524	57.1398	45.6061	34.413
69.469	69.2921	62.4333	79.5039	53.9099	53.1951	44.8901	48.9854	44.5696	45.967	33.5535	37.7834	30.496	43.5669	48.2047	69.3474	57.1032	45.598	34.4561
69.7401	69.2143	61.0884	79.9814	54.6938	53.2842	44.9048	49.0094	44.8175	45.8102	32.7239	37.9161	30.7859	43.9579	48.2449	69.3785	57.2079	45.6369	34.4729
69.6893	69.1602	62.1962	80.3391	53.976	52.82	45.1342	48.8037	45.0168	45.3935	32.4935	37.2304	30.8347	44.141	48.1864	69.3254	57.0753	45.585	34.4305
69.4451	69.3316	61.8092	79.2968	54.2685	53.7643	44.8425	49.8362	44.8076	45.5299	33.3839	38.5426	29.9469	44.648	48.2183	69.367	57.1673	45.6155	34.4267
69.6284	69.2377	62.4707	78.9679	53.9457	53.8729	44.1722	49.0074	45.1355	45.8415	32.2697	37.8524	30.9942	43.9733	48.2241	69.3597	57.1608	45.6192	34.4556
69.4272	69.1378	61.7795	81.4095	53.8131	53.2999	44.7098	50.4485	44.9646	44.7988	31.9529	37.5692	29.9577	45.8482	48.0516	69.2281	56.9087	45.4604	34.2536
69.3978	69.4161	61.8617	78.6067	54.5224	53.1612	44.9035	48.726	45.4144	45.4186	32.1789	39.2569	30.9457	43.9773	48.288	69.4104	57.2857	45.6813	34.5029
69.4423	69.1094	62.82	81.5232	53.3086	51.7353	45.2251	48.5615	45.0727	44.9857	33.1188	36.9692	29.7138	45.2081	48.0386	69.2133	56.8175	45.4549	34.2615
69.8296	69.0735	62.4694	80.1309	53.5623	55.1808	45.0604	49.2609	44.7006	45.5588	32.9427	38.0738	30.455	44.1279	48.1667	69.3096	57.0315	45.5664	34.4172
69.5124	69.1833	61.1538	81.3205	54.3761	52.5692	44.7342	48.9861	44.7279	45.7176	33.1826	37.8506	30.4219	43.8582	48.142	69.2861	57.0266	45.538	34.3917
69.8115	69.031	62.8997	80.3875	53.4099	53.088	45.1145	48.9421	44.4902	45.7332	33.332	37.8854	30.642	43.2803	48.1315	69.2747	56.9506	45.5276	34.4165
69.6006	69.1321	63.0059	80.21	53.3313	53.6462	44.9073	48.9275	45.2815	45.0651	33.0123	38.4639	29.9816	44.7117	48.1259	69.2784	56.9609	45.5352	34.357
69.1945	69.3577	62.7795	79.999	53.4821	53.9807	44.8388	49.7153	44.6664	45.5443	33.9953	38.7398	29.9068	43.8674	48.1571	69.3067	57.0005	45.5566	34.414
69.3677	69.1607	62.8572	81.1454	53.3216	52.1341	44.5218	49.3925	44.8342	45.3822	32.8228	38.0849	29.9682	44.7682	48.0538	69.2253	56.8492	45.4637	34.2894
69.3809	69.3229	62.2074	80.0306	54.1229	52.0698	44.7735	48.8965	45.4969	45.1435	32.7771	37.8876	30.7798	43.8757	48.2131	69.341	57.1174	45.6092	34.4646
69.6198	69.1628	63.2027	79.4189	53.206	55.2324	44.5873	49.286	44.7612	45.7411	32.332	38.2385	31.0119	43.6243	48.165	69.3055	57.0116	45.5626	34.4329
69.6463	69.2729	61.1468	79.7343	54.6816	53.7376	44.5913	48.9328	45.2224	45.6662	33.2126	37.4454	30.8941	43.4927	48.2724	69.3895	57.2371	45.6617	34.5208
69.8261	69.0937	62.8217	78.6522	53.685	53.6315	44.1856	50.0645	45.0423	45.439	32.5145	37.5376	30.2207	45.1276	48.1642	69.3224	57.0808	45.566	34.3693
69.4921	69.3381	61.8349	79.4819	54.4054	52.7758	45.0473	49.2451	45.0795	45.4412	33.3225	38.4429	30.7943	43.3015	48.2667	69.3861	57.2073	45.6554	34.5274
69.4254	69.2315	63.0653	79.057	53.2496	55.3445	44.7749	50.2088	44.5055	45.4975	32.1827	38.9485	30.1264	45.1167	48.121	69.292	56.9944	45.5255	34.3312
69.4847	69.1916	62.8008	79.6649	53.5903	52.6557	44.3536	50.2115	44.4008	45.7872	31.9425	38.9269	30.368	44.8219	48.1076	69.2831	56.9877	45.5079	34.3224
69.4268	69.312	61.4922	80.02	54.2606	54.3497	44.7599	49.8462	44.5071	45.832	34.2758	37.5268	30.1536	43.5968	48.2091	69.3478	57.1225	45.5988	34.4661
69.2687	69.2861	62.9428	80.0098	53.3917	53.7104	44.0389	49.7385	44.949	45.6244	32.4599	37.2779	30.9891	43.7225	48.1373	69.2807	56.9777	45.5331	34.4116
69.5247	69.3106	62.0253	79.1531	54.0951	54.9481	44.9948	49.5161	45.0704	45.3519	32.744	37.2843	30.7318	44.2987	48.2467	69.3774	57.1887	45.641	34.4813
69.6064	69.2904	61.2609	78.6134	54.7768	52.6165	45.6848	50.5797	44.5079	45.1823	34.0298	38.0599	30.0321	44.1154	48.2499	69.389	57.2336	45.633	34.4887
69.3442	69.3066	63.0731	79.2348	53.4017	54.2604	45.2082	48.6407	44.9679	45.4089	32.9768	37.2678	30.1453	44.8528	48.1619	69.3183	57.0328	45.5694	34.376
69.8323	69.0798	63.0142	79.1655	53.6031	52.5642	44.5414	49.0109	45.1519	45.4569	33.1266	37.3932	29.9502	44.9972	48.1557	69.3147	57.0396	45.5635	34.3597
69.6841	69.1122	63.1044	79.9114	53.3563	53.287	44.7965	48.8993	44.6855	45.7651	33.1583	38.4938	30.4131	43.7413	48.1412	69.2908	56.9764	45.5419	34.3996
69.6249	69.165	61.4524	80.6311	54.2858	53.0449	44.7085	49.3158	44.888	45.5152	32.7676	37.8609	30.1362	44.8715	48.1538	69.3086	57.0677	45.556	34.3616
69.5494	69.2343	62.2278	79.8964	53.7621	55.3939	44.8342	49.3761	45.2281	45.1931	33.0128	37.9402	30.241	44.6077	48.1936	69.3327	57.0893	45.5957	34.4241
69.8554	69.0716	62.3407	79.283	53.9055	53.2386	44.9618	50.3136	44.3398	45.6052	32.9814	38.5537	30.1359	44.5146	48.1576	69.3163	57.0695	45.5515	34.3874
69.6064	69.1297	62.8506	80.3152	53.3976	53.9197	44.3479	49.4262	45.2703	45.2375	32.716	38.5897	30.4079	44.2128	48.1351	69.2785	56.9746	45.5381	34.389
69.4348	69.2843	62.064	80.1636	54.0516	52.9523	44.1888	49.4885	45.2957	45.4296	33.6938	37.3886	30.1508	44.1944	48.1912	69.3313	57.0857	45.5896	34.4319
69.3612	69.4236	61.5019	78.92	54.6397	53.0606	44.4786	49.2303	44.9272	45.9381	33.3508	37.4617	30.6585	43.7706	48.2732	69.4041	57.2545	45.6622	34.5027
69.4491	69.21	63.1939	79.7451	53.1999	54.1467	44.7934	49.7986	44.8817	45.2616	33.9097	37.9193	29.8794	44.1894	48.1328	69.2846	56.9514	45.5355	34.392
69.2988	69.378	62.8265	78.4022	53.6602	54.8142	44.4728	49.2457	45.0441	45.6545	32.8509	37.8211	30.2807	44.6996	48.2045	69.3532	57.1285	45.6062	34.413
69.6601	69.2395	62.5552	78.8776	53.974	53.4887	45.2854	49.125	45.0868	45.2923	32.4556	39.1027	30.9796	43.5922	48.247	69.3708	57.1786	45.6391	34.4992
69.5931	69.1426	61.0273	81.5012	54.4286	52.4291	44.5146	49.5635	44.3815	45.9799	32.736	37.7027	30.9235	43.3934	48.1384	69.2833	57.0185	45.5274	34.4103
70.2242	68.8483	62.454	79.019	53.8915	52.3987	44.2901	50.8407	44.6248	45.4247	32.8462	38.1515	30.2857	44.4056	48.1281	69.2779	57.0384	45.5188	34.3751
69.593	69.1558	61.7852	81.0325	54.105	52.2401	44.1435	49.9966	45.0764	45.3781	32.6478	37.6504	30.5251	44.3404	48.1441	69.2923	57.019	45.5415	34.3918
69.254	69.2386	61.8583	81.684	53.8962	52.1678	44.8249	49.1261	44.6002	45.6267	32.5344	36.8151	31.1202	43.3666	48.1004	69.2434	56.9254	45.4943	34.3884
69.5643	69.227	61.5582	80.5917	54.2841	53.2653	44.5257	49.1843	44.9599	45.6783	32.2682	38.4179	30.7627	44.1604	48.191	69.3323	57.1096	45.5881	34.4215
69.7707	69.163	61.414	79.8515	54.5454	52.5579	44.2516	49.1228	44.9576	45.8885	32.314	38.7379	30.4128	44.671	48.2014	69.3527	57.1669	45.6005	34.394
69.6119	69.0991	63.162	80.4192	53.3635	51.8526	44.8181	49.1171	45.2368	45.0492	32.6245	38.9845	30.506	43.9352	48.1146	69.2592	56.9289	45.5176	34.3808
69.6112	69.1494	61.4345	81.3471	54.1438	53.672	44.1956	49.2355	45.1601	45.5292	32.4475	37.1936	30.6205	44.4722	48.1484	69.2936	57.0308	45.5497	34.3834
69.4657	69.3155	62.3072	78.6472	54.0816	53.5929	44.4796	49.9154	45.394	45.111	32.7681	37.4988	30.2497	45.0276	48.2184	69.3624	57.1713	45.6171	34.424
69.305	69.4144	61.4679	79.8056	54.6121	52.2852	45.2766	49.0008	44.9877	45.452	32.4367	37.4653	31.1656	43.7101	48.254	69.3803	57.207	45.6439	34.4991
69.6122	69.1863	63.5253	78.2586	53.335	53.3115	44.5655	49.3922	44.7378	45.7725	33.1771	37.9189	30.7646	43.3489	48.1795	69.3193	57.0434	45.5726	34.4518
69.5576	69.2929	62.3465	78.7055	54.0547	53.6217	45.5151	48.3666	44.7172	45.7291	33.2946	38.558	29.7757	44.9765	48.2157	69.3756	57.1696	45.6201	34.392
69.7585	69.1152	62.1577	80.4597	54.0224	52.2933	44.3514	48.7153	45.4793	45.3676	32.9636	37.2158	30.5069	44.2523	48.1782	69.3161	57.0654	45.5794	34.4163
69.5383	69.0274	62.0959	82.3226	53.5979	51.9458	44.5995	49.3977	44.7401	45.3646	32.597	38.5458	30.7907	43.2832	48.0421	69.1869	56.8163	45.4398	34.3449
69.6495	69.2208	61.594	80.0135	54.4586	52.3404	44.5764	49.7979	45.1088	45.3845	32.9402	38.6124	30.6975	43.7075	48.2262	69.3546	57.1584	45.6164	34.4798
69.5673	69.2563	61.7597	79.9714	54.2048	54.1062	44.599	49.8321	45.0829	45.3937	32.8274	38.8529	30.7438	43.6879	48.2275	69.3534	57.1518	45.6185	34.485
69.7695	69.0471	62.3058	80.3578	53.821	52.1049	44.6271	50.2015	44.0785	45.9409	33.2441	39.8693	29.9753	43.9633	48.1044	69.2726	56.971	45.4985	34.3504
69.7326	69.0596	61.8474	81.2008	53.9242	52.8932	44.79	48.7669	44.8148	45.6005	33.2116	37.4521	29.8742	44.8593	48.1071	69.2697	56.9681	45.515	34.3205
69.7028	69.194	62.4192	79.6662	53.9125	53.5457	44.4541	48.8872	45.1116	45.7445	33.0811	37.8143	30.809	43.5326	48.2235	69.3529	57.1255	45.6182	34.4796
69.5067	69.1285	62.085	81.1723	53.7622	52.7087	45.0207	49.9356	44.683	45.1546	32.8538	38.8396	29.956	44.6814	48.0845	69.2466	56.9269	45.4871	34.3232
69.8118	69.1065	62.7653	79.762	53.6503	53.4729	44.7302	48.9697	45.4625	45.1476	33.5848	36.75	30.5327	43.8251	48.1998	69.3267	57.0643	45.5982	34.4668
69.7051	69.3035	61.294	78.3177	54.8653	53.3071	44.9279	49.7949	45.1321	45.4078	33.0389	38.4745	30.9586	43.4419	48.3174	69.4288	57.3299	45.6998	34.5645
69.4891	69.1592	62.9637	80.4301	53.2013	54.2587	44.8794	49.0389	44.6209	45.6094	32.5798	38.0478	29.8209	45.3659	48.0819	69.2622	56.9096	45.4966	34.2793
69.5672	69.2199	62.2117	80.1832	54.0742	51.963	45.3526	48.9756	45.1571	45.09	32.8075	38.0365	30.6717	43.9566	48.1944	69.3283	57.0866	45.5906	34.4477
69.3889	69.0697	63.2109	81.7444	52.8498	52.9584	44.8533	49.4977	44.646	45.2069	32.7358	38.7835	30.2287	44.0519	48.004	69.1693	56.7267	45.4119	34.2885
69.5322	69.3192	62.2617	78.3979	54.0191	55.2388	44.5277	49.4801	44.9187	45.7835	32.9919	38.6934	30.3854	44.2586	48.2476	69.3857	57.2076	45.6427	34.4645
69.564	69.3077	62.6124	78.0485	54.0151	53.9533	44.5244	49.5254	45.1043	45.6174	32.4454	39.0065	31.1612	43.3256	48.2675	69.3877	57.2248	45.6553	34.5212
69.3926	69.1546	61.0117	82.0761	54.2014	53.3106	44.3197	49.4322	45.102	45.2703	32.6652	39.1398	30.2801	44.142	48.0848	69.2289	56.9405	45.4852	34.3371
69.6198	69.1258	63.5267	79.5377	53.0259	54.1751	44.4165	49.0465	45.0755	45.5163	33.9213	38.3945	29.9234	43.91	48.131	69.2801	56.9383	45.537	34.3892
69.8158	69.03	61.5892	81.2902	54.1403	52.4034	44.8106	49.0205	44.8108	45.5402	32.604	38.8613	30.2097	44.5048	48.1211	69.2753	56.9993	45.5245	34.345
69.5111	69.2314	62.4558	79.9889	53.8729	52.4126	44.97	49.3546	44.8738	45.408	32.7911	38.7467	30.2929	44.3784	48.1679	69.3187	57.0551	45.5684	34.3981
70.0344	69.0522	61.4094	79.81	54.5825	52.6346	44.6124	49.7616	45.032	45.484	32.4615	38.3073	31.1619	43.432	48.24	69.3589	57.1918	45.6265	34.5016
69.4543	69.3043	62.5255	78.8673	53.776	54.6812	44.9666	49.4187	44.6271	45.722	33.0276	37.3776	30.2283	44.7225	48.1964	69.3511	57.1162	45.596	34.4085
69.6673	69.2022	62.1249	79.712	54.1199	52.6487	45.9022	49.5359	44.7631	45.0517	33.8714	38.0319	30.3047	43.6681	48.2152	69.3475	57.1158	45.6053	34.4833
69.5258	69.2911	61.6112	78.5477	54.3031	55.2777	44.0302	50.768	44.8735	45.5803	32.6333	38.2394	30.0459	45.2809	48.2075	69.3644	57.197	45.6025	34.3945
69.4249	69.2145	62.13	80.7162	53.6702	54.7365	44.8312	50.4809	44.5987	45.2812	32.4243	38.9288	30.4597	44.324	48.1284	69.2802	56.9882	45.5245	34.3849
69.3993	69.1621	63.639	80.4214	52.8964	53.0808	44.6552	48.7483	44.8783	45.5398	32.4487	38.5374	30.7372	43.6617	48.0831	69.2361	56.8526	45.4885	34.3597
69.6681	69.2511	61.649	79.4317	54.4734	53.0116	44.8855	48.9969	44.6709	45.9806	32.7969	37.5417	31.0996	43.4018	48.2515	69.3813	57.2067	45.6388	34.5003
69.2978	69.1272	62.8753	81.8884	53.0352	53.2485	44.8512	49.5465	44.9566	44.9174	32.6278	38.3118	30.1222	44.5569	48.0167	69.1805	56.7627	45.4267	34.2842
69.5493	69.2165	61.9811	80.2568	54.0071	53.2076	44.6953	49.1022	44.5393	45.956	33.8049	37.8089	29.721	44.5883	48.1563	69.3204	57.051	45.5589	34.3657
69.8486	69.059	62.7717	79.9485	53.6221	52.7927	44.7889	49.1711	44.7858	45.6268	33.5244	38.2843	30.1462	43.9968	48.1573	69.3055	57.0145	45.5579	34.4049
69.2271	69.3293	61.4186	80.7759	54.213	53.6079	44.0535	50.3229	44.9005	45.5018	32.8959	39.6153	29.9518	44.5888	48.1421	69.2974	57.0493	45.5406	34.3638
69.7283	69.0622	63.2489	80.026	53.3432	51.7631	45.2526	49.1497	44.5575	45.4922	33.9275	39.2256	29.9706	43.5197	48.1171	69.2702	56.9259	45.5175	34.3871
69.337	69.3926	61.3203	79.7034	54.5029	54.1995	44.8474	49.2382	44.7552	45.8322	32.8368	37.6281	30.9986	43.5438	48.2486	69.3752	57.2039	45.6366	34.4977
69.6763	69.154	62.719	79.8755	53.6155	53.4023	45.0953	48.7738	44.8069	45.5956	34.065	38.4283	29.7636	44.1387	48.166	69.317	57.0281	45.5699	34.3994
69.8479	69.2035	61.5744	78.545	54.4825	54.7647	44.5309	48.7388	44.7139	46.2693	32.6806	38.041	30.665	44.2123	48.2647	69.4047	57.2671	45.6572	34.4656
69.4689	69.2701	62.083	80.2305	54.0072	53.3813	44.3625	49.1509	45.1102	45.651	33.6454	37.8681	30.5279	43.4146	48.2028	69.3322	57.0906	45.5968	34.4685
69.5919	69.2859	61.2847	79.6067	54.5446	54.2251	44.7386	50.0328	44.8708	45.5425	32.5273	37.0066	31.2581	43.6284	48.259	69.3814	57.2179	45.6438	34.5188
69.6423	69.1166	62.7894	80.3361	53.5446	52.6846	45.079	49.1813	44.5559	45.6097	32.3681	39.6673	30.5808	43.8547	48.128	69.2808	56.9764	45.5277	34.3796
69.7769	69.1996	61.5382	79	54.5084	53.7183	44.9444	49.6023	44.8309	45.5684	32.261	39.1572	30.4096	44.7691	48.2346	69.3798	57.2244	45.6309	34.427
70.0292	68.9842	62.3338	79.7148	53.8741	53.1502	45.1193	48.9944	44.643	45.6372	33.0802	38.3433	29.8377	44.9535	48.1497	69.3105	57.0549	45.5551	34.3481
69.6712	69.0468	62.1238	81.1502	53.6793	53.3618	44.5432	50.4481	44.8478	45.0731	32.1471	37.8146	30.3441	44.9678	48.0799	69.2418	56.9244	45.4818	34.3199
69.4774	69.2815	61.5425	80.2753	54.4098	52.3612	45.0272	49.3543	44.9793	45.3681	34.0359	38.7949	30.0217	43.7355	48.2084	69.3427	57.1215	45.6029	34.4551
69.2972	69.2202	61.236	81.9473	54.1818	52.3828	44.9026	49.8509	44.8332	45.1189	33.3677	37.8077	30.2587	43.9365	48.0999	69.2442	56.9374	45.4959	34.3747
69.4898	69.0711	63.3087	80.9933	52.9522	52.864	44.5777	50.5131	44.589	45.1785	32.5781	37.8523	30.6404	43.8664	48.0421	69.2018	56.7926	45.4405	34.3439
69.6183	69.1292	61.9892	80.8035	53.7386	54.4483	44.7555	50.8223	44.7669	45.0609	34.8466	38.3556	29.4802	43.9042	48.1355	69.2819	56.9745	45.5308	34.4099
69.4392	69.2854	62.943	79.0075	53.5967	53.5478	45.2099	49.5896	44.8485	45.2813	33.7433	37.8159	30.1458	44.0599	48.1906	69.3334	57.0672	45.5876	34.4424
69.8819	69.0021	62.2962	80.4665	53.7939	52.5804	44.4864	49.872	44.5023	45.7472	33.2398	38.2808	30.1988	44.0732	48.1215	69.2768	56.982	45.5182	34.3733
69.3534	69.3509	62.4798	79.3775	53.8616	53.5838	45.0096	48.3607	44.4474	46.2212	33.515	37.1414	30.5036	43.7249	48.202	69.3517	57.1062	45.5969	34.4404
69.7136	69.136	61.2078	80.9795	54.4374	53.2057	43.94	48.8984	45.7397	45.3032	32.9787	38.0782	30.6989	43.6987	48.1957	69.3163	57.1079	45.5903	34.4533
69.4655	69.2534	63.2968	79.2943	53.4173	52.918	44.7295	48.8875	44.9853	45.6014	32.7914	37.9659	30.7891	43.6838	48.1783	69.3196	57.0325	45.5771	34.4381
69.4133	69.2431	63.3677	78.9152	53.3755	52.2872	44.7151	49.7628	44.5078	45.6719	33.1033	38.4872	29.8727	44.7541	48.122	69.2962	56.9806	45.5261	34.3388
69.7847	69.0946	62.3187	80.2691	53.7786	53.926	45.0994	49.0601	44.8267	45.4817	32.3767	37.8859	30.8889	43.9366	48.1727	69.3101	57.0517	45.5698	34.4274
69.4697	69.1183	62.355	81.4445	53.6352	51.8088	44.9726	49.0559	44.6858	45.4087	32.5166	39.2351	30.167	44.3916	48.064	69.228	56.8838	45.47	34.3038
69.3264	69.3395	61.8787	79.3143	54.3074	51.8568	44.5089	50.3531	44.509	45.7008	33.5085	37.2974	29.7352	45.0618	48.1645	69.3354	57.1018	45.5617	34.3616
69.4905	69.1499	63.2289	80	53.2996	52.168	44.5679	49.402	44.2244	46.0625	32.6416	38.2194	30.9769	43.1165	48.1005	69.2563	56.9158	45.4929	34.3884
69.9092	69.1515	61.405	79.4519	54.5713	53.6089	45.3778	48.6054	45.0292	45.5163	33.4104	38.2158	30.4607	43.8717	48.2638	69.3881	57.2301	45.6568	34.4946
69.6891	69.2675	62.1738	78.4427	54.3325	52.8	45.0161	49.347	44.9758	45.5519	33.2497	37.6833	30.7517	43.6814	48.2733	69.3991	57.2352	45.6621	34.5174
69.7221	69.1858	61.7025	79.6432	54.2528	53.9964	44.7022	49.9636	44.7757	45.5689	33.2617	39.0813	30.0967	44.3203	48.2098	69.3533	57.149	45.6047	34.4344
69.7169	69.213	61.7755	79.5016	54.3649	53.1498	44.9884	49.3799	44.9516	45.4841	32.7448	39.5348	30.397	44.2076	48.2329	69.3703	57.1869	45.6285	34.4522
69.68	69.1915	61.304	80.4432	54.4029	54.1389	44.789	49.3537	45.2955	45.2205	32.7004	38.7087	30.8559	43.6359	48.2261	69.344	57.1543	45.6178	34.4857
69.7486	69.2296	61.3787	79.4351	54.5179	54.4089	44.5436	48.7121	45.0352	45.9307	32.6789	37.4145	30.7822	44.1827	48.2589	69.3916	57.2352	45.6534	34.4733
70.049	68.9962	62.9977	78.1922	53.7952	52.1689	45.0644	50.536	44.8176	45.073	32.472	37.4292	31.1786	43.5597	48.1965	69.3249	57.1035	45.5808	34.4807
69.4647	69.2271	63.0938	79.6077	53.4157	53.1394	44.3999	49.4045	44.8824	45.642	33.5897	38.4031	29.9436	44.2369	48.1449	69.3013	56.9929	45.5482	34.383
69.702	69.1383	62.778	79.7569	53.6311	52.966	44.7849	49.611	45.0276	45.2727	33.842	37.3108	30.0212	44.2608	48.1681	69.3143	57.0267	45.5687	34.4167
69.5371	69.1909	62.3308	79.8421	53.6899	54.4545	44.9862	50.2056	44.4666	45.4403	32.8442	38.4572	29.8378	45.1567	48.1297	69.299	57.0192	45.5323	34.3379
69.5584	69.1891	62.9673	79.8979	53.4445	53.6921	44.6207	49.4603	44.8702	45.5602	32.9603	38.7371	30.7706	43.3273	48.169	69.3044	57.0134	45.5642	34.4491
69.7461	69.2167	61.9107	79.3022	54.3029	53.4173	44.293	48.8023	45.0083	46.0408	33.3841	37.1579	30.7721	43.5335	48.2527	69.382	57.1987	45.6437	34.4959
69.5398	69.177	63.2636	79.6673	53.2093	54.343	44.1141	48.7843	45.322	45.5439	32.4843	39.2358	30.2949	44.4341	48.1383	69.2902	56.987	45.5467	34.3651
69.4814	69.226	62.7974	79.524	53.6659	52.5572	44.5707	48.7291	44.8732	45.7503	32.2767	36.8057	30.1748	45.4582	48.1302	69.3057	57.0238	45.541	34.3075
69.5375	69.1221	63.543	79.9012	52.8999	54.1475	44.9934	49.7989	44.89	45.037	33.6714	37.9683	29.7933	44.471	48.0923	69.2518	56.8737	45.4994	34.3523
69.7855	69.2573	61.5724	78.5907	54.5193	54.8115	45.0443	48.7394	45.264	45.5295	33.56	38.0474	30.3587	44.0883	48.3011	69.4222	57.2933	45.6949	34.518
69.3957	69.3283	61.7675	79.9285	54.2678	53.2001	45.0596	49.9928	44.9205	45.2112	32.7697	39.2352	30.41	44.2197	48.2105	69.3494	57.1393	45.6043	34.4475
69.5159	69.339	61.6178	79.1852	54.4297	53.981	45.0157	49.563	44.8571	45.5907	33.9575	37.243	30.4618	43.6288	48.2687	69.3942	57.2197	45.6572	34.5195
69.5878	69.3058	61.6683	79.0726	54.2506	55.7261	45.0936	49.5765	44.8304	45.587	34.0194	38.4297	30.4024	43.3779	48.2747	69.3938	57.222	45.6629	34.5332
69.4318	69.1885	62.8486	80.0747	53.4918	52.2153	44.3119	49.3246	44.2505	46.174	33.2963	38.8421	29.5846	44.7828	48.0766	69.2645	56.9268	45.483	34.2805
69.7285	69.0216	62.7221	80.7606	53.3042	54.0697	44.0015	49.2864	44.6526	45.9463	32.8243	38.32	30.1854	44.3401	48.0779	69.2423	56.8999	45.4826	34.3196
69.3441	69.3078	60.7577	80.9737	54.582	53.3476	44.607	49.3732	44.3991	46.056	34.1935	37.756	29.6797	44.2819	48.1593	69.3192	57.0721	45.5567	34.3776
69.8343	68.9639	62.9319	80.9043	53.3141	52.4242	44.8756	49.5319	44.5539	45.4751	32.6316	38.52	30.4497	44.0317	48.078	69.2357	56.8767	45.4799	34.3453
69.7325	69.1783	61.5002	80.0058	54.4239	52.7521	44.7222	48.7986	44.4073	46.2744	34.0058	38.5036	30.01	43.751	48.2003	69.3514	57.1329	45.594	34.4259
69.4342	69.2392	63.4634	78.9224	53.3493	52.4738	44.3062	50.1344	44.9233	45.4223	32.5801	37.988	30.8725	43.704	48.1552	69.3001	57.0038	45.549	34.4297
69.7258	69.2071	62.1496	79.3636	54.1106	53.8017	44.9512	48.9026	44.9552	45.6681	33.08	39.765	30.4831	43.6408	48.2388	69.369	57.1745	45.6337	34.4758
69.5267	69.3689	61.4532	78.4788	54.7	53.6524	44.7423	49.2543	45.0438	45.7119	32.5565	38.4148	30.7198	44.2517	48.2872	69.4182	57.2994	45.6786	34.4929
69.8463	69.0783	62.5629	79.4322	53.8938	52.4987	44.5618	50.1164	45.2841	44.998	32.1066	38.5041	30.8521	44.1922	48.1833	69.3181	57.0893	45.5772	34.4351
69.2701	69.2621	62.5118	80.8631	53.6146	52.5746	44.5467	48.6525	44.8385	45.7178	32.3389	38.8203	30.0961	44.8768	48.094	69.2646	56.9457	45.5046	34.2983
69.7621	69.2372	62.1174	78.8112	54.3421	53.0337	45.1161	48.758	45.1643	45.5285	32.6251	37.873	31.3201	43.2161	48.2874	69.4011	57.2482	45.6752	34.5446
69.2741	69.1231	63.9293	80.5857	52.6208	51.9548	45.1001	49.4397	44.7411	44.9475	32.4984	38.7022	29.6033	45.3782	47.9772	69.1703	56.7076	45.397	34.2013
69.5962	69.2216	62.0005	79.8856	54.0612	53.9557	44.457	49.3088	45.3396	45.319	32.4113	37.9664	30.5039	44.69	48.1979	69.3385	57.1232	45.5987	34.415
69.7768	69.1917	62.0168	78.6671	54.2407	53.5562	44.9024	50.3421	44.8416	45.3379	34.5073	38.1699	29.7706	44.0351	48.2375	69.3744	57.182	45.6283	34.4763
69.6484	69.0562	61.1332	81.8353	54.0873	53.8662	44.5423	50.2755	44.8092	45.1884	34.0587	38.1863	29.5926	44.3482	48.0891	69.2411	56.9315	45.4888	34.3443
69.5368	69.2562	61.3058	80.2042	54.4327	53.6787	44.6784	49.1867	44.9619	45.6249	33.0525	37.6005	30.3733	44.372	48.2032	69.3438	57.14	45.6	34.4256
69.4713	69.2856	62.138	79.3917	54.1151	53.0984	44.438	49.4374	44.874	45.7326	31.9182	39.0428	30.4704	44.8495	48.1864	69.3436	57.1339	45.5875	34.3781
69.5075	69.2096	62.7265	79.8547	53.5613	53.59	44.8813	49.1828	44.5217	45.7977	32.9719	37.9041	30.1914	44.5052	48.1403	69.3026	57.0071	45.5427	34.3666
69.6805	69.2178	61.9911	79.4137	54.2117	53.2284	44.6573	49.7283	44.8045	45.675	33.1179	37.8282	30.6216	43.8745	48.2262	69.3622	57.1582	45.6171	34.4719
69.6594	69.0438	63.3683	80.1504	52.9757	53.7075	44.5466	49.86	44.4219	45.6604	33.4612	37.6396	29.9447	44.3483	48.0657	69.236	56.8503	45.4701	34.3238
69.3813	69.137	61.1552	82.4554	54.0764	52.9908	44.5914	48.6812	44.883	45.5387	32.3412	37.5309	30.9011	43.6681	48.0713	69.2133	56.8977	45.4702	34.3452
69.6099	69.2581	62.0138	79.6674	54.0516	54.8147	44.846	49.3071	45.5005	45.0747	34.0716	38.4754	30.2056	43.6435	48.2512	69.3679	57.1649	45.6458	34.5112
69.6683	69.1592	62.5862	79.7983	53.8565	52.0901	44.298	49.1466	44.837	45.886	32.6533	37.9103	30.8215	43.7274	48.1733	69.3182	57.0596	45.5685	34.4238
69.7176	68.8882	63.584	80.7763	52.7047	52.2754	44.3851	49.2122	43.8237	46.2076	32.1672	37.5161	29.817	45.3746	47.9306	69.1472	56.681	45.3455	34.1397
69.8464	69.1056	63.0275	78.5301	53.8077	51.7342	44.5788	49.3535	44.7226	45.8422	32.5047	37.889	31.1599	43.3305	48.1999	69.3369	57.1043	45.5896	34.463
69.8079	69.1863	62.0308	78.9371	54.2228	53.8887	45.2072	49.2733	44.6897	45.6922	32.8939	38.9017	30.6056	43.8805	48.2465	69.3804	57.2019	45.6381	34.4795
69.1603	69.2824	62.9575	80.6389	53.2676	52.7571	44.2526	49.9564	44.5342	45.698	34.2619	38.3959	29.4553	44.2312	48.0718	69.2443	56.8675	45.4769	34.3202
69.7879	69.2341	61.1869	79.228	54.7526	53.6154	44.3898	49.0148	45.1286	45.8824	33.1874	37.5736	30.7812	43.7149	48.2841	69.407	57.2717	45.6735	34.5153
69.6636	69.0613	62.5514	81.2734	53.3765	54.4418	44.2204	48.6918	45.6611	45.0915	32.7321	37.9766	30.5939	43.9581	48.1163	69.2493	56.9299	45.5207	34.3881
69.4741	69.3608	61.5397	79.2391	54.6025	52.8135	44.8167	48.4954	44.8302	46.0457	32.6546	38.1615	30.7034	44.1015	48.2554	69.3962	57.2373	45.6493	34.4622
69.3048	69.1696	62.5852	81.809	53.2392	53.7186	44.4326	48.6382	44.8008	45.6984	33.0961	38.3088	30.2088	43.9491	48.0536	69.2118	56.8279	45.461	34.3178
69.4982	69.2659	62.4607	79.7754	53.6211	55.5192	45.0025	48.9247	44.7466	45.7438	33.7558	37.8044	30.293	43.766	48.2003	69.3385	57.075	45.5984	34.4537
69.3487	69.3223	62.4217	79.8859	53.9598	51.9421	44.5833	49.1897	44.9166	45.6685	33.5487	37.6799	30.2293	44.049	48.1826	69.3306	57.0686	45.5811	34.4215
69.9038	69.0601	61.5952	80.0055	54.2814	53.4848	45.0573	49.3272	45.1735	45.087	32.479	38.6657	29.9497	45.3699	48.1717	69.3235	57.1154	45.5773	34.3563
69.3724	69.2411	63.5609	78.9801	53.2245	52.5853	44.8607	49.2945	44.8518	45.3707	32.201	38.9814	30.1099	45.0444	48.1104	69.2821	56.9635	45.5202	34.3152
69.5646	69.2906	61.7387	79.2739	54.2329	55.1596	44.0713	49.528	45.3991	45.5264	33.0484	38.7742	30.3097	44.3352	48.245	69.3762	57.2046	45.6413	34.4641
69.1691	69.1724	61.5885	82.4315	53.7292	52.6611	44.1294	50.3194	44.4771	45.4797	32.7267	38.624	29.8617	44.7198	47.9937	69.1714	56.7917	45.3976	34.2401
69.7857	69.1638	62.4349	79.0662	53.9674	53.2286	45.0322	48.9501	44.7035	45.8006	33.8733	36.928	30.2709	43.9504	48.2158	69.3579	57.129	45.6113	34.4535
69.6375	69.1402	62.4286	80.1739	53.7645	52.7236	45.2417	49.2803	44.3811	45.6921	33.3183	37.4653	30.2839	44.1111	48.1394	69.2955	57.0032	45.5364	34.3877
69.5881	69.0077	63.1052	81.6817	53.007	52.9738	44.557	48.3013	45.5034	44.9842	32.4532	38.2515	30.409	44.2377	48.0379	69.1889	56.7917	45.4497	34.3058
69.747	69.1525	62.5785	78.8855	53.81	53.9398	44.1906	49.9541	45.2122	45.3747	33.238	37.3748	30.2125	44.5775	48.1949	69.3381	57.1104	45.5926	34.4241
69.4253	69.3168	61.7418	79.8089	54.2605	53.5926	44.4097	50.1433	45.1229	45.3374	33.2002	37.842	30.5893	43.875	48.2211	69.3506	57.1467	45.6111	34.4784
69.5845	69.2477	63.2076	78.7525	53.4455	54.7483	45.1634	48.9142	45.336	45.1402	32.5757	38.0558	31.121	43.4856	48.2329	69.3529	57.1146	45.628	34.5056
69.3459	69.304	63.0558	79.1013	53.4559	53.9062	44.5127	48.8467	44.4379	46.2221	32.6541	39.4939	30.1973	44.3399	48.1492	69.3171	57.037	45.5518	34.3593
69.9673	69.065	62.5198	78.9466	53.9983	52.4914	44.8952	49.4188	45.0851	45.3124	33.3043	38.3468	30.0367	44.5705	48.2028	69.3467	57.1272	45.6028	34.4201
69.6534	69.2748	61.5386	79.098	54.571	53.3558	44.598	49.3989	45.4146	45.3067	32.8693	38.0935	30.4591	44.4841	48.2631	69.393	57.2449	45.658	34.4755
69.3555	69.1344	63.4964	80.6095	52.8072	53.7315	44.3301	49.9259	44.9205	45.1772	32.542	38.4591	30.1674	44.572	48.0364	69.2034	56.7982	45.4451	34.2966
69.7435	69.0404	62.4487	81.0965	53.5971	53.0031	44.726	48.77	44.8664	45.6013	32.8899	37.9566	30.8498	43.288	48.1242	69.2599	56.9475	45.5215	34.4093
69.5795	69.2245	63.1102	79.1182	53.3598	55.0804	45.2656	49.0668	44.8771	45.4213	33.3373	38.0744	30.5745	43.6283	48.2022	69.3354	57.0622	45.5994	34.4704
69.6953	69.199	61.4155	79.6997	54.3146	55.1914	44.4958	49.5968	45.3874	45.2088	32.5757	37.145	30.4346	44.9653	48.2175	69.354	57.1731	45.6167	34.4267
69.6364	69.0552	63.2014	80.3475	53.0865	53.4293	44.3837	49.4443	44.5168	45.7642	32.8145	38.5699	29.5854	45.3004	48.048	69.2367	56.8587	45.4626	34.248
69.5654	69.2565	61.4122	80.3561	54.3649	53.9181	44.2631	49.2625	44.9333	45.9007	33.1974	38.5608	30.6263	43.5313	48.2217	69.3529	57.1476	45.6136	34.4714
69.7535	69.0806	60.9478	81.0475	54.3896	53.8639	44.2681	50.0696	44.6629	45.679	33.0873	38.3501	29.9104	44.7774	48.1321	69.2907	57.0414	45.5312	34.3484
69.3617	69.0727	63.0673	81.9341	52.9839	52.3358	44.1187	48.8392	44.8975	45.5553	32.1552	38.4195	30.6022	43.951	47.9988	69.1629	56.7362	45.4076	34.2735
69.6382	69.0925	62.9358	80.2751	53.3078	53.9345	44.049	49.3708	44.8958	45.7266	32.2307	37.8456	30.7173	44.1943	48.109	69.2629	56.9441	45.5111	34.3598
69.4747	69.2546	61.7676	80.4635	54.1113	53.3911	44.9337	49.3051	44.7373	45.5944	33.5729	38.1267	29.9419	44.4165	48.1718	69.3233	57.0685	45.5722	34.3969
69.8668	69.0161	62.1263	80.3179	53.9132	52.5701	44.6295	50.111	44.5437	45.5292	32.4806	39.2126	29.7467	45.3607	48.1052	69.2817	57.0007	45.5113	34.2946
69.6456	69.2534	62.4609	78.6195	53.9733	54.3421	44.624	49.6541	45.1383	45.4453	32.1931	37.0698	31.2892	43.8605	48.2507	69.3758	57.1925	45.6412	34.5011
69.5082	69.1574	63.2168	80.3133	53.108	53.9623	45.3557	48.7243	44.5936	45.5313	33.8914	38.3838	29.9588	43.8102	48.1123	69.2669	56.9065	45.5169	34.377
69.5787	69.0736	62.1461	81.719	53.5557	53.4212	44.548	49.6596	44.636	45.5078	32.9578	37.8346	30.0455	44.6094	48.0656	69.2313	56.8738	45.4713	34.3109
69.5843	69.1729	62.4431	80.4854	53.7842	52.7304	45.1108	48.7704	44.9178	45.453	32.7533	39.1273	30.6906	43.5361	48.165	69.3013	57.0287	45.5624	34.4277
69.5086	69.2812	62.2598	79.2067	54.0634	53.4006	44.311	50.0135	44.747	45.8015	32.1363	38.3152	31.2782	43.4517	48.2186	69.3522	57.1504	45.6053	34.4788
69.6139	69.0764	63.2608	80.2061	53.2096	52.2144	44.6653	50.272	44.6237	45.2996	33.6772	38.5937	30.0005	43.8556	48.0861	69.2442	56.8781	45.4849	34.3657
69.8896	69.1303	62.28	79.3134	53.939	55.0938	44.3873	49.1373	45.3892	45.4979	32.5874	38.5084	31.1099	43.4021	48.2536	69.3673	57.1805	45.6458	34.5158
69.5332	69.2547	61.9465	79.9642	54.1296	53.3067	44.8458	49.9953	44.9695	45.2647	33.721	40.0381	29.9343	43.8916	48.2041	69.3416	57.1141	45.5992	34.4481
69.4715	69.2908	61.6509	80.1109	54.3414	53.0792	44.3093	49.3053	45.3696	45.3979	32.5815	39.2771	30.3763	44.4047	48.2088	69.3473	57.1484	45.6078	34.4249
69.4144	69.2977	62.0069	80.1689	53.9991	53.894	45.4806	49.1579	44.5644	45.5489	32.4766	37.6394	30.7503	44.2127	48.1884	69.3342	57.091	45.5842	34.4279
69.9677	68.9969	62.3736	80.1536	53.7404	53.484	44.7091	49.118	44.3811	46.0578	33.4367	37.3984	30.2427	44.0761	48.1445	69.3	57.0155	45.5426	34.3865
69.6213	69.065	63.3699	80.3852	53.1026	52.5681	44.0041	49.361	44.6302	45.9256	32.2717	37.8325	30.7526	43.9569	48.0741	69.2387	56.8696	45.4763	34.3369
69.7901	69.0519	62.3364	80.4327	53.6544	53.9433	44.6469	49.4901	45.0042	45.2768	32.2897	36.9254	29.8917	45.9367	48.1077	69.2824	56.9857	45.5221	34.2836
69.5272	69.2524	61.9648	80.0563	54.1722	52.736	45.7834	49.0305	44.9451	45.0506	31.9983	38.2569	30.6619	44.7153	48.1917	69.3382	57.1153	45.5909	34.4096
69.4125	69.2505	61.1594	80.9241	54.5123	51.9032	44.323	48.7216	44.9927	45.7826	32.558	37.3577	30.3289	44.7683	48.1435	69.3011	57.0629	45.546	34.3454
69.6521	69.2421	61.8109	78.882	54.3309	53.7294	44.9934	49.8715	44.6215	45.6145	32.1815	38.6582	30.3893	44.9701	48.2153	69.3701	57.1928	45.6118	34.406
69.5444	69.2303	61.7865	79.5543	54.1477	53.7553	44.2712	50.3598	44.2757	46.0378	33.0685	38.2291	29.8417	45.0066	48.1542	69.3284	57.0925	45.5507	34.3506
69.6861	69.0667	62.6796	79.9136	53.4259	53.8486	44.3111	51.1976	44.1873	45.6468	34.2196	37.0196	29.8467	44.0625	48.0937	69.2601	56.9262	45.4842	34.3695
69.7036	69.1532	62.0915	80.1395	53.7499	55.7022	44.748	48.9256	44.7376	45.8387	33.4922	38.7538	29.9391	44.3314	48.1761	69.325	57.066	45.5792	34.3988
69.57	69.184	62.9019	79.8083	53.5326	53.1945	44.5724	49.5767	44.7701	45.6294	32.8766	39.1608	30.5221	43.7168	48.1591	69.3045	57.0172	45.5562	34.4187
69.5477	69.1556	63.3991	79.6776	52.9744	55.241	44.6474	48.7294	44.6135	45.9379	33.2427	37.6312	30.4974	43.6915	48.1267	69.278	56.9343	45.5288	34.3938
69.8275	69.163	61.7499	79.4426	54.2989	54.0062	44.2703	49.2367	45.1196	45.7601	33.1884	38.625	30.2098	44.3439	48.2319	69.3705	57.1866	45.6295	34.4442
69.4862	69.1247	60.9906	80.9778	54.3734	52.6365	43.966	51.8152	44.7651	44.9677	32.3222	38.1215	29.9498	45.3996	48.063	69.2376	56.971	45.4555	34.2869
69.4991	69.3578	61.2534	79.0019	54.7553	53.2034	44.342	49.8805	45.1071	45.6365	33.5917	37.2725	30.7677	43.4506	48.2829	69.4019	57.2629	45.6668	34.5368
69.615	69.0848	63.6786	79.3641	53.1289	51.4385	44.3519	49.4493	44.8556	45.4807	32.8094	38.0009	29.6714	45.3618	48.0644	69.2504	56.8835	45.4788	34.2627
69.5771	69.1512	61.072	81.5579	54.3283	53.4712	44.8534	49.606	45.0686	45.1223	32.2138	37.9045	30.792	44.2238	48.1472	69.2842	57.0317	45.5439	34.4009
69.3417	69.3688	62.7967	78.9434	53.7415	53.7363	45.0727	48.9002	45.1045	45.4202	34.0016	38.1249	30.0971	43.8785	48.2253	69.3604	57.1225	45.624	34.4676
69.448	69.4055	61.4986	78.4247	54.6939	53.4331	44.8018	48.5381	45.0582	45.8813	33.0694	39.1863	30.1209	44.5594	48.2772	69.4187	57.2949	45.675	34.4535
69.6139	69.1931	61.8913	80.3253	54.0563	53.6933	45.3402	49.0656	44.7548	45.4522	32.736	37.8777	30.6432	44.0765	48.185	69.3245	57.0849	45.581	34.4304
69.5376	69.2963	61.7561	78.8961	54.5502	51.8193	44.1518	49.5997	45.058	45.731	32.2951	38.0003	30.4247	44.9404	48.2173	69.3716	57.2019	45.6148	34.4021
69.5559	69.2017	63.1861	79.0257	53.2633	55.2164	44.3002	48.5604	45.0807	45.8013	32.5888	38.8047	30.0446	44.9235	48.1505	69.3123	57.0303	45.5615	34.3458
69.6791	69.2153	62.6743	79.0914	53.9189	52.6801	45.03	48.9062	44.9977	45.5537	33.2117	38.2954	30.7546	43.4018	48.2319	69.3601	57.1388	45.6248	34.4916
69.8376	69.0312	62.8984	79.9686	53.4409	53.4233	44.483	49.9486	44.7968	45.4594	32.8107	38.1665	30.3634	44.3019	48.1306	69.283	56.9772	45.5307	34.3824
69.5705	69.1618	62.6722	80.193	53.6451	52.3345	44.3066	49.092	44.5154	46.1056	33.5833	38.2729	30.0398	43.9814	48.1262	69.2894	56.9795	45.5264	34.3655
69.8009	69.2227	61.9401	78.6284	54.431	53.3501	44.4572	48.7744	45.0433	45.9908	32.3718	38.6023	31.1136	43.5767	48.2774	69.4032	57.2639	45.6673	34.5053
69.8739	69.1598	61.167	79.6053	54.6933	53.538	44.7878	49.2668	45.2282	45.4104	32.484	37.9013	30.802	44.2516	48.2568	69.3827	57.2351	45.6498	34.4796
69.5789	69.1421	62.2741	80.7355	53.7444	52.8164	44.6344	49.6878	44.7571	45.4653	33.3305	37.3254	29.8976	44.8037	48.1146	69.2785	56.966	45.5191	34.3419
69.8879	69.1028	61.5807	80.1412	54.2378	54.5261	44.6966	49.2938	44.9443	45.643	32.7473	38.0009	30.9145	43.6396	48.2234	69.3479	57.1482	45.6152	34.4795
69.4388	69.3024	62.2676	79.1583	53.9269	54.2487	44.8124	50.4659	44.6822	45.4043	33.3042	38.1923	30.2116	44.3181	48.1989	69.3449	57.1161	45.5912	34.4406
69.4032	69.2466	62.9443	79.8251	53.2532	55.2563	44.4128	49.1145	44.2227	46.3594	33.1069	37.4473	30.6783	43.5519	48.1382	69.2955	56.977	45.5334	34.4041
69.5929	68.9977	62.5698	81.3812	53.1841	53.8315	44.3831	50.2108	44.0763	45.7706	32.118	39.0199	29.644	45.5556	47.9811	69.1835	56.7839	45.3932	34.1818
69.4411	69.3153	63.0685	78.5538	53.5554	54.1469	44.4025	49.0284	45.1863	45.6412	34.2707	36.7598	30.0534	44.0154	48.2143	69.3546	57.101	45.6145	34.4535
69.6231	69.0922	61.452	81.6658	53.9966	53.62	44.7912	49.9548	44.7827	45.2158	32.91	37.8877	29.9612	44.9279	48.0976	69.258	56.9508	45.5015	34.3282
69.2962	69.1784	62.6903	81.6071	53.2762	53.162	44.3785	49.3624	45.0125	45.3118	32.9098	38.1359	30.5689	43.6174	48.0699	69.2152	56.8441	45.4715	34.3612
69.4074	69.1252	62.1555	81.6493	53.6048	52.7061	43.9727	49.9773	44.4995	45.8114	32.8206	38.3437	30.6046	43.5027	48.0579	69.2133	56.8636	45.4523	34.3454
69.3931	69.2881	61.7504	80.7328	54.2176	52.3639	44.8436	49.4057	45.1675	45.2051	33.1781	38.5991	30.451	43.8181	48.1879	69.3209	57.0771	45.5835	34.4453
69.6914	68.9292	63.3736	81.2262	52.7756	52.9813	43.9694	49.834	44.7922	45.3884	32.8737	37.2083	29.5643	45.4674	47.9749	69.1672	56.7159	45.3934	34.1979
69.708	69.2271	61.9079	79.1894	54.3565	53.0253	44.4392	48.6746	45.25	45.723	32.4716	39.0805	30.3055	44.7224	48.2317	69.3773	57.2051	45.6335	34.4163
69.4398	69.2614	62.2364	79.7411	53.7942	54.637	44.7114	50.4683	45.0242	45.0399	33.4159	38.6037	29.8396	44.7152	48.1686	69.3171	57.0635	45.5671	34.4019
69.27	69.3543	61.7914	80.1117	54.2964	51.8265	44.8646	49.4239	44.7884	45.5316	32.6529	37.8898	30.1484	44.9879	48.1663	69.328	57.0896	45.5683	34.3644
69.4226	69.3292	62.2318	79.1371	54.0573	53.4053	45.4516	49.9486	44.4925	45.4515	33.4842	37.9161	30.3964	43.9047	48.2171	69.3584	57.1366	45.6064	34.47
69.5496	69.2542	62.6446	79.3976	53.7304	53.972	45.1407	48.7636	44.639	45.8356	33.3776	38.4335	30.4349	43.6924	48.2046	69.3464	57.0969	45.6009	34.4513
69.8589	69.1046	62.1536	79.9152	53.9834	53.7812	44.7433	49.5643	45.2184	45.2344	33.3761	36.8423	30.7181	43.7264	48.217	69.3401	57.1112	45.6097	34.4874
69.7436	68.9845	62.4035	81.1877	53.5492	52.755	43.4538	49.8898	44.8249	45.8173	32.1286	39.1466	30.5282	44.1147	48.0603	69.2215	56.8926	45.4601	34.3135
69.6491	69.1157	63.0567	79.285	53.4063	53.3134	45.8072	50.4418	44.436	44.8828	32.4525	38.6085	30.1156	45.0022	48.114	69.2823	56.9773	45.5126	34.3484
69.4822	69.3646	61.5309	78.8084	54.3886	55.4015	45.4273	49.1003	44.584	45.7758	33.2502	38.7452	30.0888	44.5547	48.2569	69.4013	57.2405	45.6528	34.4541
69.5199	69.2425	62.3571	79.5368	53.9182	53.2307	44.1162	50.0045	44.8233	45.7473	32.5008	36.6897	30.9015	44.1448	48.1826	69.3291	57.0887	45.5751	34.4291
69.7273	69.0888	61.6377	80.2999	54.1411	53.1635	44.8443	50.2783	43.9324	45.977	32.3568	38.6847	30.3891	44.4631	48.1183	69.2882	57.0308	45.5095	34.3471
69.7319	69.1008	62.6015	80.3102	53.5715	53.938	44.2989	48.9887	45.2974	45.443	33.6057	37.4766	30.2026	44.0574	48.1587	69.2978	57.0093	45.5611	34.4116
69.5154	69.2229	62.1431	80.5052	53.8177	54.3385	44.6507	49.18	45.0374	45.4948	32.7616	38.0265	30.6328	44.0109	48.177	69.3143	57.0544	45.5757	34.4282
69.8897	69.0585	62.8763	79.4012	53.5441	54.1566	44.8138	49.8737	45.0308	45.2042	32.627	38.9268	30.6741	43.8916	48.1848	69.318	57.0611	45.5806	34.4483
69.777	69.1325	62.8521	79.0061	53.7066	53.0874	44.5958	49.278	44.5598	45.9893	32.7647	38.1165	30.5901	44.0256	48.1819	69.3337	57.0815	45.5779	34.4177
69.7098	69.0906	63.3317	79.8841	53.2509	52.9343	44.9718	48.8639	44.9943	45.3619	32.9684	37.393	30.6082	43.9074	48.1393	69.2839	56.9573	45.5415	34.4058
69.5736	69.26	61.7648	79.4433	54.4365	52.046	44.7448	50.3432	44.773	45.4344	32.8912	38.4354	30.6408	43.9013	48.2199	69.3579	57.1625	45.6072	34.4691
69.9305	68.984	63.5299	78.9043	53.0095	55.2018	44.6386	49.9195	44.9393	45.2432	32.1126	38.5857	30.5802	44.5022	48.1299	69.2795	56.971	45.5331	34.3774
69.3889	69.2269	62.313	81.158	53.7226	52.9201	44.7693	48.7969	45.0082	45.4846	32.5853	38.1228	31.0954	43.1648	48.1468	69.2775	56.9818	45.5426	34.4339
69.6399	68.881	62.5488	82.5683	52.9981	53.4858	44.595	49.4913	44.8866	44.986	32.9983	37.5931	30.2633	43.9385	47.9644	69.118	56.6757	45.3704	34.2695
69.3654	69.1641	62.8547	81.017	53.327	52.2291	45.0754	49.5685	44.3689	45.4751	32.2058	37.9876	30.3726	44.6549	48.0519	69.227	56.8537	45.457	34.2949
69.5556	69.2247	61.6111	80.3463	54.3497	52.1097	45.1568	49.3793	44.6686	45.5268	32.9673	37.4134	30.4726	44.2623	48.1805	69.328	57.0921	45.5755	34.4161
69.6171	69.2238	62.091	79.9241	53.965	54.4989	44.8516	49.4151	45.0384	45.4126	32.8967	38.3087	30.6896	43.8369	48.2175	69.3466	57.1231	45.6121	34.4719
69.4843	69.3052	61.5313	80.0412	54.1886	55.4239	45.2237	48.9044	44.6612	45.7809	33.4164	38.6284	30.3719	43.8004	48.2267	69.3611	57.1524	45.6213	34.4665
69.689	69.3003	61.2051	78.6249	54.9076	52.6646	44.3962	48.6678	45.203	45.946	34.0548	38.1046	30.1706	43.8223	48.2932	69.4216	57.3011	45.6848	34.5029
69.5913	69.3327	61.6287	78.7573	54.5164	54.2464	44.9075	48.8688	45.1863	45.6148	33.2507	38.8353	30.5766	43.7341	48.2934	69.4135	57.28	45.6848	34.5214
69.5855	69.1473	63.1012	79.9459	53.4362	52.2215	44.7798	49.4055	44.8214	45.452	33.4075	38.6069	30.203	43.8582	48.1338	69.2841	56.964	45.5342	34.3948
69.5552	69.1791	62.2742	80.5403	53.84	52.7015	45.2347	48.9274	45.0911	45.0999	32.7334	38.8943	29.7055	45.366	48.131	69.2965	57.0131	45.5428	34.3193
69.6146	69.1805	61.4091	80.8779	54.3719	52.5321	44.4588	49.5415	45.3949	45.1532	33.5776	37.0827	30.7134	43.379	48.1966	69.316	57.0852	45.587	34.4802
69.5137	69.2333	61.7808	80.5505	54.2182	52.2208	44.3707	49.3275	45.0374	45.6038	33.5713	38.5073	30.1454	43.9419	48.1783	69.3208	57.0732	45.5758	34.4198
69.6788	69.1296	62.9959	79.8382	53.4776	52.991	44.873	49.2483	44.828	45.5187	33.7558	37.8981	30.4535	43.3306	48.1642	69.3011	57	45.5602	34.4458
69.5062	69.226	61.4835	81.0799	54.2211	53.3141	44.6653	48.7824	44.7721	45.8761	33.0284	37.9304	30.8334	43.3365	48.1795	69.3135	57.065	45.5727	34.4449
69.5547	69.2442	61.7472	80.1227	54.1479	53.8983	44.6726	49.0233	44.4649	46.1434	33.5098	38.7315	30.0615	44.0846	48.1872	69.3411	57.1051	45.5843	34.4087
69.8002	69.1476	62.724	78.817	53.8939	52.5981	44.5378	49.0365	44.7375	45.9821	32.7243	37.8395	30.7255	43.9515	48.2055	69.3514	57.1258	45.6005	34.4381
69.3867	69.2399	62.0859	80.7972	53.949	51.9295	45.3515	49.559	44.5207	45.3639	32.9617	38.0825	30.1449	44.5348	48.1241	69.2858	56.9871	45.5242	34.3599
69.8256	69.2149	61.8056	78.4059	54.4567	54.0602	44.8286	49.6293	45.2875	45.2872	32.772	37.7942	30.8467	44.0348	48.2868	69.4056	57.2749	45.6759	34.5218
69.5942	69.1795	63.1629	78.7543	53.4781	53.038	44.5858	49.2994	44.6204	45.8171	32.9872	39.0911	29.6172	45.1653	48.1312	69.309	57.0224	45.5403	34.3132
69.468	69.1383	61.639	80.92	53.8673	54.2438	44.7231	51.6758	44.318	45.073	32.4406	37.9076	30.3139	44.7373	48.0752	69.2412	56.9418	45.4639	34.3383
69.6424	69.2251	62.2196	79.3389	54.0102	53.8702	44.1476	49.3515	45.0603	45.796	33.6722	38.4581	29.9968	44.2343	48.2113	69.3554	57.1364	45.6099	34.4322
69.3949	69.3976	62.1083	78.7162	54.0887	55.3123	45.3025	48.62	44.6882	45.9034	33.3145	38.4117	30.519	43.7872	48.2638	69.3968	57.2183	45.657	34.4934
69.6697	69.262	61.509	78.9998	54.4885	54.2038	44.275	48.8452	45.0513	45.9841	32.817	37.4486	30.2813	44.8966	48.241	69.3893	57.2316	45.6406	34.4209
69.5259	69.2709	62.0683	79.972	54.1028	53.266	44.4599	49.4938	45.1458	45.4957	32.4118	37.2269	31.0605	43.9147	48.2185	69.3505	57.1314	45.6121	34.4697
69.6181	69.2118	62.9836	78.607	53.6216	53.7336	44.6337	48.7447	44.777	45.9144	32.0567	38.7013	30.2277	45.176	48.1694	69.3386	57.0943	45.5775	34.3433
69.3292	69.2687	61.4965	81.1661	54.1768	52.8894	44.2645	49.6926	44.9988	45.4688	32.826	38.5066	30.1355	44.5891	48.1339	69.2876	57.0192	45.5352	34.3602
69.3655	69.32	62.5706	79.6101	53.9172	52.2733	44.5148	49.1976	45.3743	45.2742	32.5204	38.1482	30.66	44.2242	48.1956	69.3342	57.0979	45.5944	34.4321
69.5888	69.2254	62.8854	78.2767	53.8665	52.0652	44.6275	50.4571	44.6479	45.5106	32.3689	37.6752	30.8853	44.0804	48.1906	69.3388	57.1107	45.5793	34.4396
69.4239	69.3986	61.3938	78.8467	54.6747	53.6694	44.5082	49.6519	45.1114	45.6259	32.6588	37.6596	31.0449	43.7669	48.285	69.4065	57.2774	45.6715	34.5227
69.7907	69.2181	61.1454	79.4646	54.6849	54.0585	44.7138	49.594	45.1236	45.5021	33.5161	38.6623	30.4582	43.7173	48.2768	69.3969	57.2498	45.6662	34.5177
69.5023	69.2287	62.2604	79.8415	53.6904	55.4293	44.4855	49.894	44.9859	45.3736	32.7838	38.6626	29.9077	45.12	48.1569	69.3141	57.0551	45.5623	34.3617
69.6613	69.1448	62.9266	79.6451	53.4311	54.5132	44.2487	49.3694	45.0442	45.6191	32.0907	38.022	31.0149	43.9256	48.1662	69.3061	57.0336	45.5646	34.4213
69.4921	69.3389	61.9563	78.7571	54.3915	52.5742	44.2494	49.2265	44.9083	46.0088	34.0327	37.9136	29.9592	44.142	48.2406	69.3867	57.2029	45.6355	34.4507
69.5944	69.0793	63.3329	80.1622	53.0143	53.721	44.1548	50.2661	45.0922	45.0939	33.3498	36.8858	29.8245	44.9722	48.0726	69.2401	56.8647	45.4807	34.3181
69.5625	69.2686	61.9266	79.5354	54.3081	52.5623	44.7036	49.8355	44.9871	45.4251	32.2133	37.0351	31.1113	44.095	48.2251	69.3603	57.1635	45.616	34.4681
69.6696	69.2689	61.8235	79.219	54.4311	53.1145	45.0214	48.6863	45.5169	45.2217	33.4572	38.0378	30.4476	43.9571	48.2733	69.394	57.2322	45.6678	34.5063
69.6835	69.1225	63.2578	78.9227	53.3122	54.0233	45.0168	50.242	44.6445	45.2743	32.6923	38.2013	30.7527	43.7892	48.1553	69.2976	57.0098	45.5477	34.433
69.745	69.1697	62.5808	79.4654	53.7951	53.9292	44.9059	49.5435	44.9853	45.4088	32.738	37.1386	31.2051	43.3859	48.2262	69.3493	57.1174	45.6165	34.5055
69.5018	69.2189	62.8472	79.8173	53.4614	54.1836	44.6905	48.93	45.0522	45.4952	33.3438	37.9823	29.9912	44.5523	48.1548	69.3072	57.0145	45.5612	34.3808
69.8054	69.1751	61.4995	79.5549	54.5271	52.9542	44.5539	49.2339	45.0516	45.6713	32.9482	37.9286	30.4176	44.3935	48.2331	69.3719	57.1956	45.6289	34.4463
69.3218	69.401	61.8924	79.6049	54.4563	51.6494	44.5881	49.0892	45.4767	45.3183	33.2341	38.1236	30.8211	43.3946	48.2576	69.3763	57.194	45.648	34.5159
69.7733	69.1225	62.2181	79.7321	54.0013	52.9003	44.8706	49.56	44.3292	45.9465	32.1504	37.81	30.9405	44.0476	48.1731	69.3257	57.0852	45.5654	34.4125
69.5958	69.1798	63.1129	78.9752	53.3379	54.854	44.9953	49.6829	45.1659	44.961	32.3618	38.7721	29.9399	45.4472	48.1484	69.3097	57.0324	45.5583	34.345
69.5952	69.2449	62.1786	79.3648	54.0899	53.36	45.4198	49.8501	44.7086	45.2907	32.6007	38.1228	30.9138	43.7915	48.2217	69.3543	57.1447	45.6103	34.4815
69.5454	69.2944	61.4407	79.059	54.5252	53.7192	44.8641	49.4155	44.9028	45.556	32.1901	37.8877	30.1589	45.5683	48.2131	69.3728	57.2076	45.6161	34.3721
69.6884	69.173	61.5029	80.6579	54.4404	51.8914	45.105	48.9619	44.9959	45.4272	33.229	37.8998	30.8818	43.1866	48.2109	69.3339	57.1121	45.601	34.4856
69.3026	69.2983	62.6227	80.2541	53.7049	52.645	44.419	48.9258	45.3409	45.3425	32.8563	38.6149	30.3002	44.2843	48.1543	69.2996	57.0215	45.558	34.3899
69.4615	69.2823	63.2752	78.2079	53.4902	53.8299	44.0431	49.0889	45.0122	45.9189	32.4365	38.422	30.5672	44.3184	48.1861	69.3382	57.0939	45.5865	34.4044
69.2997	69.2288	62.7037	80.7174	53.4472	52.8641	43.6179	50.2553	44.7381	45.7745	32.9539	38.0976	30.349	44.0416	48.0889	69.2509	56.9118	45.4863	34.3535
69.4519	69.103	62.082	81.7476	53.5885	53.0876	44.4169	50.2381	44.2953	45.6773	32.7048	38.5245	30.5759	43.6377	48.0539	69.2119	56.8565	45.4478	34.3424
69.6647	69.2643	61.7424	78.6954	54.4007	54.1729	45.4729	49.4031	44.8633	45.3374	32.462	39.9809	30.1384	44.8857	48.2437	69.3893	57.2362	45.6422	34.4278
69.8924	68.8484	63.1768	80.8517	53.0259	52.6087	44.4051	50.9903	44.4427	45.1849	32.7044	39.4978	30.3868	43.6636	48.0158	69.1744	56.7804	45.4103	34.3221
69.6676	69.2014	61.7376	80.0896	54.1608	54.4025	44.2372	49.5271	45.178	45.5672	32.6772	38.2378	30.6387	44.1408	48.2133	69.347	57.1385	45.6091	34.4504
69.6937	69.2801	61.7308	78.6068	54.5239	53.5074	44.8848	48.9681	44.9316	45.8147	33.0846	38.6041	30.5651	43.9209	48.2789	69.4092	57.2679	45.6704	34.4974
69.1682	69.2728	63.8158	79.5534	52.7608	53.8979	44.5756	49.6098	44.2992	45.847	32.6794	37.4765	30.3931	44.3178	48.0648	69.2401	56.8444	45.4693	34.3211
69.395	69.3302	62.7706	78.1799	53.7239	54.7647	44.5062	50.3891	45.3013	45.0041	32.9145	39.8157	29.953	44.7746	48.206	69.3504	57.1423	45.6046	34.4207
69.2723	69.3675	61.3118	80.755	54.5038	52.4973	44.7094	48.8461	45.1679	45.5152	32.4772	39.2139	30.8387	43.6307	48.2087	69.3378	57.1325	45.6035	34.4532
69.6234	69.2704	62.0023	78.3404	54.4373	52.0051	44.7293	49.5994	44.5043	45.9831	33.3233	37.9233	30.1265	44.4985	48.2242	69.3807	57.2003	45.617	34.4247
69.7659	69.0016	62.7719	81.0492	53.3427	52.932	44.8562	49.3942	44.6534	45.4572	33.5029	37.7693	30.2236	43.8236	48.0887	69.2402	56.8805	45.4901	34.3664
69.6023	69.0407	63.0519	80.992	53.1366	53.0509	45.1639	49.0416	44.5982	45.3787	32.5449	38.193	30.5829	43.8986	48.061	69.2161	56.8413	45.4639	34.3374
69.2846	69.3853	61.3768	80.1603	54.3672	54.2549	44.2262	48.8795	44.7894	46.1725	33.1305	38.2884	30.5272	43.7966	48.2137	69.3539	57.1526	45.6075	34.4445
69.4373	69.3169	61.57	79.3281	54.5645	51.4138	44.4358	49.5038	44.2901	46.2734	33.2644	38.8315	29.6879	44.9205	48.1765	69.3545	57.1441	45.5747	34.3492
69.7983	69.1212	62.7281	78.7564	53.8171	52.7808	44.6449	49.8505	45.0008	45.3244	33.1903	37.4322	29.8688	45.1607	48.1732	69.3326	57.0884	45.5765	34.3736
69.0774	69.3208	62.1759	81.1898	53.7208	52.4824	43.6473	49.3279	44.4748	46.2987	33.1847	37.0297	30.5684	43.5882	48.0834	69.2448	56.9156	45.478	34.3517
69.297	69.1743	62.9729	81.0185	53.2305	52.1264	44.5195	49.5348	44.744	45.344	32.0359	39.3299	29.4439	46.0034	48.0116	69.2126	56.8231	45.4338	34.1793
69.5266	69.2501	61.7634	80.2373	54.3095	52.3588	44.3798	48.8723	44.8606	45.9593	32.1019	39.7097	30.7781	43.8805	48.1913	69.3364	57.1237	45.5877	34.4138
69.8015	69.1264	62.1648	79.7354	53.804	55.6269	44.6986	49.6134	45.0078	45.4475	33.5126	38.1706	30.464	43.6702	48.2118	69.3372	57.1056	45.6057	34.4774
69.2631	69.1325	63.9594	80.2965	52.6304	51.7712	44.1793	50.1825	44.5092	45.4412	33.5683	39.0037	29.2091	44.9208	47.9753	69.1733	56.7037	45.3902	34.2107
69.4353	69.1144	63.0497	81.3873	53.0895	53.137	44.8608	48.4799	45.1235	45.2098	32.7952	37.3936	30.4706	44.0901	48.0629	69.2146	56.8275	45.4713	34.3346
69.6301	69.2044	61.638	80.3575	54.3633	52.3382	44.7125	48.9747	45.4466	45.1901	33.336	37.6028	30.4089	44.0647	48.2077	69.3373	57.122	45.6044	34.4509
69.6691	69.1955	62.5304	79.5536	53.6467	55.2224	45.3544	49.3126	44.8693	45.3278	33.9696	37.7999	30.2509	43.7178	48.2124	69.3433	57.0881	45.6083	34.4777
69.3652	69.3826	61.8251	79.5594	54.3321	53.1588	45.0227	48.8117	44.9137	45.7007	32.9882	37.8104	30.5215	44.2011	48.2377	69.3772	57.1835	45.634	34.458
69.6025	69.1953	61.5487	80.7511	54.2049	53.5592	44.6243	49.5002	45.1072	45.3672	34.0571	38.6918	30.005	43.7346	48.19	69.3224	57.0793	45.5864	34.4455
69.3737	69.3172	63.0213	79.2275	53.5472	53.6157	44.4516	48.8128	45.1936	45.626	33.6769	37.8031	30.3618	43.697	48.1984	69.3349	57.0698	45.5976	34.452
69.4069	69.3242	62.3317	79.4394	54.0512	52.7735	44.154	49.1122	45.2743	45.6355	32.5911	38.2607	30.4902	44.4341	48.2054	69.35	57.1342	45.6051	34.4204
69.582	69.3148	61.1865	79.705	54.703	53.501	44.9065	48.8037	45.4685	45.3275	33.9197	37.456	30.6298	43.3489	48.2887	69.3982	57.2475	45.6781	34.5455
69.7061	69.1957	62.0146	79.1846	54.1148	54.3492	44.9496	50.3929	44.9472	45.1447	32.3759	37.7205	30.9543	44.0984	48.2254	69.355	57.1639	45.6136	34.4808
69.6557	68.9581	63.0336	81.3893	52.9822	53.1034	44.4248	49.448	44.4247	45.6824	33.226	38.4874	29.8745	44.2439	48.0023	69.1759	56.7546	45.4101	34.2651
69.6538	69.2764	61.2021	79.4778	54.7121	53.3487	45.159	49.1308	44.6251	45.8733	32.6759	38.1577	31.063	43.4824	48.2667	69.3942	57.2426	45.6529	34.5095
69.6125	68.9003	61.8976	82.4963	53.492	52.5211	44.112	50.1269	44.622	45.3041	32.5026	38.4785	30.4337	43.8339	47.9653	69.1227	56.7303	45.3637	34.2614
69.8469	68.9992	62.6571	80.3736	53.5367	52.8972	44.5555	50.6843	44.7964	45.1331	33.9295	38.5312	29.9942	43.7667	48.1187	69.2639	56.9457	45.5126	34.4042
69.4071	69.2065	63.4676	79.9925	53.144	52.8259	43.9918	49.1959	44.9428	45.7921	32.3923	37.7109	31.0568	43.4577	48.1211	69.2691	56.9283	45.5201	34.4002
69.4209	69.3264	62.9552	78.7211	53.557	54.9584	44.9213	48.6875	45.1143	45.5586	33.2045	37.3134	30.6909	43.7955	48.2254	69.3559	57.1201	45.6228	34.4764
69.4935	69.2538	62.6031	79.6524	53.7149	53.9229	44.3388	49.569	44.7804	45.8283	32.5593	39.1258	30.8267	43.5533	48.1892	69.3286	57.0793	45.5828	34.4465
69.3946	69.2596	62.899	79.5985	53.5158	53.4336	44.586	48.8459	44.9541	45.629	32.4473	38.1948	30.0203	45.2255	48.1325	69.3017	57.0139	45.5435	34.3208
69.5311	69.2093	63.4102	78.9967	53.2777	53.8344	44.9785	49.0604	45.2914	45.0676	32.5791	39.3186	30.2126	44.5892	48.1611	69.3098	57.0246	45.5678	34.3877
69.9049	69.1233	62.4804	78.8497	54.1368	52.2622	44.4195	48.8615	45.2455	45.6747	32.4253	39.6549	30.7858	43.7352	48.2367	69.3674	57.1852	45.6319	34.4656
69.4816	69.1353	62.3673	81.3654	53.5139	53.5463	44.9897	48.5226	44.9723	45.3401	32.6404	40.0477	29.7741	44.8123	48.0788	69.2434	56.9109	45.4923	34.2896
69.7863	69.2039	61.4858	79.5997	54.5872	52.9672	44.6499	49.666	45.3449	45.273	32.9834	38.4188	31.0261	43.2681	48.2751	69.3858	57.2307	45.661	34.5428
69.5162	69.2047	63.4198	79.256	53.2043	53.9601	44.5721	49.2701	45.346	45.1639	33.5868	38.3031	30.1675	43.9596	48.1628	69.3019	56.9966	45.5653	34.4244
69.3241	69.3008	62.0242	80.7198	53.869	54.018	44.8178	49.3063	45.314	45.0683	33.5004	37.2972	30.2052	44.2906	48.1714	69.3081	57.0382	45.5722	34.4226
69.6886	69.2805	61.8244	78.6569	54.3637	54.6275	44.274	49.0563	45.3331	45.7444	33.515	37.1251	30.7518	43.6098	48.2906	69.4079	57.2629	45.6804	34.533
69.6159	69.1649	62.359	80.765	53.8633	52.2232	44.9405	49.2371	45.1397	45.2007	32.7379	38.3008	30.971	43.3411	48.1779	69.3057	57.031	45.5723	34.4618
69.3469	69.3128	61.4617	80.5533	54.2421	53.6957	45.0025	49.5122	44.5664	45.6576	33.4629	38.5214	29.9897	44.327	48.1719	69.3234	57.079	45.5695	34.3992
69.3372	69.3914	61.5318	79.6573	54.4619	53.3066	44.789	49.271	44.86	45.7354	33.2324	37.3557	30.6436	43.8722	48.2412	69.3744	57.1882	45.6326	34.4797
69.2013	69.3792	63.2348	78.4372	53.4085	53.8265	44.8339	50.0488	44.4459	45.6835	33.775	37.4866	30.0788	44.1431	48.1667	69.3236	57.0376	45.5625	34.4142
69.3194	69.3008	62.7245	79.971	53.6788	52.3165	44.5392	49.0973	44.8515	45.6974	33.5811	38.3021	29.7779	44.5497	48.1436	69.3066	57.0087	45.5495	34.3604
69.6284	69.2157	62.8871	78.9696	53.6963	53.2549	44.664	48.9005	44.6859	45.9982	33.7013	38.7766	30.3061	43.475	48.2017	69.3446	57.0942	45.5971	34.4499
69.5309	69.2491	61.5702	80.2486	54.3303	53.0763	45.1293	48.6336	45.0684	45.4101	32.6306	38.5589	30.065	45.0295	48.184	69.3371	57.1213	45.5893	34.3719
69.7433	69.1842	62.3089	78.7812	54.0471	53.4957	44.7469	48.9021	44.6846	45.9546	33.0089	39.1658	29.7052	45.131	48.1921	69.3588	57.1485	45.5977	34.3582
69.6424	69.2985	60.9848	79.1361	54.8451	53.8345	44.8883	49.4836	44.7651	45.806	32.5608	38.2031	31.007	43.7466	48.2798	69.4059	57.2792	45.6658	34.5115
69.6312	69.2556	62.0579	78.7769	54.2894	52.9411	44.3424	49.1236	45.0179	45.841	33.2333	39.1899	29.9543	44.5533	48.2235	69.3728	57.1917	45.6229	34.4151
69.4398	69.1798	61.4867	81.8446	54.0245	53.2399	44.5478	48.3744	45.2394	45.4479	33.9644	38.8175	29.756	43.9675	48.1171	69.2609	56.9613	45.5227	34.3606
69.6548	68.9906	62.2839	82.0828	53.3175	54.2731	44.7744	49.3133	44.779	45.3101	33.0695	38.9401	30.5246	43.2814	48.0592	69.198	56.8268	45.4591	34.3641
69.579	69.334	61.3038	78.9184	54.7092	53.929	44.921	50.0862	45.3396	45.0644	33.0262	38.0973	30.9996	43.4909	48.3027	69.4105	57.2891	45.6853	34.566
69.7578	69.1214	61.723	80.293	54.2443	52.5537	44.7859	49.7789	44.708	45.5419	32.4444	37.184	30.7265	44.3651	48.1728	69.3201	57.0843	45.5673	34.4101
69.624	69.1063	63.8294	79.2142	52.9199	53.3436	44.8055	49.4849	44.8893	45.3069	34.158	38.4538	29.9279	43.63	48.1189	69.2679	56.9053	45.5217	34.3973
69.451	69.3438	62.0775	79.1141	54.0817	54.8971	45.5978	49.0519	45.0711	45.1592	32.3521	37.923	30.6693	44.6145	48.242	69.3773	57.1919	45.6396	34.4599
69.5176	69.2863	62.158	79.3679	54.0769	53.6312	44.9955	49.0139	44.9399	45.5607	32.7571	37.6983	30.3915	44.643	48.212	69.3585	57.1464	45.612	34.4219
69.3822	69.3293	62.9145	78.6581	53.8601	51.8527	44.5168	49.2575	45.0038	45.632	32.4296	38.3016	30.5804	44.378	48.1951	69.3458	57.1136	45.594	34.4134
69.7463	69.1265	62.5266	79.325	53.7027	54.4237	45.029	50.0383	44.6153	45.416	32.5034	37.6805	30.544	44.5406	48.1701	69.32	57.069	45.5662	34.4076
70.0234	68.956	63.072	79.5141	53.4696	52.9527	44.8281	49.5267	44.5744	45.6674	32.3891	38.4995	31.0375	43.3892	48.1506	69.2893	57.0064	45.5438	34.428
69.5569	69.223	62.1384	79.8729	54.0462	52.7151	44.3236	49.0207	44.6796	46.0592	32.5563	38.4518	30.1831	44.799	48.161	69.3272	57.0826	45.5638	34.3542
69.5432	69.2149	61.9013	80.2766	54.0753	53.0587	44.7394	50.1635	44.6429	45.4874	33.1306	38.9024	30.0067	44.5238	48.1613	69.3174	57.0614	45.5588	34.3889
69.0869	69.1909	62.5247	81.9823	53.2469	52.4557	44.2083	49.5608	44.2017	45.9226	32.4983	38.5928	30.3969	43.8751	47.9837	69.1584	56.7464	45.385	34.2589
69.8402	69.1603	61.2127	80.0983	54.6324	52.9036	45.0029	48.8606	45.1407	45.4812	33.6132	36.6381	30.55	43.8916	48.2467	69.3726	57.188	45.6401	34.4886
69.562	69.1722	62.9242	79.8549	53.6002	51.8571	44.9766	48.5319	44.5048	45.9205	32.3586	38.7223	30.1882	44.7736	48.1187	69.2939	56.9893	45.5259	34.3192
69.5531	69.2055	61.7079	80.6222	54.1247	53.228	44.6484	49.2835	44.5347	45.9089	32.5496	37.4074	30.3762	44.7389	48.1512	69.314	57.0541	45.5519	34.3628
69.7237	69.2511	61.335	79.013	54.4829	55.3569	44.7348	49.6212	44.6531	45.9385	33.5335	37.888	30.549	43.6994	48.2703	69.3986	57.2438	45.6577	34.5104
69.6906	69.2161	62.2512	78.8146	54.0782	53.846	45.0051	49.1534	44.9566	45.4973	32.3997	39.7875	29.9752	45.1637	48.208	69.3642	57.1719	45.6132	34.3795
69.8245	69.2346	61.7699	78.3514	54.3693	55.5348	45.0478	49.4553	45.2234	45.3516	33.1802	38.1359	30.9359	43.4467	48.3122	69.4188	57.2943	45.6985	34.5682
69.2845	69.3447	62.477	79.9746	53.8323	53.0341	45.1845	48.9314	45.1664	45.1663	32.6616	38.7364	30.2812	44.5825	48.1795	69.3259	57.0719	45.5831	34.4013
69.2988	69.4497	61.5544	78.5241	54.4274	55.4603	44.6026	49.9705	45.1621	45.409	33.1285	38.8239	30.3724	44.2443	48.2765	69.4026	57.2669	45.6677	34.4986
69.813	69.1818	61.7634	79.1337	54.2779	54.7626	45.4257	49.2939	45.0593	45.2007	32.4356	38.1663	30.6502	44.5176	48.248	69.3789	57.2129	45.6433	34.4679
69.4818	69.0629	62.8245	81.7028	53.0537	53.9161	44.5504	49.4213	44.7416	45.393	32.7076	37.8245	30.528	43.8906	48.0392	69.1937	56.7926	45.4433	34.3266
69.3432	69.426	62.0346	78.6176	54.3136	53.8515	44.8047	49.2006	45.3678	45.3404	33.1076	38.2255	30.6197	43.9561	48.2785	69.4001	57.2481	45.6709	34.5114
69.5071	69.2672	62.3491	79.5406	54.0438	52.0162	44.7429	48.7334	44.4214	46.2288	33.4204	37.7948	30.3308	43.8999	48.1848	69.3421	57.0937	45.5801	34.4138
69.8224	69.0593	63.3157	78.1264	53.397	53.4175	44.4883	50.0095	44.5451	45.6752	32.1415	39.1054	29.8943	45.4713	48.1168	69.2975	57.0221	45.5239	34.2945
69.513	69.238	61.4264	79.9835	54.5115	51.9105	44.0648	50.0396	44.5501	45.994	31.9427	38.2699	30.8359	44.2817	48.1672	69.3239	57.1158	45.5577	34.389
69.7512	69.2207	61.3332	79.0085	54.6687	53.1799	44.8216	49.4763	44.7228	45.7993	32.7901	37.7171	30.4647	44.5418	48.2421	69.3863	57.2319	45.635	34.4453
69.8513	69.1232	62.9046	78.71	53.5112	55.5875	45.4031	49.3767	45.1276	45.0554	33.8533	38.9147	30.1492	43.7796	48.2253	69.3505	57.1129	45.622	34.4862
69.7118	69.1333	63.0993	79.3118	53.5751	52.5436	44.9247	49.7657	45.0228	45.1789	32.523	38.2835	31.2179	43.1436	48.1885	69.314	57.0504	45.5784	34.4824
70.0135	69.085	62.1766	78.2799	54.2374	53.5714	44.4264	49.6475	44.7348	45.9382	32.1762	37.7249	31.1833	43.8069	48.2426	69.3749	57.2175	45.6301	34.4786
69.6917	69.1066	62.7078	79.6775	53.528	53.8371	43.6982	49.2127	44.6268	46.2564	33.0842	38.2025	29.6004	45.2337	48.1052	69.2893	56.9904	45.5142	34.2854
69.7374	69.2094	61.7203	78.7148	54.4583	53.1803	44.6322	50.0945	44.9515	45.4324	33.0136	39.358	29.8478	44.9839	48.223	69.3743	57.2082	45.6207	34.4092
69.4428	69.1616	62.587	81.3492	53.4303	53.2454	44.2701	49.0103	45.0377	45.5599	33.3127	39.1052	30.2426	43.6239	48.1033	69.2494	56.9064	45.5066	34.3738
69.6111	69.244	61.6426	79.6486	54.3064	53.7842	45.0349	49.4749	44.6189	45.7124	33.3411	37.1964	30.397	44.2025	48.2161	69.3587	57.1523	45.6091	34.4483
69.6804	69.2679	62.3514	78.2703	54.2428	52.7634	44.711	49.3089	44.7339	45.9631	33.2797	37.246	31.082	43.1011	48.2714	69.3967	57.2255	45.6558	34.5326
69.512	69.2505	61.8907	80.3147	53.9272	55.4823	44.43	49.6197	45.5708	45.0246	32.8943	37.7207	30.7894	43.8539	48.2136	69.3322	57.1083	45.6078	34.4834
69.5774	69.213	61.4742	80.6198	54.1742	54.7672	44.2269	49.3285	45.103	45.6526	32.5524	38.1639	30.6988	44.0889	48.1916	69.3268	57.1046	45.5883	34.4316
69.4557	69.2913	62.7998	79.172	53.8175	52.1665	45.1191	48.8273	44.903	45.5327	33.5595	38.1037	30.0025	44.3691	48.1905	69.3427	57.0858	45.5925	34.4109
69.494	69.2368	62.4525	79.9543	53.9074	52.056	44.4628	48.7962	45.1147	45.6071	32.6542	37.5202	30.2205	44.9108	48.1573	69.3171	57.0538	45.5636	34.3586
69.5232	69.3108	61.5118	79.6137	54.6173	52.3705	44.0554	48.6733	45.5521	45.6688	32.6172	37.6272	31.1352	43.5135	48.2575	69.3772	57.2229	45.6477	34.5004
69.4243	69.1147	62.2193	81.7146	53.5604	52.7899	43.9949	50.1379	44.9364	45.3027	32.2839	38.9488	30.3236	44.4208	48.0503	69.2114	56.8617	45.453	34.3062
69.6408	69.1834	62.6303	79.0437	53.7259	53.7636	44.6479	49.8267	44.6564	45.6356	32.7789	37.6736	29.8883	45.3866	48.1549	69.3262	57.068	45.5602	34.3413
69.4626	69.308	62.012	79.7125	54.1225	53.6966	44.6142	49.0716	44.9318	45.769	32.9167	38.238	30.5914	43.9667	48.2186	69.3562	57.1447	45.6141	34.4527
69.6907	69.193	61.6102	79.9677	54.1452	55.2038	44.7299	49.043	44.8777	45.7367	32.9915	37.8329	30.1844	44.7182	48.2014	69.3484	57.1342	45.6029	34.4076
69.5018	69.2488	62.9121	79.6914	53.6051	52.9326	45.0721	48.7761	44.7837	45.67	33.3373	37.9923	30.5143	43.6575	48.1851	69.3278	57.0466	45.5831	34.4425
70.0614	69.0364	62.2806	79.0421	54.0775	53.1839	45.4229	49.6582	45.0749	45.0042	34.2904	39.2262	29.6739	44.108	48.2239	69.3564	57.1481	45.6204	34.4602
69.6839	69.1584	62.8612	79.5872	53.4502	54.9741	44.6592	49.7247	45.0749	45.3125	33.2923	38.8519	30.4375	43.7004	48.1906	69.3225	57.0511	45.5875	34.4602
69.621	69.2026	62.2927	80.0037	53.9348	53.2501	45.0794	49.263	44.8765	45.4516	33.0337	39.5752	30.5674	43.493	48.2011	69.3332	57.094	45.5954	34.4609
69.4832	69.2534	62.2793	79.8708	53.9941	52.4458	44.9154	49.5814	44.9109	45.3528	33.1822	38.6886	30.1881	44.2416	48.1791	69.3251	57.0764	45.5769	34.4154
69.8408	69.0882	61.4819	80.4063	54.1481	54.7097	44.8376	49.7612	44.4937	45.7417	33.1638	37.6352	30.1731	44.5498	48.1714	69.3232	57.0815	45.5686	34.3981
69.8816	69.0323	62.8153	79.5536	53.5618	53.4591	44.5302	49.4244	44.6198	45.8135	32.4618	37.3141	30.6383	44.3578	48.1426	69.2975	57.0178	45.5419	34.3798
69.2398	69.2771	61.5087	81.2455	54.0438	53.4924	44.7216	49.2866	44.8047	45.4592	32.7282	37.9548	29.8624	45.212	48.0986	69.2654	56.9777	45.5065	34.2986
69.7938	69.073	63.083	79.6416	53.3999	53.7741	44.3977	49.2461	45.3237	45.289	32.5458	37.3514	30.951	43.8034	48.1663	69.2981	57.0177	45.5645	34.4369
69.5861	68.9887	62.524	82.0588	53.2651	52.7806	44.4561	49.7176	44.7289	45.2915	32.2847	38.8192	30.3824	44.2196	48.0128	69.1752	56.7784	45.4182	34.2841
69.5974	69.2665	62.1228	79.4803	54.2015	53.0515	44.6271	49.0819	45.3055	45.4522	32.5686	37.9905	31.112	43.5287	48.2489	69.3698	57.1825	45.6404	34.5042
69.638	69.2712	61.5799	78.878	54.4331	54.5716	44.2914	49.8489	44.7549	45.9528	32.3458	39.1962	30.7994	43.9777	48.2495	69.3857	57.2363	45.6384	34.4719
69.6524	69.2314	62.1345	79.6617	53.9378	55.2271	44.975	49.1891	45.044	45.481	33.0139	37.8571	31.0167	43.3141	48.2456	69.3628	57.1541	45.6365	34.5187
69.1548	69.3105	62.5412	80.7304	53.4623	53.9903	44.424	50.571	44.873	45.1391	32.46	38.1861	30.3442	44.6436	48.1038	69.2619	56.9386	45.5041	34.3565
69.8854	69.1117	62.4781	79.3603	54.0222	52.3659	44.808	48.8274	44.9699	45.714	33.3004	37.7013	30.8795	43.2089	48.2277	69.3532	57.1338	45.619	34.4942
69.4517	69.2027	63.0725	80.3092	53.3571	52.9793	44.7415	48.8386	44.965	45.533	33.1462	37.6617	30.8926	43.1155	48.1465	69.2805	56.9607	45.5433	34.4393
69.3571	69.2428	62.7891	80.2703	53.4801	53.3007	44.705	48.7809	45.4505	45.0279	32.7188	38.0631	29.6792	45.5984	48.1108	69.2785	56.9703	45.5271	34.2966
69.6689	69.1806	62.3882	79.064	53.8221	54.3742	44.1816	49.6352	44.4212	46.201	32.4625	37.2638	30.3029	45.0231	48.1618	69.3331	57.0917	45.5616	34.3554
69.5964	69.2085	62.5517	79.9503	53.7788	53.2676	44.9496	48.7545	45.113	45.4299	33.0574	38.938	30.3131	44.0793	48.1892	69.3296	57.0738	45.5907	34.4258
69.3764	69.3514	61.0014	80.3927	54.6062	53.6974	44.7678	49.1783	44.8129	45.7715	32.8142	36.9762	30.715	44.192	48.2202	69.3592	57.1634	45.6142	34.4488
69.8408	69.1973	61.6676	79.1661	54.4387	54.102	44.9698	49.4239	45.0261	45.5267	32.9025	37.9035	31.1107	43.3473	48.2844	69.3982	57.2465	45.6707	34.5449
69.6896	69.1526	61.7365	80.6248	54.2382	52.5198	44.8009	49.1479	45.157	45.3291	32.944	39.7632	30.4924	43.6279	48.1903	69.3203	57.0918	45.5861	34.443
69.6457	69.2446	62.3603	78.9613	54.1605	52.4596	44.3974	48.9417	44.9678	45.9334	32.7423	38.9783	30.8061	43.549	48.2354	69.3699	57.1788	45.6277	34.4725
69.6058	69.2296	61.8491	79.298	54.2973	52.8101	44.5743	50.3578	44.951	45.2949	33.0533	38.0956	30.0136	44.9289	48.1944	69.3471	57.1416	45.5908	34.4033
69.1692	69.3836	63.1598	79.2455	53.3103	54.6706	44.6759	49.5557	44.9264	45.4648	33.2068	38.3503	30.3046	44.0888	48.1715	69.3166	57.026	45.5722	34.4229
70.0048	69.0098	61.1491	80.838	54.3447	54.2123	45.2077	49.1696	44.6478	45.5925	33.5798	38.5898	30.015	44.1734	48.1796	69.3205	57.0877	45.5776	34.4135
69.837	69.1705	62.2853	79.2085	53.9965	54.8156	44.9964	48.8471	45.2013	45.4748	32.4399	38.6518	31.2373	43.2963	48.2651	69.3786	57.1986	45.6565	34.5264
69.8186	69.1615	62.4545	78.62	54.1535	52.0289	44.4697	49.3183	45.117	45.6075	33.4512	37.9308	30.2809	44.1281	48.2278	69.3667	57.1679	45.6232	34.4541
69.4289	69.2024	63.9238	78.475	53.0138	52.5183	44.9341	49.7605	44.2828	45.7106	32.7478	38.0094	30.3962	44.2136	48.102	69.2731	56.9229	45.5018	34.3534
69.8213	69.1406	62.091	79.8115	54.0025	54.1115	45.3775	48.517	44.9413	45.507	33.8188	37.6119	29.9622	44.3986	48.2108	69.3531	57.1207	45.6127	34.4312
69.819	69.1858	61.5779	79.238	54.3264	55.101	44.4427	49.7779	44.7777	45.8868	33.6568	38.4268	30.473	43.5325	48.2568	69.3835	57.2104	45.6449	34.5066
69.9976	69.0793	62.1393	78.717	54.0442	54.9227	44.9475	49.6157	44.4991	45.8784	33.2643	38.2985	30.6169	43.6203	48.2344	69.366	57.1774	45.6228	34.4851
69.5301	69.2624	61.4036	80.3741	54.2991	54.2607	45.4277	48.6812	44.5946	45.7272	32.767	38.1427	30.2679	44.661	48.1934	69.346	57.1248	45.5939	34.3988
69.7805	69.0961	61.3766	81.1982	54.265	53.5268	45.0623	49.3703	45.1072	45.1475	32.3973	38.2732	31.0879	43.5132	48.1882	69.3098	57.0761	45.5804	34.4648
69.3845	69.1087	62.355	81.9816	53.3278	53.3114	44.7161	49.1472	44.4737	45.6399	33.8652	38.2815	29.7464	43.973	48.0296	69.1948	56.7958	45.4356	34.2967
69.4185	69.3951	61.1386	79.2784	54.6642	54.3634	44.448	49.13	45.0441	45.873	34.3371	38.2212	29.902	43.9662	48.2699	69.4024	57.2475	45.6642	34.4846
69.5457	69.2236	62.4814	79.9899	53.7953	53.2987	44.4303	49.6283	44.898	45.635	33.1964	39.3332	30.4976	43.4813	48.1874	69.3242	57.0661	45.5817	34.4507
69.3231	69.2372	61.2972	81.5852	54.2317	52.7523	43.9302	49.2893	45.0733	45.6781	32.9034	37.873	30.9414	43.1382	48.134	69.2641	56.9978	45.5253	34.4196
69.7621	69.1872	61.3805	79.6893	54.4148	54.3001	44.8084	49.1989	44.5338	46.028	33.3162	37.7018	30.2596	44.3196	48.2195	69.3667	57.1727	45.6141	34.4344
69.473	69.1938	62.024	81.0215	53.9928	51.6206	44.6042	49.055	44.8103	45.6463	33.1228	38.7006	30.0276	44.359	48.1216	69.281	56.9841	45.5251	34.3494
69.5257	69.2506	61.2007	80.0433	54.3834	54.5805	45.1544	50.2695	44.5773	45.339	32.3083	37.3911	30.3289	45.237	48.1787	69.3365	57.1262	45.5757	34.3813
69.6768	69.2192	63.0341	78.3081	53.6764	53.9351	44.6218	49.078	45.1022	45.6246	32.6839	37.6003	31.0055	43.6647	48.2329	69.3621	57.1465	45.6266	34.4854
69.8554	69.0394	61.7183	80.9242	54.2816	51.1881	44.6131	48.8522	44.987	45.6053	32.7173	39.3284	30.6017	43.6169	48.1561	69.2942	57.0443	45.5528	34.4064
69.4676	69.3808	61.7522	78.521	54.5863	52.9609	43.8546	48.9236	45.2053	46.117	32.6578	37.728	31.1183	43.5234	48.2816	69.4079	57.2787	45.6688	34.5114
69.5287	69.1144	61.9027	81.7045	53.8166	52.9236	44.4488	49.4732	45.2137	45.1277	32.5648	37.5844	30.7659	43.8781	48.1063	69.2437	56.9338	45.5047	34.3848
69.3544	69.3456	61.6487	79.7754	54.0565	56.1544	44.2645	49.6769	45.2031	45.4636	32.3466	37.1362	30.4178	45.1631	48.2014	69.3484	57.1405	45.6039	34.4011
69.6464	69.2619	61.9413	79.1223	54.2243	54.1518	44.9955	48.9106	44.7851	45.8193	32.6302	37.5475	30.6074	44.4737	48.2383	69.3819	57.1967	45.6352	34.4471
69.7818	69.1223	61.4057	80.1581	54.3433	53.7808	44.6967	50.7108	44.7589	45.2792	32.3187	36.7936	31.0997	44.0302	48.194	69.3282	57.1189	45.5798	34.46
69.2939	69.2459	61.3118	81.4063	54.2257	52.3903	44.2287	49.9298	44.4486	45.8519	32.7407	39.0075	30.1058	44.423	48.0941	69.2609	56.9725	45.4922	34.3231
69.4447	69.3107	62.0888	79.8543	54.1571	52.5566	45.0204	48.9937	44.9311	45.5676	33.6674	38.3073	30.4085	43.5444	48.2199	69.3525	57.1267	45.6138	34.4733
69.6244	69.2022	62.842	79.6377	53.4467	55.3532	44.5502	48.4042	45.2462	45.6577	33.2365	37.5556	30.511	43.9425	48.1988	69.334	57.0667	45.6012	34.4456
69.7091	69.2209	62.4091	79.0697	54.024	53.6983	45.2446	48.893	45.1434	45.3368	32.1708	38.0952	31.112	43.9053	48.247	69.3733	57.1837	45.6411	34.4883
69.4116	69.1362	62.687	81.1922	53.3821	52.4113	44.8274	49.5744	44.7812	45.1816	32.2373	38.3446	29.851	45.4629	48.0404	69.2222	56.8535	45.4543	34.2464
69.4831	69.2816	62.3361	79.3344	54.0237	52.9833	44.6758	50.1843	45.1368	45.1486	33.1705	38.2122	30.684	43.6283	48.2178	69.3445	57.1278	45.6064	34.4891
69.6123	69.1074	62.4206	81.0248	53.6501	52.6502	44.3937	49.148	45.01	45.5061	32.8858	38.2216	30.317	44.2004	48.1137	69.265	56.9495	45.5171	34.3621
69.4323	69.1707	63.0984	80.0927	53.3435	52.007	44.3212	49.7774	44.3289	45.9168	33.0333	39.4295	29.6937	44.6886	48.0673	69.2524	56.8975	45.4734	34.2847
69.5144	69.2163	62.1857	80.6097	53.9652	52.2194	44.6954	49.3693	44.8258	45.5959	32.9181	37.5856	30.8673	43.4994	48.1718	69.3094	57.0382	45.5652	34.444
69.6037	69.2787	61.5465	79.5532	54.3792	54.4135	44.4374	49.4397	45.0772	45.6801	33.1868	38.4562	30.3637	44.1715	48.2465	69.3802	57.2027	45.6413	34.4699
69.6471	69.2818	61.6418	78.2719	54.4048	55.0464	44.9732	49.2433	44.5817	45.9465	32.5393	37.9491	30.2874	45.0433	48.2422	69.3959	57.2478	45.6395	34.4168
69.4242	69.3479	61.5667	79.0995	54.4729	53.6774	44.3093	49.788	45.0381	45.6209	32.2942	39.9072	30.2066	44.8514	48.2223	69.3717	57.2113	45.6207	34.4057
69.4432	69.2491	62.0647	80.3061	53.7225	55.6166	44.971	50.261	44.6571	45.3212	33.0391	38.6043	30.3349	44.1557	48.1666	69.3097	57.0408	45.5616	34.4253
69.8054	69.0534	62.3981	80.6657	53.5519	54.8931	44.9956	49.1573	45.2076	45.0672	32.3577	37.8024	30.5707	44.5471	48.1478	69.2882	57.0022	45.552	34.3927
69.7667	69.2416	61.2346	78.9041	54.7464	53.4334	44.8805	49.3984	44.4947	46.0844	33.139	37.8541	30.6848	43.8107	48.2692	69.4056	57.2625	45.6555	34.4957
69.6898	69.088	63.3227	79.2759	53.3172	52.7247	44.4496	50.1349	44.4607	45.7157	32.2074	38.772	30.8569	43.7462	48.1206	69.2759	56.9667	45.5145	34.3883
69.632	69.2154	62.1091	80.151	53.9396	54.6515	44.4012	48.8801	45.6608	45.2292	32.9625	37.9956	30.78	43.7233	48.2271	69.3455	57.1279	45.6234	34.4873
69.3785	69.3301	61.8993	79.6085	54.1699	53.464	44.4023	50.5189	44.805	45.5071	33.7519	37.3998	30.4497	43.663	48.2104	69.3452	57.1243	45.5971	34.479
69.5219	69.2958	62.188	78.915	53.9975	55.1471	44.63	49.597	45.4064	45.1597	33.0516	39.8553	30.0466	44.5064	48.2328	69.3664	57.1815	45.6322	34.4469
69.4302	69.2931	61.4622	80.5103	54.1984	54.7012	44.5892	48.8164	44.9164	45.8015	32.7363	38.8349	30.0751	44.8117	48.1823	69.3359	57.1092	45.5871	34.3765
69.3731	69.092	63.3644	81.2258	52.7235	53.5569	45.1512	49.1454	44.0983	45.6901	33.9062	37.215	29.55	44.4841	47.9923	69.1798	56.7144	45.4037	34.2496
69.3776	69.1353	63.2564	81.3002	53.0434	52.4672	44.6095	49.0227	45.0845	45.2133	32.9215	39.5438	30.4898	43.3358	48.0659	69.2109	56.819	45.47	34.3611
69.3615	69.3487	62.1863	79.7712	54.15	52.167	45.1475	49.2395	44.8146	45.5216	32.8341	38.1635	30.744	43.7934	48.2149	69.3527	57.1263	45.6082	34.4632
69.7043	69.227	61.6589	79.6444	54.4192	53.3323	44.4038	48.799	45.0332	45.9371	32.8108	38.8654	30.708	43.7287	48.2442	69.376	57.2006	45.6376	34.4731
69.584	69.2375	61.8498	79.7208	54.2724	52.6753	44.4437	49.5429	44.7014	45.8867	32.976	38.1331	30.4809	44.0716	48.1991	69.3457	57.1304	45.5923	34.4301
69.483	69.3597	61.9443	78.1777	54.3781	53.7419	45.0932	49.4708	44.7387	45.6643	32.8266	38.3067	30.2362	44.8043	48.2498	69.3982	57.2427	45.6456	34.4394
69.5606	69.1225	62.0807	80.669	53.8105	52.911	44.676	50.9552	44.7249	44.9882	32.8989	37.5718	29.9082	45.1485	48.0911	69.2593	56.9532	45.4902	34.3252
69.8598	69.0985	62.4842	79.6446	53.8483	53.7167	44.4206	49.221	45.0592	45.6668	32.3224	39.1746	31.0849	43.3565	48.2099	69.3362	57.1143	45.6031	34.4713
69.7068	69.1752	63.0283	78.5539	53.5895	53.9212	44.7278	48.7304	44.9076	45.7696	32.8769	38.8575	30.0574	44.7045	48.1848	69.3412	57.097	45.5901	34.383
69.4538	69.3708	62.2561	77.8719	54.359	52.3387	44.9447	49.0368	44.6378	45.9678	32.8772	38.5536	30.2662	44.554	48.243	69.3967	57.2334	45.6385	34.4309
69.2484	69.35	63.3257	78.7852	53.3717	53.5063	44.1914	48.756	45.011	45.9005	34.2523	39.0997	29.7834	43.6874	48.1691	69.3183	57.0328	45.5716	34.4071
69.5961	69.3174	61.9711	78.4395	54.4938	52.5507	44.5843	49.4795	45.0371	45.7085	32.8465	37.23	31.2535	43.2851	48.2853	69.4044	57.2603	45.6695	34.5411
69.4063	69.2645	60.9948	81.3439	54.4941	52.8335	44.6482	50.127	44.7328	45.4766	32.9029	39.0706	30.8134	43.2418	48.1778	69.3088	57.0685	45.5653	34.4591
69.4556	69.2714	61.5252	80.5781	54.3191	53.0763	44.6096	48.7144	44.7196	46.0067	32.1946	39.328	30.8446	43.7519	48.1857	69.3289	57.1102	45.5811	34.417
69.1356	69.1911	61.2194	82.416	54.013	52.082	44.462	49.5358	44.5446	45.4989	32.7208	39.9239	29.6591	44.6943	47.9986	69.1738	56.8238	45.4059	34.2229
69.5106	69.2201	62.2461	80.0896	53.7143	54.9921	44.873	50.2977	45.0404	44.9762	32.5034	37.2524	30.4794	44.8172	48.1645	69.3108	57.0473	45.5632	34.406
69.5087	69.3568	61.4069	78.6642	54.7179	53.0755	45.3076	48.7468	44.9312	45.6041	32.572	38.721	30.1605	45.0661	48.2546	69.4042	57.2685	45.6545	34.4205
69.6139	69.2396	63.0724	78.2559	53.751	52.5194	44.4227	48.7564	44.8842	45.9974	33.627	38.5823	30.0772	44.0274	48.2055	69.3565	57.1204	45.6047	34.4242
69.4539	69.3109	62.5248	78.3016	54.1273	51.7397	44.751	49.0698	44.4118	46.1343	32.3154	39.0462	30.1922	44.8957	48.1827	69.3555	57.1469	45.5826	34.3567
69.4237	69.2644	61.4916	80.7806	54.0788	54.9247	45.0537	49.2109	44.7176	45.5493	32.4258	38.4512	30.2249	44.9136	48.1584	69.3141	57.0644	45.5623	34.3647
69.5746	69.2218	63.2294	79.0544	53.3847	54.2902	44.1921	49.2084	45.34	45.5024	33.241	37.6041	30.7925	43.4394	48.2042	69.332	57.0652	45.6003	34.4792
69.6514	69.2156	62.4199	79.4746	53.8905	53.7957	44.5946	49.2332	44.9683	45.6794	33.0703	37.861	30.5505	44.0006	48.2136	69.3517	57.1212	45.6101	34.4544
69.4644	69.3375	62.0663	79.4889	54.265	53.057	44.5662	48.9623	45.599	45.2639	32.5521	38.9732	31.0664	43.4087	48.2628	69.3771	57.2056	45.6543	34.5182
69.9044	68.9975	63.0067	79.9552	53.3417	53.7962	44.9736	49.0463	44.7599	45.5189	32.8608	37.7973	30.3827	44.2873	48.1299	69.2807	56.9691	45.5333	34.377
69.8066	69.2018	62.2075	78.8313	54.2202	53.572	44.7119	48.7148	45.3429	45.5481	32.5474	38.7996	30.9073	43.754	48.269	69.3906	57.2313	45.6627	34.5018
69.5024	69.1051	61.6783	81.365	53.8088	53.9402	44.41	51.3803	44.8009	44.8643	33.6346	38.0428	29.9981	44.1135	48.0799	69.2292	56.912	45.4699	34.371
69.7107	69.2224	62.3625	78.8504	54.2121	51.9872	44.5336	49.4337	45.3674	45.3305	33.8018	37.8218	30.3871	43.7052	48.2488	69.3749	57.1809	45.6409	34.4986
69.3209	69.3133	62.9777	79.3346	53.4774	53.8333	44.4546	49.869	44.8649	45.53	33.689	38.9113	29.9278	44.1147	48.165	69.3157	57.0293	45.5649	34.4088
69.2812	69.2843	61.1466	81.411	54.425	51.836	44.373	48.9285	44.7061	45.9203	32.9382	38.4699	30.171	44.3099	48.124	69.2833	57.0147	45.5246	34.3452
69.6524	69.3018	61.4542	78.7828	54.4234	56.0326	44.8699	49.2646	45.27	45.4289	33.4958	38.1958	30.4372	43.9775	48.2944	69.4113	57.2751	45.6865	34.5257
69.563	69.2794	62.0872	79.11	54.0769	54.5656	45.3432	49.2458	45.0486	45.2129	32.7617	39.5042	29.9032	45.094	48.2185	69.368	57.1724	45.6226	34.404
69.4161	69.2364	61.0472	80.3123	54.5414	52.413	44.5563	51.7672	44.4888	45.1175	32.8609	37.4618	30.3614	44.5212	48.1353	69.2925	57.0602	45.5176	34.3932
69.941	69.0317	61.1646	80.0218	54.3529	54.8548	44.744	50.8973	44.7275	45.177	32.7146	38.1772	30.3035	44.6837	48.1724	69.3156	57.1119	45.563	34.4095
69.5324	69.3926	61.2775	78.526	54.7339	54.8031	44.8316	48.9916	45.114	45.7659	32.5941	37.4451	31.3347	43.4494	48.3249	69.4362	57.3363	45.7103	34.5638
69.3882	69.3628	62.3109	78.8788	54.1888	52.1552	45.1777	49.378	44.8346	45.4861	33.7545	37.9146	30.1943	44.0113	48.2303	69.3707	57.1617	45.624	34.4647
69.5591	69.1635	60.7687	80.9603	54.708	51.4262	45.0136	51.1654	44.5986	44.961	33.2477	37.492	30.3776	44.1007	48.1401	69.287	57.0415	45.5241	34.4138
69.6334	69.1681	62.733	79.6476	53.6102	53.6969	44.9613	48.9832	44.6082	45.7655	32.2866	38.6495	30.3577	44.6996	48.1513	69.3134	57.0398	45.5555	34.3611
70.0032	68.8726	63.6545	79.4812	52.8734	54.0966	44.4078	50.4119	44.7846	45.2068	32.1632	38.9747	30.7224	43.9158	48.0771	69.2256	56.8758	45.4756	34.3618
69.4884	69.2558	61.9262	80.0976	54.0117	54.3732	44.9997	49.7812	44.8333	45.3389	32.1033	38.8224	30.7124	44.3494	48.1865	69.3284	57.1007	45.5828	34.4216
69.2019	69.2894	63.2706	79.3235	53.1597	54.1408	45.5326	50.951	44.4962	44.7567	32.269	39.5768	30.2306	44.6768	48.0971	69.2621	56.9373	45.4936	34.3528
69.5993	69.0726	63.1178	80.974	53.2482	51.8837	44.101	48.8471	44.7265	45.9491	32.7875	36.8672	30.8097	43.5974	48.0792	69.2371	56.8617	45.4806	34.3566
69.5388	69.1437	63.0354	80.1308	53.3161	53.3105	43.8433	49.1711	44.8533	45.9401	32.924	38.119	30.2336	44.2821	48.1042	69.2671	56.9386	45.5083	34.3424
69.3749	69.1987	62.9763	80.4104	53.3802	52.3688	44.8664	49.6692	44.651	45.3694	32.3159	39.0238	30.2324	44.6329	48.0858	69.2537	56.9139	45.491	34.32
69.5731	69.2215	61.6829	80.3077	54.3306	52.3435	44.7282	49.1038	44.8767	45.6645	31.9989	38.1682	30.9344	44.1525	48.188	69.3313	57.114	45.584	34.4165
69.4198	69.3437	62.5561	78.9542	54.0059	52.8183	44.9337	49.3357	44.8449	45.6314	32.464	38.5246	31.0618	43.5245	48.2356	69.3674	57.1618	45.6263	34.4882
69.6083	69.2788	62.0213	79.2042	54.1938	54.1046	44.8516	48.827	45.1632	45.5805	33.08	37.8541	30.6736	43.8879	48.2552	69.3817	57.2011	45.6495	34.4913
69.701	69.2069	61.8975	79.8808	54.2764	52.9093	44.4736	48.8013	45.4787	45.4282	33.2036	37.7535	30.6938	43.7047	48.2386	69.3612	57.165	45.633	34.4877
69.6227	69.3089	61.7289	78.9377	54.5422	52.885	45.4153	49.2448	45.0318	45.3458	33.7143	37.8984	30.6499	43.4108	48.2893	69.4069	57.2517	45.6762	34.545
69.5927	69.1834	62.1513	79.6972	54.103	51.5012	44.8515	49.0864	44.0373	46.2936	33.0758	39.4412	29.6507	44.8346	48.1249	69.3112	57.0463	45.5264	34.3061
69.7719	69.0465	62.3362	80.3665	53.7198	53.2829	44.6161	49.4791	45.0014	45.2817	32.247	37.7783	30.0224	45.4918	48.1056	69.273	56.986	45.5156	34.2988
69.5925	69.3438	61.6886	77.9361	54.4947	55.1735	44.4977	48.943	45.4455	45.562	32.4005	38.2354	30.5503	44.7931	48.2906	69.4214	57.3153	45.6877	34.4733
69.9397	69.0633	61.7489	79.6262	54.3006	52.8844	44.4731	49.8368	44.6944	45.7486	32.6121	37.8067	30.3599	44.7223	48.1837	69.3369	57.1274	45.5801	34.3938
69.5279	69.2259	61.3731	80.5758	54.39	52.7723	44.466	49.7727	44.9431	45.4899	32.8823	38.264	30.2976	44.4274	48.1736	69.3202	57.0913	45.5703	34.4018
69.8822	68.9823	61.5499	81.3635	54.1532	51.8001	45.2792	49.1757	44.1977	45.7801	33.0078	38.0475	30.1785	44.3041	48.0993	69.2633	56.9628	45.4977	34.3374
69.3902	69.3334	61.6619	79.6741	54.3261	53.279	44.8369	49.6838	44.9092	45.4225	32.8929	37.538	30.0539	45.1423	48.1955	69.3511	57.1416	45.5965	34.3892
69.5454	69.3124	61.7258	79.5527	54.3383	54.1451	44.9423	48.9635	45.0713	45.595	32.5091	38.0282	31.1067	43.6262	48.2633	69.3851	57.2149	45.6545	34.5093
69.7434	69.1638	61.595	80.3022	54.2808	53.7114	44.6889	49.8317	45.0181	45.3881	32.663	37.2832	31.1469	43.5194	48.2226	69.3448	57.1363	45.611	34.4961
69.4911	69.1175	61.1341	81.998	54.1544	53.0798	44.8237	48.9824	44.7048	45.5384	33.1884	38.794	30.0934	44.0259	48.084	69.2341	56.9322	45.4848	34.3344
69.4347	69.3402	61.8145	79.3238	54.2117	54.4936	44.0937	48.9059	44.6687	46.3766	32.6695	37.7892	30.5792	44.3012	48.2176	69.3697	57.1767	45.6127	34.4239
69.8453	69.121	62.0403	79.5543	54.1594	53.1059	45.0292	49.089	44.8202	45.602	32.2753	37.7816	30.6192	44.6303	48.1998	69.3472	57.1372	45.5986	34.4106
69.879	68.9634	62.5477	80.8926	53.4751	53.5339	45.1171	48.9059	44.3107	45.8334	32.536	39.3286	30.5792	43.6636	48.0964	69.2493	56.9265	45.4953	34.3595
69.6885	69.152	62.018	80.0986	53.9006	54.3835	45.3544	48.6757	44.1847	46.0647	32.5181	38.2905	30.1556	44.9035	48.1481	69.3195	57.0598	45.5509	34.3425
69.5807	69.2341	63.2285	78.0931	53.7612	51.3783	44.8464	49.9972	44.819	45.3968	33.0588	39.1918	30.5541	43.6072	48.2011	69.3423	57.1023	45.592	34.4594
69.49	69.211	62.3232	79.9963	53.6684	54.9986	44.3136	49.2495	45.0649	45.5444	31.7275	38.2116	30.3913	45.2829	48.1369	69.2981	57.0395	45.5454	34.3273
69.411	69.2143	62.7405	80.6652	53.5355	52.4985	44.6428	49.2389	45.174	45.2148	33.3267	37.6652	30.267	44.091	48.1298	69.2757	56.9546	45.5323	34.3908
69.7028	69.2062	62.3646	79.0457	53.8225	55.3732	44.7882	48.869	44.5185	46.1483	33.0556	39.3919	30.2627	44.0713	48.2125	69.3613	57.1423	45.6102	34.4297
69.9698	68.9029	61.8839	80.7052	53.9156	52.3837	44.744	50.5066	44.2161	45.5112	32.5656	38.5953	29.6283	45.4973	48.0508	69.236	56.9304	45.4548	34.2477
69.6254	69.0836	63.2679	80.4486	53.2094	52.376	44.6927	49.0126	44.6149	45.7399	33.0292	39.1568	30.4752	43.43	48.0999	69.2528	56.8961	45.5008	34.3755
69.3014	69.2789	62.425	80.6363	53.6915	52.8338	44.6571	48.4493	44.5161	46.1113	33.1091	36.8977	30.42	44.1119	48.1241	69.2859	56.9762	45.5253	34.362
69.8633	69.0875	62.1194	80.2866	53.9807	53.4594	44.5014	49.2236	45.2337	45.427	33.0282	37.2715	30.78	43.764	48.2023	69.3298	57.091	45.5978	34.4647
69.43	69.2935	62.7732	78.9579	53.6117	54.6557	45.6678	49.5851	44.6974	45.1671	32.388	39.3264	30.1963	44.8794	48.1805	69.3361	57.089	45.5823	34.3921
69.5308	69.3472	61.3778	78.7412	54.8056	52.2981	44.6955	49.1748	45.4671	45.2897	33.1497	37.8411	30.1495	44.8367	48.2675	69.4045	57.2712	45.6647	34.4562
69.4157	69.3554	61.3987	78.8821	54.5913	53.5551	44.6936	51.1309	45.0364	44.9985	33.0496	38.2114	30.5263	44.1664	48.2441	69.3742	57.2216	45.6265	34.4951
69.5438	69.1458	63.2442	79.815	53.3781	51.895	44.4731	49.589	45.2213	45.1078	32.8336	39.0401	30.0117	44.6212	48.1115	69.2701	56.9479	45.5179	34.3452
69.5379	69.3009	61.7703	79.4204	54.3248	53.792	44.1733	49.282	45.2365	45.6921	32.7975	38.293	30.4584	44.3862	48.2369	69.3749	57.1956	45.6337	34.4499
69.448	69.1758	63.081	80.0515	53.1803	53.9496	46.084	49.2361	44.0799	45.4047	33.0283	37.2747	30.0606	44.7406	48.0851	69.2608	56.9029	45.4877	34.3262
69.4832	69.3414	61.191	79.5137	54.6013	54.2148	44.0446	49.7885	44.7933	46.0786	33.3734	37.7416	30.7528	43.4539	48.2562	69.3857	57.2221	45.6414	34.506
69.5644	69.0359	62.8837	81.3687	53.269	51.818	44.8086	49.6041	44.7432	45.174	32.1798	38.3602	30.242	44.7672	48.0292	69.2009	56.8124	45.438	34.2742
69.3779	69.1596	61.2817	81.9964	54.0409	53.2864	45.023	48.8984	44.73	45.404	32.7198	38.2208	30.2114	44.4146	48.073	69.2277	56.9176	45.4763	34.3143
69.5749	69.1651	63.2508	79.7348	53.2884	53.3243	44.6062	48.7251	44.8077	45.8153	33.5504	38.5638	30.2919	43.5529	48.1456	69.2931	56.975	45.5467	34.4071
69.4895	69.2599	61.1272	80.7531	54.466	53.7826	44.7867	50.0863	45.2191	45.0136	32.6123	38.7801	30.8737	43.6601	48.2106	69.3316	57.1289	45.5994	34.4815
69.4838	69.1626	61.181	81.4227	54.1511	53.8941	43.9274	49.552	44.6118	45.9949	33.6194	38.6054	29.6686	44.4624	48.0984	69.2629	56.9752	45.4999	34.3203
69.4718	69.3715	61.5337	78.1494	54.8182	51.6806	44.3301	49.8959	45.154	45.5468	32.9648	37.9182	30.2955	44.6928	48.2598	69.4028	57.2729	45.6519	34.4539
69.3232	69.1622	62.7113	81.4903	53.3195	52.4934	44.6452	48.9646	44.6554	45.6236	33.3117	38.5849	30.2874	43.5234	48.0584	69.2125	56.8351	45.4605	34.3398
69.8101	69.2349	61.2562	77.745	54.888	53.3828	44.3283	50.6589	45.1651	45.3573	33.261	38.3217	30.5264	44.0137	48.2922	69.4145	57.3213	45.6738	34.5243
69.8707	69.0567	62.4792	79.8034	53.6507	54.5017	44.895	49.6616	44.4994	45.6983	32.5124	37.4098	30.5648	44.4967	48.1572	69.3108	57.0406	45.5557	34.3928
69.5733	69.2263	61.9202	79.4069	54.1186	53.5701	45.3859	50.1014	44.1001	45.7112	33.1036	38.15	29.9847	44.8003	48.1674	69.3347	57.0993	45.5616	34.3793
69.5182	69.2883	61.9316	79.6424	54.2148	53.4462	44.8603	48.812	44.9615	45.6795	32.26	39.6753	30.3236	44.6747	48.2099	69.3601	57.1615	45.6125	34.4006
69.6439	69.1782	61.6767	80.3273	54.3106	52.3101	44.5711	49.9256	45.1212	45.2242	32.9882	39.5558	30.1581	44.2694	48.1819	69.3236	57.0984	45.5785	34.4149
69.8098	68.9264	63.8148	80.4752	52.8042	51.9374	45.1355	49.6292	44.7022	45.0684	33.2235	38.7952	30.3928	43.4187	48.0509	69.2022	56.7829	45.4526	34.3595
69.6722	69.0582	62.541	80.9575	53.5687	52.2023	44.4926	49.0488	44.9237	45.4984	33.4353	37.2298	29.7422	44.8752	48.0819	69.2499	56.907	45.492	34.3033
69.5868	69.0669	62.5398	81.409	53.4333	52.8543	44.6905	49.2828	44.4921	45.7154	32.8644	37.2543	30.912	43.264	48.0825	69.2292	56.8733	45.4781	34.3811
69.639	69.0756	63.2889	80.1863	53.0131	54.4193	44.3182	48.6325	44.9789	45.6775	32.5171	37.1319	30.0987	45.1454	48.079	69.2515	56.8921	45.4942	34.2891
69.7568	69.0392	63.1291	79.88	53.2884	53.1885	44.7519	50.6481	45.0044	44.8342	33.7796	37.8648	30.2097	43.752	48.1231	69.2633	56.9351	45.5167	34.4214
69.6408	69.1754	62.6614	79.1807	53.7466	53.4534	44.5075	49.9745	45.321	45.0255	32.801	37.379	30.2366	44.9251	48.173	69.3207	57.0758	45.5736	34.397
69.4058	69.2464	62.5824	80.4276	53.6162	53.472	44.4883	48.8783	44.7478	45.8882	32.4367	39.5909	30.506	43.9651	48.143	69.2961	57.0075	45.5449	34.3793
69.8687	69.0739	62.4157	79.8784	53.8609	53.0583	45.6925	48.8617	44.9054	45.1488	32.5032	37.9664	30.3491	44.8103	48.1719	69.322	57.0702	45.5748	34.3898
69.9496	68.8217	62.6086	81.5967	53.1451	53.8257	45.8529	49.6376	44.5467	44.7046	32.4505	37.3762	29.9312	45.3176	48.0008	69.1738	56.777	45.4108	34.2446
69.4066	69.3799	61.5001	79.3665	54.5146	53.8339	44.5671	48.9928	44.9568	45.8946	32.1555	37.8753	31.1412	43.8977	48.2573	69.3883	57.2339	45.6486	34.4822
69.6299	69.2469	61.6663	78.9461	54.5218	52.632	44.3292	50.3933	44.8272	45.616	32.1646	38.8641	30.8914	44.0392	48.2282	69.3665	57.2062	45.6147	34.4605
69.4609	69.3446	62.079	78.8188	54.4289	51.5023	44.7827	48.8764	45.4253	45.3008	33.0984	37.3751	30.2114	44.7993	48.2377	69.3809	57.202	45.6378	34.4342
69.7277	69.2713	61.622	78.8425	54.3682	56.0657	44.7458	48.6837	45.5195	45.4639	32.4464	38.5502	31.2174	43.4923	48.3088	69.4138	57.2942	45.6991	34.5525
69.6478	69.1503	61.3937	80.6435	54.3271	52.7983	44.9586	50.1879	44.2999	45.6801	32.8872	37.7745	30.8254	43.5423	48.1634	69.3057	57.0618	45.5489	34.4377
69.5355	69.2343	61.8467	80.5841	53.9944	54.37	45.5506	49.2094	44.8147	45.2552	33.0889	37.9903	30.5993	43.8442	48.1956	69.3283	57.0798	45.5903	34.4583
69.6414	69.3106	61.3364	78.6091	54.7436	53.6619	44.8038	49.288	44.829	45.8681	32.4212	38.9571	30.857	43.9503	48.2834	69.4139	57.2959	45.6722	34.4969
69.6641	69.1318	61.5506	81.1066	54.2135	52.4945	45.0241	48.5542	44.6157	45.8191	32.6713	39.3982	30.1199	44.4681	48.138	69.298	57.0334	45.5416	34.3473
69.5981	69.309	61.4064	79.0268	54.7139	52.6988	44.9279	48.7716	44.9002	45.8298	32.4539	38.486	30.5197	44.5713	48.2549	69.3993	57.2541	45.6512	34.4429
69.805	69.0986	62.1934	80.3273	53.9559	52.6925	45.0677	49.3322	44.826	45.4425	33.972	37.7913	30.3121	43.4797	48.1856	69.3191	57.0543	45.5798	34.4574
69.9508	69.1064	61.8593	78.0929	54.3376	53.9625	44.2626	50.0983	44.518	46.0317	33.0274	37.667	30.0089	45.0541	48.2092	69.3701	57.2029	45.6038	34.3922
69.154	69.4248	62.0083	79.9825	53.9538	54.9087	44.6599	49.8241	44.9401	45.4661	32.6351	38.3524	30.9034	43.6738	48.2122	69.3402	57.1171	45.6039	34.476
69.7868	69.1387	63.2385	78.249	53.3481	55.4066	45.0789	48.9789	45.2789	45.1542	33.4205	37.8243	29.9572	44.7594	48.1977	69.3411	57.0877	45.6036	34.4166
69.5925	69.1785	63.2818	78.9456	53.2911	54.0168	44.9988	49.3796	44.7873	45.4174	33.1885	38.1679	29.7369	45.0931	48.1404	69.3078	57.0041	45.5494	34.3452
69.7037	69.1893	62.0431	79.7442	53.9917	54.5113	44.1824	49.2989	45.0528	45.7969	33.8209	37.2052	30.1944	44.0759	48.2113	69.3499	57.1212	45.6085	34.4482
69.2983	69.2793	62.6064	80.159	53.6769	52.687	45.712	50.641	44.3896	44.959	32.0772	40.1012	30.8821	43.5952	48.1386	69.2852	56.9992	45.5261	34.4235
69.5298	69.3389	61.6381	78.5712	54.6288	53.0247	43.8104	49.2994	45.5225	45.6687	31.9284	37.615	31.0547	44.4003	48.2666	69.3985	57.2763	45.6589	34.4705
69.6863	69.1692	62.0465	80.0509	54.1133	52.7524	44.4452	49.5746	45.2109	45.3385	32.3319	38.1324	30.6142	44.4872	48.1884	69.3307	57.1039	45.5869	34.4161
69.702	69.1909	62.1636	79.6484	54.0359	53.4432	45.0858	49.2355	44.5468	45.8171	33.0914	36.5173	30.9044	43.671	48.2125	69.3505	57.1196	45.6033	34.4707
69.7497	69.2087	61.4239	79.6738	54.5598	52.9986	45.0512	48.8703	44.9525	45.642	33.3101	36.9893	30.6137	43.9649	48.2467	69.3776	57.1994	45.6394	34.4803
69.647	69.2511	61.3173	79.5241	54.3667	55.4162	44.7073	48.9966	44.3782	46.3189	33.5639	38.2913	30.0723	44.2407	48.2233	69.3747	57.1844	45.618	34.4309
69.3826	68.9694	62.2289	82.7176	53.1921	52.0736	44.3268	51.3823	44.3976	44.8764	34.048	37.0984	29.4644	44.3977	47.9162	69.0984	56.6232	45.3159	34.2194
69.5009	69.1416	61.6146	81.5877	54.022	52.5294	45.4465	48.4523	44.7509	45.3415	32.473	38.5983	29.8955	45.163	48.084	69.2538	56.9493	45.4945	34.2819
69.7481	69.0569	63.2576	79.5374	53.2807	52.8591	44.8901	49.2699	44.8288	45.3513	32.7868	37.1969	29.7623	45.5545	48.0946	69.2727	56.9398	45.5083	34.287
69.6979	69.1545	62.1048	79.7086	53.926	54.0443	45.1891	49.8773	44.6681	45.312	32.981	37.3754	29.7868	45.4963	48.1571	69.3242	57.0708	45.5621	34.3475
69.6135	69.1568	61.8805	80.8646	53.9673	53.5158	44.4596	49.2389	44.8503	45.7175	32.9437	37.1569	30.7827	43.7095	48.1611	69.2994	57.0313	45.5562	34.4257
69.5829	69.2822	61.5395	79.5623	54.3488	54.7335	44.5884	48.9008	45.1847	45.6426	32.7505	38.4583	30.2648	44.7372	48.2351	69.3761	57.2006	45.6361	34.4298
69.48	69.2577	62.4639	79.3032	53.8942	53.1377	44.6172	50.8942	45.1244	44.8982	33.3587	38.8746	30.3987	43.7616	48.1951	69.3271	57.0936	45.5823	34.4728
69.7711	69.1096	61.876	80.5071	54.1666	52.2557	44.7039	48.9603	44.969	45.5879	32.9429	38.9078	30.2045	44.3118	48.1686	69.3161	57.0702	45.5698	34.3915
69.611	69.2452	61.1707	80.3365	54.5678	53.6377	44.6636	49.487	45.1927	45.4039	32.6994	37.8071	31.3723	42.9704	48.2503	69.3594	57.1848	45.6354	34.533
69.2421	69.2488	60.7898	82.0295	54.3625	53.1087	44.6114	48.9433	44.8053	45.619	33.567	37.8509	30.2877	43.6054	48.1064	69.2467	56.9614	45.5031	34.3732
69.4094	69.3578	61.7181	79.6975	54.3785	53.3124	44.9543	48.8048	45.1247	45.5442	32.8932	38.5561	30.7135	43.7685	48.247	69.3739	57.1932	45.6407	34.4845
69.4324	69.2579	62.7627	79.6771	53.6533	53.1068	44.443	49.3468	45.1254	45.4232	32.6633	39.533	29.9519	44.8623	48.1532	69.3124	57.0418	45.5605	34.3561
69.6256	69.2139	61.944	79.8901	54.3577	51.1021	44.7251	50.1462	44.9766	45.2822	32.9097	37.582	31.0894	43.27	48.2162	69.3425	57.1245	45.6012	34.4994
69.4206	69.2566	63.1152	79.7412	53.5488	52.0057	44.9967	49.0588	45.1344	45.229	33.0387	38.3866	30.7724	43.3665	48.1752	69.3078	57.0195	45.5714	34.4549
69.8925	69.1154	62.5733	78.8089	53.808	54.7407	44.5191	49.1374	45.1257	45.622	32.6483	38.2697	30.5782	44.2892	48.2223	69.358	57.152	45.6209	34.4473
69.8269	69.0241	62.4595	80.2809	53.6305	53.8411	44.0046	50.5547	44.9976	45.3229	32.8271	39.6195	30.4885	43.6834	48.1366	69.2747	56.9973	45.5292	34.4135
69.8294	69.1042	62.7773	78.7691	53.7212	53.7194	44.6259	49.7287	44.8693	45.5063	31.8611	38.4258	30.5087	45.0083	48.1736	69.3306	57.0984	45.5758	34.374
69.7894	69.1598	62.0396	79.4365	54.017	54.8947	44.3211	48.9919	44.5569	46.315	32.4629	37.9503	30.9056	43.8543	48.2125	69.3564	57.1495	45.6051	34.4443
69.4705	69.3291	62.0929	79.1204	54.0647	54.9647	44.5982	49.8461	44.9328	45.5984	32.334	38.0966	31.2218	43.5529	48.2495	69.3732	57.19	45.6375	34.5087
70.0274	69.0414	61.4869	79.132	54.583	52.4189	44.6264	50.3175	45.1202	45.1387	32.83	38.6497	30.1578	44.7789	48.2087	69.3492	57.1837	45.6023	34.4205
69.5838	69.0715	63.7754	79.7975	52.8219	53.4572	44.441	50.0267	45.215	44.8801	32.6677	38.474	30.1445	44.6299	48.0714	69.2315	56.8514	45.479	34.3306
69.3797	69.2562	62.4781	80.5204	53.5833	53.83	45.1395	49.584	44.5403	45.5021	33.9398	38.2993	29.8619	44.0784	48.1404	69.2948	56.9796	45.5408	34.3933
69.3985	69.2086	63.1986	79.8561	53.292	52.9347	44.453	49.7976	44.734	45.529	32.2936	38.3791	30.6042	44.2178	48.1096	69.2679	56.9425	45.5102	34.3621
69.6457	69.1761	61.7642	80.6778	54.1798	52.9104	44.7906	49.63	45.0651	45.2796	32.9284	39.6293	30.6067	43.5093	48.1943	69.3227	57.088	45.5875	34.4598
69.511	69.3612	61.1901	79.1593	54.7826	53.5008	44.6403	48.7415	45.3767	45.5806	32.5994	38.1539	30.6876	44.3166	48.2804	69.408	57.2827	45.675	34.4847
69.6703	68.9265	62.1525	81.6314	53.3538	53.9105	44.2244	50.9263	44.5483	45.1151	32.3272	37.2157	29.9184	45.4084	47.9768	69.1587	56.7768	45.3818	34.2155
69.7829	69.1607	61.3392	80.1864	54.5166	53.0767	44.5517	48.7168	44.7891	46.0578	32.5342	38.0469	31.0008	43.5946	48.221	69.355	57.1663	45.6124	34.4601
69.4876	69.2282	61.4699	80.8387	54.3165	52.4943	44.8097	49.4395	45.0194	45.293	32.6582	39.4313	30.0173	44.7849	48.1555	69.3092	57.0657	45.5587	34.3631
69.5502	69.2455	61.3753	79.9474	54.4889	52.6665	44.3472	50.4875	44.687	45.6404	33.8052	38.0465	30.2645	43.7161	48.2009	69.3407	57.1295	45.5874	34.4584
69.7697	69.1337	62.2844	79.2062	54.0114	53.0722	44.3676	50.6238	45.1675	45.0803	33.5742	38.3279	29.9266	44.5233	48.1884	69.3323	57.1064	45.5828	34.4253
69.5001	68.961	63.4018	81.7203	52.777	51.4103	44.365	48.2515	44.6301	45.7138	32.5013	37.0895	29.7241	45.3248	47.9278	69.1293	56.6478	45.3507	34.142
69.7406	69.1619	61.3199	80.5694	54.5381	52.4138	44.5591	49.6419	45.1331	45.4007	32.4579	38.768	31.1298	43.3093	48.2217	69.3426	57.1461	45.6101	34.4904
69.5102	69.3236	61.7432	79.1423	54.2775	54.7612	44.2701	49.0989	45.023	45.9278	32.9061	37.4312	30.5146	44.409	48.2419	69.3819	57.2068	45.6381	34.452
69.7961	69.1658	62.4864	78.9543	54.0012	53.0224	44.5682	49.0112	44.8165	45.9382	32.9271	37.4125	30.7344	43.9122	48.2222	69.3626	57.1501	45.6163	34.4574
69.6533	69.1598	63.5245	78.7315	53.3778	52.3662	45.0181	49.3711	45.3683	44.8917	33.3856	37.9672	30.3534	43.9714	48.177	69.3139	57.028	45.576	34.4418
69.7589	69.194	62.6011	78.5056	54.0557	52.2984	45.311	49.4681	44.8775	45.3586	33.8298	37.7572	30.4459	43.5626	48.2408	69.3704	57.1633	45.6306	34.4997
69.3485	69.2979	62.2827	79.8655	53.9237	52.7986	44.6455	49.9188	44.7569	45.4961	32.8382	37.3983	30.3874	44.5135	48.16	69.3137	57.0542	45.5572	34.394
69.3926	69.216	63.062	80.0784	53.4406	51.9256	44.7622	49.2841	44.8433	45.4086	32.606	38.3376	30.0728	44.8646	48.102	69.2711	56.9417	45.5102	34.3206
69.4658	69.3143	62.6054	79.2895	53.8544	53.7299	44.9528	48.6864	45.1377	45.5407	32.8109	38.3052	30.9475	43.4579	48.2365	69.3616	57.1449	45.6308	34.4937
69.4967	69.1694	63.2774	79.8234	53.1827	53.5807	44.7157	49.0024	44.8624	45.5123	32.7294	38.8742	29.8379	45.0144	48.1003	69.2716	56.9348	45.5129	34.307
69.6604	69.0256	63.3254	80.6123	53.1547	51.6683	44.111	48.88	45.2062	45.4132	33.3151	37.2893	29.986	44.4651	48.0603	69.2238	56.8429	45.4706	34.3074
69.4802	69.2311	61.1531	80.8122	54.4764	52.5474	44.3928	49.1637	44.6814	45.9238	32.4096	38.5367	30.1987	44.8422	48.1449	69.3089	57.0731	45.5467	34.339
69.3874	69.4256	61.6671	78.3422	54.6415	53.2308	44.7409	49.9574	45.2881	45.2527	32.6907	38.8586	30.9662	43.6278	48.2988	69.4137	57.2984	45.6833	34.5437
69.5579	69.1682	63.5543	79.0344	53.1415	53.5575	44.0239	49.5486	44.7715	45.875	33.1575	38.736	30.2626	43.933	48.1323	69.2898	56.9681	45.5331	34.3837
69.4089	69.2068	62.5925	80.5199	53.4434	54.0696	44.4317	49.9144	44.5259	45.7032	33.2334	38.8871	29.8111	44.5805	48.1015	69.2699	56.9408	45.5055	34.3329
69.6593	69.1757	62.1166	80.0596	53.9958	53.1576	44.4252	49.8221	44.825	45.6412	33.26	36.865	30.5742	43.9655	48.185	69.3267	57.0758	45.5784	34.4408
69.4325	69.2414	61.491	80.2668	54.2114	53.8743	44.0265	51.3163	44.5714	45.5237	32.1068	38.4425	30.8448	44.1132	48.1513	69.3011	57.0711	45.5357	34.4113
69.4098	69.2724	61.6582	80.9216	54.1494	53.1558	45.0619	49.074	44.9382	45.409	33.7493	38.1228	30.3359	43.551	48.1831	69.3153	57.0588	45.5784	34.4489
69.7758	68.9827	63.0096	80.504	53.3499	51.9442	44.5938	49.2608	44.9087	45.339	32.8394	38.9385	29.9248	44.6229	48.0659	69.2303	56.883	45.4745	34.2992
69.5817	69.2174	62.8388	79.2514	53.7472	52.4059	44.5918	49.1802	44.8528	45.7194	32.5865	36.9922	30.6037	44.4869	48.1764	69.3311	57.07	45.5767	34.4005
69.6065	69.17	62.6715	79.9581	53.6821	53.0369	45.0038	49.7341	45.0979	45.032	32.8442	38.9102	30.4966	43.9597	48.1693	69.3063	57.0364	45.566	34.4322
69.4309	69.3165	61.1354	80.5135	54.5446	53.4759	44.6093	48.7279	45.4667	45.3416	33.2271	38.0423	30.1273	44.5806	48.2154	69.3522	57.1555	45.6169	34.4256
69.6475	69.2342	60.8182	80.326	54.6522	54.4563	44.3226	49.9423	45.0201	45.5988	33.8104	39.0021	30.1834	43.7048	48.2354	69.3632	57.1797	45.6262	34.4818
69.3848	69.4199	61.4448	79.2763	54.5989	53.9696	44.6152	48.3992	45.3969	45.7013	32.5763	38.0002	30.9832	43.844	48.2883	69.409	57.275	45.6814	34.511
70.0182	69.1429	61.4071	78.392	54.747	53.612	44.9877	49.0793	45.0807	45.6118	32.6128	38.0842	30.9005	43.9843	48.2959	69.4162	57.31	45.685	34.5156
69.6762	69.1932	62.5856	78.9603	53.8679	53.1332	44.4231	49.1575	44.8491	45.8547	33.4157	37.5773	29.9096	44.7921	48.1843	69.344	57.1037	45.5873	34.3834
69.8061	69.2055	61.0639	79.4042	54.7249	54.1627	44.8533	49.583	45.0351	45.4985	32.576	37.8246	30.9317	43.9883	48.2704	69.3931	57.2548	45.6593	34.5048
69.6352	69.2573	62.7656	78.5209	53.8914	53.2467	45.1811	49.0659	45.1938	45.2633	33.7256	38.7475	30.1538	43.9503	48.2435	69.3753	57.1659	45.6404	34.4804
69.4514	69.2794	62.5473	78.9006	53.8645	53.4412	44.037	49.7408	44.9464	45.7401	32.2321	38.8861	30.1641	45.1033	48.169	69.3331	57.1064	45.572	34.3547
69.638	69.1404	62.9943	79.9469	53.3672	53.7097	44.076	48.6877	44.9206	46.0005	34.3464	38.0609	29.6917	43.9632	48.139	69.2958	56.976	45.5446	34.3762
69.4884	69.3051	61.954	79.4804	54.1871	53.5826	44.6767	49.658	44.715	45.7715	33.2118	38.2149	30.492	43.8942	48.223	69.3623	57.1544	45.6148	34.4638
69.6358	69.2431	61.9206	79.6076	54.2881	53.0447	44.9134	49.421	45.1843	45.2855	32.6079	39.0237	30.7853	43.8078	48.2398	69.3657	57.1793	45.6322	34.4851
69.4512	69.2326	62.3938	80.338	53.8272	52.3621	44.5372	49.4792	44.9551	45.4545	32.5238	37.1469	30.3181	44.9469	48.1392	69.3009	57.0152	45.5438	34.3546
69.4913	68.9869	62.242	82.1751	53.4007	51.8355	44.3334	50.1593	44.2521	45.5813	33.7251	38.1313	29.9662	43.5931	47.9774	69.1444	56.7271	45.3748	34.2768
69.3146	69.3821	63.0574	78.1031	53.7821	52.7104	44.5694	48.5164	45.3568	45.5381	32.9474	37.5954	30.1865	44.826	48.2102	69.361	57.142	45.615	34.4042
69.3909	69.2507	61.8237	80.8884	54.1657	51.5776	44.1004	49.87	44.8316	45.6915	32.8938	39.1199	30.4927	43.7053	48.1471	69.2944	57.0255	45.541	34.404
69.4881	69.1823	62.0628	80.9224	53.8284	53.4237	44.0102	49.2644	44.8086	45.93	32.8192	37.9666	30.8656	43.3506	48.1379	69.2778	56.9957	45.5314	34.4125
69.8255	69.0499	61.6608	80.7798	54.2666	51.8124	44.0979	49.8148	45.1135	45.4482	32.5143	38.0555	30.8976	43.6824	48.1583	69.2921	57.0502	45.55	34.4249
69.4625	69.3674	61.1666	79.3331	54.7127	53.7427	44.7542	49.4554	44.9247	45.698	32.9935	39.4069	30.3991	44.069	48.264	69.3971	57.2514	45.6561	34.4791
69.4879	69.1982	63.3336	79.7336	53.1727	54.0757	44.7109	49.5171	44.8531	45.4608	32.4479	37.6193	31.153	43.3972	48.1515	69.2886	56.9715	45.5474	34.4413
69.5808	69.2111	62.4581	78.6904	53.9532	52.759	45.1132	49.6286	44.0898	45.965	31.9874	38.9987	29.9585	45.5558	48.138	69.3265	57.0894	45.5413	34.2964
69.4028	69.1503	61.594	81.8506	53.8531	53.618	44.722	48.6565	44.9546	45.4303	32.9112	37.1827	30.1642	44.5989	48.0738	69.2291	56.9092	45.4804	34.3102
69.9903	69.01	62.6542	79.2419	53.7175	53.6871	44.1749	48.9951	45.0691	45.7563	32.9579	39.3031	29.7725	44.9376	48.1575	69.3161	57.0709	45.5655	34.3462
69.3485	69.4038	61.523	78.8878	54.5511	53.4483	44.5261	49.7214	44.7288	45.8773	33.1504	39.3622	30.1556	44.2899	48.2415	69.3865	57.2276	45.6342	34.4463
69.6146	69.0873	63.104	80.1695	53.3799	52.0173	43.8426	50.2514	45.2269	45.1783	32.369	38.4448	30.4249	44.4503	48.0948	69.2519	56.9244	45.4959	34.3487
69.9077	68.9823	62.8428	79.6734	53.3315	54.6427	45.2189	49.8306	44.4436	45.3697	32.582	37.7251	29.7855	45.5974	48.0937	69.2712	56.9556	45.5033	34.2898
69.6251	69.2158	62.6767	78.7612	53.8157	53.3696	44.9534	49.3103	44.8535	45.5116	33.1715	38.0851	29.8873	44.9744	48.1852	69.3436	57.1066	45.5889	34.3821
70.0339	69.0838	61.2698	78.7591	54.5535	55.0605	44.5934	50.8935	45.1129	45.1048	33.2508	37.4955	30.6237	44.0403	48.2621	69.3804	57.2439	45.6448	34.5189
69.5972	69.1149	63.2188	79.662	53.2539	53.2656	43.9954	49.0786	45.1194	45.5896	32.2198	37.39	29.9175	45.7084	48.0841	69.2655	56.9388	45.5004	34.2615
69.8514	69.1777	61.648	78.7919	54.5298	53.0792	44.6129	49.4319	44.7145	45.9552	33.538	38.3179	30.3211	43.9063	48.2509	69.388	57.2273	45.6409	34.4747
70.0344	69.0234	62.7237	78.9851	53.8015	53.3407	45.2875	49.0479	45.1054	45.2032	33.1992	38.5939	30.4321	43.9084	48.2105	69.339	57.1162	45.6068	34.4601
69.5704	69.0514	63.0066	80.9953	53.0479	54.2462	44.3396	50.5975	45.2685	44.6849	33.5231	38.1846	30.396	43.4511	48.0788	69.2134	56.8425	45.4737	34.4034
69.6689	69.1987	61.6956	80.3889	54.1267	54.6591	45.1021	48.6332	45.0664	45.4874	32.5895	38.5572	30.5546	44.2699	48.2098	69.3455	57.1282	45.61	34.4361
69.6614	69.243	62.0528	78.8692	54.3566	51.9589	45.0842	48.751	44.659	45.8908	33.3451	38.7782	29.8551	44.6928	48.2144	69.3736	57.1774	45.6148	34.3982
69.4756	69.3159	61.4564	80.0019	54.43	53.676	44.7929	48.8389	45.3237	45.3823	32.9528	38.2835	30.1959	44.6995	48.2264	69.3658	57.1771	45.6279	34.4291
69.5954	69.1465	63.5351	79.3886	53.0977	54.072	44.1812	49.5157	45.0925	45.5105	32.4021	38.7258	31.0045	43.3963	48.1497	69.2866	56.9751	45.5473	34.4321
69.4685	69.2821	61.8048	79.8793	54.0853	54.7108	45.3935	49.4978	44.9556	45.1106	32.2642	38.8799	30.1698	45.1936	48.1884	69.3403	57.1238	45.5917	34.3838
69.4356	69.1174	62.358	81.4402	53.4805	53.25	44.1136	49.6156	44.9926	45.3902	33.0029	38.2165	30.3332	43.9254	48.0677	69.2168	56.8724	45.4685	34.3422
69.4238	69.2368	62.8851	80.2502	53.3761	54.1176	45.1367	49.0786	44.864	45.3637	32.9682	37.0869	30.5921	44.0738	48.1501	69.2952	56.9812	45.5514	34.4124
69.3189	69.3033	61.693	79.5576	54.4013	51.3489	43.8651	50.9681	44.5441	45.7193	32.2369	39.2801	29.9977	45.1797	48.1294	69.3082	57.0822	45.5244	34.3188
70.0539	68.9889	62.5462	79.72	53.7179	54.2957	44.9823	49.1323	45.1942	45.2202	32.7308	39.2808	30.6582	43.7306	48.1976	69.3214	57.0877	45.5948	34.457
69.5494	69.0461	63.2506	81.2466	53.04	52.365	44.3122	49.1652	44.9509	45.4228	32.5048	39.1056	30.5191	43.7516	48.0479	69.2032	56.8078	45.4537	34.3267
69.3429	69.3207	62.811	79.3632	53.6145	53.7152	44.125	49.6707	44.9158	45.7626	33.4522	37.5592	30.3539	43.968	48.1814	69.3276	57.0587	45.5781	34.4313
69.3913	69.273	63.2526	79.0786	53.5751	51.3149	44.5977	49.6194	44.9127	45.4579	32.9945	37.171	30.6121	43.9905	48.1601	69.3099	57.0181	45.557	34.4168
69.7953	69.1551	61.6235	79.4471	54.3151	54.1078	44.3781	49.6381	45.015	45.6019	32.673	38.6263	29.9556	45.2376	48.1998	69.355	57.1652	45.6027	34.3783
69.5986	69.1769	62.2802	80.3619	53.7128	54.6459	44.4051	49.8998	44.8616	45.5557	32.5465	38.5462	30.8458	43.6874	48.1726	69.3085	57.0439	45.5665	34.4419
69.7982	69.1657	61.3722	79.9855	54.5583	52.558	45.7269	49.2059	44.7062	45.3382	32.7316	37.4837	30.5228	44.531	48.2194	69.3632	57.1663	45.6141	34.4404
69.6504	69.2199	61.9067	79.9177	54.2085	53.5275	44.7212	49.4804	45.2993	45.2334	32.2141	39.227	31.0158	43.6952	48.232	69.3543	57.1626	45.6245	34.4847
69.7821	69.0855	61.3053	81.054	54.3091	53.4046	44.0725	48.8144	45.0961	45.852	33.0911	37.7038	30.8491	43.2913	48.1761	69.303	57.0711	45.5686	34.4439
69.4249	69.2981	62.1808	79.2351	54.0356	53.4487	44.6477	49.9968	44.7875	45.4935	32.5707	38.7565	29.9535	45.2401	48.1737	69.3377	57.1134	45.5761	34.3604
69.6404	69.2643	61.8491	79.0423	54.3891	52.9098	45.0196	49.7681	44.64	45.685	33.5971	37.5857	30.6014	43.5666	48.2499	69.3817	57.1971	45.6363	34.504
69.4782	69.2587	61.604	80.5678	54.1936	53.446	44.8259	48.872	44.5635	45.9771	33.7694	38.168	30.0399	43.9923	48.1768	69.3272	57.0771	45.5745	34.4081
69.6185	69.2842	62.2861	77.9699	54.0648	55.1759	44.7995	48.7889	45.1702	45.5924	32.2549	38.1087	30.194	45.4473	48.2362	69.3885	57.2276	45.6419	34.3947
69.2569	69.0215	63.4547	82.2063	52.5644	51.6411	44.376	50.4463	44.3374	45.2127	33.8075	37.9469	29.6612	43.9738	47.91	69.095	56.5589	45.3174	34.2199
69.5636	69.3452	61.7025	78.0422	54.7433	52.1317	44.0813	49.4396	45.4546	45.5896	32.808	37.9372	30.7035	44.1575	48.2854	69.4134	57.2997	45.675	34.4979
69.6362	69.1824	61.515	80.4073	54.2504	53.9003	44.4945	48.2652	45.2469	45.6698	32.3157	37.0009	30.4669	44.9692	48.1745	69.3241	57.1077	45.5797	34.3675
69.4475	69.2016	62.9731	80.2029	53.2917	54.1586	44.36	49.2866	45.136	45.3893	33.026	38.4945	29.9884	44.6472	48.1217	69.2784	56.9562	45.53	34.3524
69.6415	69.2217	61.3083	80.135	54.5374	52.9977	44.4154	49.5879	45.2343	45.4152	33.4629	39.1532	30.2691	43.8107	48.2244	69.3528	57.164	45.6174	34.4663
69.5507	69.2546	61.9593	79.2901	54.1276	53.9065	44.3753	50.8041	45.0649	45.1633	33.5465	36.8563	30.203	44.5091	48.2055	69.3471	57.1327	45.5964	34.4495
69.3952	69.4165	61.5849	78.3965	54.5797	53.8661	44.7156	50.4003	45.063	45.3314	33.7874	37.5513	30.6199	43.5363	48.2926	69.4098	57.2742	45.6748	34.5524
69.7715	69.0639	63.2031	79.0716	53.1636	55.4224	44.7978	50.9101	44.7775	45.0117	32.7789	38.809	30.5264	43.9772	48.143	69.2848	56.9869	45.5354	34.4267
69.6376	69.1717	62.4534	80.0109	53.8587	52.6421	45.1458	49.4534	44.7548	45.4024	32.3128	38.757	30.7372	44.0467	48.1726	69.3171	57.0595	45.5691	34.4195
69.5962	69.2138	62.857	79.4216	53.4495	55.279	44.827	49.1045	44.9934	45.5159	33.3234	38.5021	30.1651	44.2374	48.1901	69.3332	57.0626	45.593	34.4272
69.639	69.1948	62.661	79.6311	53.7832	52.9048	44.9452	48.7767	45.138	45.4034	33.3056	38.6938	30.1005	44.2917	48.1891	69.3335	57.079	45.592	34.4159
69.5385	69.2571	61.8409	79.8127	54.2599	52.7519	44.4487	49.4239	44.4954	46.1078	32.2823	38.1447	30.7479	44.2119	48.1901	69.3449	57.127	45.5838	34.4107
69.6056	69.2653	62.3249	79.052	53.9422	54.9361	44.7112	48.631	45.3578	45.4858	32.4439	38.1043	30.5727	44.5864	48.2354	69.3715	57.1794	45.6371	34.4435
69.5992	69.1735	61.9327	80.7849	54.0342	52.7085	44.704	48.9078	44.7784	45.7639	32.8249	37.9515	30.5293	44.0534	48.1585	69.3064	57.0392	45.5574	34.3991
69.2897	69.3523	62.3784	79.2348	54.0369	52.1374	45.091	49.7705	44.6907	45.3959	32.1318	38.0451	30.2998	45.206	48.1669	69.3328	57.0967	45.5685	34.3595
69.7152	69.1104	60.9425	81.2193	54.4617	53.5636	44.4367	49.3154	45.2544	45.3071	32.8492	38.974	30.236	44.34	48.1618	69.2992	57.0718	45.5614	34.3929
69.8095	69.1208	61.5975	80.2106	54.2707	53.4975	44.9677	49.9525	44.5043	45.6669	33.1075	37.5081	31.018	43.1799	48.2081	69.3358	57.1158	45.5925	34.4922
69.9523	69.0699	61.3239	79.8347	54.5473	52.7318	44.9148	49.2602	44.8962	45.5195	32.7104	37.1044	30.1881	45.1575	48.1926	69.3454	57.151	45.5939	34.3811
69.8038	69.0881	61.8711	79.7649	54.1414	52.7762	45.0021	50.6046	44.5137	45.2929	33.7064	38.8254	29.4717	44.9259	48.1471	69.3116	57.0628	45.5449	34.3594
69.6007	69.1652	62.5463	79.8254	53.6855	53.5682	44.3701	49.7981	44.8218	45.5811	32.6112	39.1455	30.0583	44.7889	48.1399	69.3012	57.0285	45.5433	34.3526
69.6441	69.1918	62.9409	79.3336	53.5314	54.2898	44.7689	49.0648	44.8938	45.6647	32.4115	38.7306	30.9213	43.6681	48.1967	69.333	57.0782	45.5937	34.4516
69.6276	69.238	62.171	78.9063	54.1686	53.0155	44.1138	49.3249	45.0314	45.837	33.1442	38.3631	29.9145	44.8915	48.2029	69.3596	57.1584	45.6045	34.3892
69.4181	69.3462	62.0937	78.9869	54.2824	52.6951	44.3332	50.294	45.2332	45.2753	33.031	38.7922	30.7212	43.6015	48.2439	69.3686	57.1895	45.6305	34.504
69.8146	69.1351	63.0009	78.5334	53.4945	55.2097	45.1032	49.5336	44.7493	45.5093	32.949	38.4793	30.4975	44.0695	48.208	69.3473	57.1043	45.6046	34.4535
69.4921	69.1711	63.4413	79.7645	53.1241	53.1003	45.0069	49.1197	44.4888	45.6942	32.9217	36.6429	30.611	44.0437	48.1111	69.2713	56.9177	45.5125	34.3741
69.2661	69.3162	62.8896	78.9858	53.4889	54.1379	44.5066	50.2702	44.2121	45.9221	32.164	38.0157	30.4233	44.8174	48.1261	69.3005	57.0183	45.5236	34.3438
69.613	69.2577	61.5168	79.6216	54.4825	53.3137	44.4465	49.0819	45.2162	45.6054	32.2546	37.3221	30.7759	44.5743	48.23	69.3686	57.1959	45.6271	34.4378
69.6242	69.1637	61.6066	80.5215	54.2034	53.0168	44.9059	49.3192	44.6918	45.5728	32.2902	38.119	30.0346	45.4007	48.1382	69.3075	57.0577	45.5448	34.3191
69.7357	69.0775	62.8562	79.9629	53.5016	52.9867	45.4848	49.487	44.4674	45.3614	32.4228	38.8704	30.2632	44.6294	48.1198	69.283	56.9767	45.5222	34.3508
69.4913	69.3603	61.5648	78.4961	54.6686	52.7476	45.3725	49.3986	44.6642	45.6154	32.3837	38.7411	30.5191	44.6081	48.2554	69.4012	57.2611	45.6481	34.4493
69.5118	69.2738	62.2641	79.5646	53.8843	54.4327	44.4873	49.5336	45.1361	45.4612	33.8361	37.6602	29.9631	44.3837	48.2064	69.3481	57.1107	45.6064	34.4362
69.4785	69.2055	62.7293	79.4708	53.6175	52.9499	45.2188	50.4099	44.4286	45.2368	32.8149	38.7706	29.6724	45.3549	48.1121	69.2907	56.995	45.5157	34.3139
69.7867	69.1917	61.7415	79.2485	54.4647	52.5708	45.1368	49.5611	44.9148	45.4046	33.4389	38.5218	30.3184	43.9921	48.2447	69.3775	57.198	45.6364	34.4796
69.6334	69.2988	62.0293	78.212	54.3179	54.2477	44.8097	49.2169	45.3944	45.3004	32.8406	37.4812	30.5141	44.615	48.2736	69.4033	57.2609	45.6693	34.4811
69.3772	69.3171	61.8496	79.5441	54.2397	53.0514	44.3184	50.6348	44.5175	45.7415	32.285	39.7657	30.5949	44.0831	48.1844	69.3359	57.127	45.5731	34.419
69.5251	69.2819	62.9321	78.5548	53.7464	53.3767	44.8787	49.2656	44.9393	45.5529	32.4844	37.9998	30.8307	44.0438	48.2186	69.3579	57.134	45.6143	34.4568
69.4587	69.2424	63.3779	78.64	53.2076	54.6885	44.4362	49.0741	44.5873	46.0169	32.5221	38.1304	30.1279	44.9727	48.1364	69.31	57.0114	45.5441	34.3342
69.9221	69.1147	61.4355	79.599	54.4899	53.6766	44.5531	49.6394	45.4825	45.1069	32.8315	37.3666	30.3414	44.877	48.233	69.3668	57.1968	45.6307	34.4437
69.6966	69.2222	62.1885	79.3044	54.0985	53.6919	44.2281	48.7953	45.2955	45.7576	33.4061	37.5692	30.4343	44.0101	48.2372	69.3703	57.1705	45.6342	34.4671
69.4189	69.3146	62.8792	79.0363	53.6197	54.0868	44.8097	49.1177	44.9428	45.6025	33.3769	38.2194	30.2237	44.1721	48.2029	69.3472	57.0946	45.6032	34.4363
69.4343	69.4204	61.8638	77.9824	54.5119	53.6728	45.0595	49.3454	44.9997	45.5844	34.2791	39.398	29.9871	43.6534	48.2995	69.4247	57.2921	45.6899	34.523
69.5934	69.2862	61.8135	78.8829	54.1974	55.3592	44.8227	48.5755	44.97	45.835	32.9771	37.4627	30.1279	45.0088	48.2332	69.3821	57.2056	45.636	34.413
69.7249	69.2211	61.5447	79.1072	54.57	52.7455	44.3446	49.2749	45.1819	45.6446	33.3552	38.6526	29.8047	44.8943	48.2294	69.3784	57.211	45.6301	34.4103
69.5532	69.2004	62.37	80.2258	53.8147	53.1001	44.4969	50.3342	44.9953	45.2357	33.5366	38.1167	30.5175	43.4767	48.1782	69.3105	57.0401	45.5686	34.4653
69.3888	69.3992	60.9973	79.6087	54.7115	54.4822	44.7894	48.4412	45.1095	45.8192	32.6259	37.5453	30.681	44.3933	48.2623	69.3959	57.251	45.6586	34.4641
69.6591	69.1881	62.4051	79.7524	53.861	53.3887	44.1013	49.2928	44.8488	45.9882	33.337	36.8122	30.6007	43.8294	48.1914	69.3352	57.0827	45.5863	34.4412
69.4869	69.2631	62.876	79.5545	53.5564	54.2109	44.8437	48.6709	45.0961	45.5486	32.4163	38.0538	30.8885	43.9135	48.1964	69.333	57.0761	45.5962	34.4435
69.7149	69.2778	61.6768	78.291	54.7261	52.0561	44.5058	49.0116	45.252	45.6949	33.1605	37.0048	30.5773	44.2715	48.282	69.4143	57.284	45.6742	34.4896
69.4073	69.2989	62.3362	80.1059	53.8578	53.7279	44.6091	48.952	45.096	45.5839	32.5959	39.0169	30.6332	43.9321	48.195	69.3327	57.0898	45.5942	34.4353
69.4456	69.3624	62.0232	78.7124	54.1692	54.9573	44.3363	49.6728	45.1712	45.599	33.0251	38.445	30.5725	44.0086	48.2605	69.3884	57.2222	45.6527	34.4935
69.9494	68.9573	63.3748	79.5163	53.1661	53.5454	44.0756	49.8081	44.983	45.5152	33.3573	37.7313	30.3989	43.7751	48.1234	69.2671	56.9429	45.5221	34.4001
69.277	69.2663	62.7711	80.6166	53.5111	52.6356	43.8772	49.1943	45.3514	45.4475	32.8691	38.2019	30.335	44.2126	48.1195	69.2696	56.9552	45.5234	34.3677
69.6512	69.1252	62.448	80.6713	53.736	52.6112	44.616	49.1852	44.8329	45.635	32.6216	37.4171	30.9979	43.5242	48.1503	69.2895	56.9986	45.5458	34.4249
69.4063	69.2207	62.9125	80.2799	53.3192	54.1131	43.8904	49.0625	45.269	45.5935	33.8296	38.0087	29.8156	44.2806	48.1257	69.2787	56.9548	45.5327	34.3662
69.6827	69.1922	61.0649	80.3413	54.7183	52.1201	44.7883	48.9789	45.0244	45.5809	32.6118	38.0536	30.7623	43.9692	48.2119	69.3454	57.1586	45.6052	34.4447
69.8106	68.9497	61.9375	81.6095	53.8202	51.9639	45.0405	49.9301	44.6194	45.1437	32.7488	38.2332	30.3777	44.1144	48.0665	69.2185	56.8881	45.4641	34.3391
69.5062	69.2928	61.71	79.8021	54.3553	52.9728	44.5655	48.528	45.1896	45.6959	32.5706	37.553	30.2614	45.0489	48.2063	69.3594	57.1597	45.611	34.3875
69.7003	69.2431	61.7181	78.3071	54.4919	53.446	44.5492	49.8491	44.5693	45.959	32.4984	37.9731	30.435	44.7771	48.232	69.3859	57.2325	45.6245	34.4229
69.5539	69.1621	62.6039	79.8154	53.5684	53.9355	44.4353	49.7302	44.8229	45.4913	32.2609	38.2152	29.8224	45.7149	48.1063	69.2844	56.9942	45.5178	34.2825
69.7715	69.2348	61.7166	78.4086	54.5137	53.7688	44.2749	49.3316	45.1691	45.7663	32.7304	37.8706	30.5329	44.512	48.2663	69.4024	57.2671	45.6604	34.4664
69.2828	69.2317	61.695	81.2783	53.9308	53.1382	44.0989	50.1926	44.6858	45.551	32.068	38.5614	30.0229	45.3269	48.0702	69.2477	56.9434	45.4761	34.2711
69.7601	69.1555	61.95	79.7581	54.1869	52.9107	45.0783	49.2872	44.5364	45.79	33.0774	37.8816	30.5998	43.8391	48.2025	69.3442	57.1219	45.5945	34.4475
69.6608	69.0635	61.0134	82.1231	54.3371	52.3863	44.7012	49.0486	44.9772	45.3923	32.5899	38.6084	30.9172	43.267	48.1202	69.25	56.9727	45.5144	34.4038
69.7533	69.0862	62.507	80.2695	53.7212	52.8312	45.0342	48.7695	44.6751	45.6794	32.6241	38.3903	30.2896	44.5107	48.1361	69.2945	57.0085	45.54	34.3581
69.6732	68.953	63.3819	81.6681	52.6492	54.1987	44.6477	48.6632	44.954	45.3365	33.9075	37.6834	29.9338	43.7676	48.0224	69.1779	56.7231	45.4343	34.3143
69.6174	69.2653	61.976	79.436	54.0896	54.9928	44.9927	49.1166	44.6981	45.8477	32.7042	38.5431	30.9022	43.6055	48.2449	69.3752	57.1812	45.6363	34.4914
69.4144	69.2171	63.06	79.8464	53.174	54.999	45.013	49.2155	44.4425	45.7095	32.2708	38.4118	30.1285	45.0773	48.1036	69.2787	56.948	45.5131	34.311
69.3009	69.3943	61.9172	79.3379	54.3552	52.329	44.1481	49.3425	45.0663	45.8076	32.7262	37.238	30.6058	44.3974	48.2197	69.3651	57.1708	45.6152	34.4345
69.6256	69.2659	61.7536	79.5065	54.2619	54.4172	45.3266	49.0393	44.8799	45.5098	33.0185	38.05	30.5168	44.173	48.2446	69.3782	57.1904	45.6396	34.4734
69.3329	69.2566	62.0014	81.2015	53.8138	53.6393	44.5703	48.9258	44.8357	45.6944	32.2538	38.7155	30.5013	44.3666	48.126	69.2804	56.9888	45.53	34.3562
69.6859	69.2134	62.8142	78.9585	53.7539	53.6793	44.9877	48.6426	45.1758	45.4822	33.4591	38.8453	30.2369	43.9557	48.226	69.361	57.1325	45.6259	34.4598
69.6416	69.0928	63.0511	80.13	53.1917	54.3986	44.5405	49.5413	44.3007	45.9857	32.469	38.428	30.7197	43.7722	48.1058	69.2642	56.9293	45.5034	34.3723
69.4245	69.2973	61.7005	80.1308	54.2499	53.2597	44.3354	50.6097	44.8701	45.4365	33.1972	38.3243	30.7838	43.3405	48.2084	69.3371	57.1175	45.5929	34.4909
69.531	69.2218	61.658	80.669	54.1498	53.3769	45.196	49.841	44.7814	45.2412	33.6733	37.8712	30.2991	43.8112	48.1824	69.3183	57.0648	45.575	34.4495
69.6393	69.0943	62.1574	81.2713	53.8446	51.9506	44.8531	49.1205	45.2284	45.0585	33.1199	37.316	30.4589	44.0236	48.1246	69.2645	56.9581	45.5249	34.3924
69.4239	69.2847	62.0702	80.1549	53.8412	55.0107	45.0342	49.5885	44.9856	45.2296	32.9344	37.8214	30.2396	44.6885	48.1831	69.3282	57.0765	45.5844	34.4124
69.6163	69.2596	61.6949	79.0764	54.4248	53.2489	44.6104	50.4958	44.759	45.5162	33.131	38.5309	30.5114	43.9299	48.2353	69.371	57.1941	45.6215	34.4807
69.3537	69.3544	62.3796	78.8196	54.104	52.4072	44.3243	50.0148	45.1983	45.329	33.3362	37.6942	30.1093	44.6094	48.2078	69.3542	57.1426	45.6043	34.4277
69.3432	69.268	61.9492	80.8879	53.8413	53.8894	44.8955	49.9306	44.6474	45.4242	34.0696	38.0207	30.0187	43.7662	48.1474	69.2915	56.9961	45.543	34.4175
69.3988	69.3177	61.9846	79.9841	54.0913	53.5802	44.6128	49.3356	44.8484	45.7329	33.0909	38.6457	30.578	43.6754	48.2073	69.343	57.1181	45.6009	34.457
69.7919	69.0622	61.8213	80.4809	54.0552	52.8691	44.3075	49.7282	44.6882	45.7016	32.4827	39.0902	29.5114	45.7879	48.1063	69.29	57.02	45.518	34.2641
69.6676	69.1967	62.5117	79.2615	53.892	53.0758	44.9682	48.5116	44.5604	46.042	32.9285	38.2562	30.1463	44.6132	48.1814	69.3437	57.1017	45.5836	34.3798
69.6184	69.3007	61.2577	78.5933	54.5357	55.9848	44.3905	49.7727	45.6968	45.0401	32.9312	38.429	30.0344	45.1741	48.2685	69.3999	57.2783	45.6668	34.4549
69.4514	69.1947	61.2279	81.7386	54.1715	53.7518	44.9045	49.1558	44.8333	45.4501	32.6352	38.8695	30.6406	43.7419	48.1373	69.2748	57.0023	45.5343	34.3997
69.4958	69.0776	61.7177	82.0722	53.7647	53.0851	44.3565	48.962	44.5238	45.8804	32.257	38.276	30.4664	44.255	48.0435	69.2082	56.8665	45.4469	34.2885
69.5415	69.0374	62.7331	81.7338	53.245	52.6881	44.7697	48.4857	44.648	45.666	32.4638	39.3627	30.5648	43.5555	48.0394	69.1948	56.8135	45.4439	34.3143
69.5678	69.0878	62.1446	81.3032	53.6707	53.1172	45.0606	48.6172	45.0426	45.1841	32.7319	37.3637	30.0385	44.9926	48.0773	69.2377	56.9153	45.4872	34.2986
69.3917	69.3401	62.6365	79.1218	53.6308	55.7349	44.9257	48.7895	45.2126	45.4177	32.5972	37.8432	30.5527	44.5139	48.2183	69.3562	57.1274	45.6209	34.4407
69.5169	69.3825	61.399	78.6235	54.7666	53.1124	45.2789	48.9047	44.8504	45.7463	33.4337	38.2809	30.5783	43.6975	48.2985	69.4245	57.2972	45.6868	34.5245
69.683	69.1601	61.6418	80.3599	54.3492	52.0357	44.4724	48.8139	45.103	45.6248	32.2425	38.4471	30.1704	45.1562	48.1627	69.3234	57.097	45.5693	34.3424
69.4567	69.3245	61.7819	79.744	54.1032	55.4841	44.9329	49.6864	45.2364	45.1514	33.2763	38.8147	30.4371	43.9059	48.2437	69.3658	57.1691	45.6373	34.496
69.6216	68.9996	63.6864	80.7648	52.7274	53.0184	44.6421	48.631	44.8389	45.4587	32.4748	40.4119	29.6153	44.9396	48.01	69.1938	56.7681	45.4312	34.2228
69.914	69.1207	62.4169	78.9374	53.7495	56.4656	44.7078	49.3831	45.3727	45.2772	33.0026	36.7332	31.2429	43.3013	48.2625	69.3684	57.173	45.6523	34.5463
69.4414	69.2986	61.8533	80.2426	53.9695	55.0874	45.5212	48.816	44.4815	45.7562	33.3845	37.8528	30.4103	43.9031	48.2011	69.3432	57.0984	45.5967	34.4468
69.5777	69.1463	60.9702	81.526	54.4661	52.4743	44.9234	48.8789	45.0028	45.3569	32.3767	37.5445	30.5543	44.504	48.1345	69.281	57.0281	45.5352	34.3638
69.5701	69.2616	61.8986	79.8345	54.2457	53.2815	44.0451	49.4465	45.4509	45.4692	32.5286	38.02	31.0244	43.6894	48.2343	69.3579	57.1666	45.6259	34.4877
70.0659	69.04	61.2506	79.7284	54.4154	55.1793	44.7589	49.5465	45.1597	45.357	33.7307	38.0967	30.1814	44.0739	48.2383	69.3603	57.1867	45.6323	34.4775
69.0905	69.3943	62.0578	80.1731	54.0602	51.8026	44.2827	48.9399	44.2757	46.4021	33.2987	37.869	29.9713	44.4485	48.1235	69.2994	57.0228	45.5227	34.331
69.5387	69.2862	61.8161	79.5426	54.074	55.7652	44.2455	49.6566	45.3128	45.4506	32.9895	37.8287	30.5584	44.195	48.2372	69.3651	57.1719	45.6323	34.4757
69.1588	69.3649	62.8764	79.7369	53.2732	55.7113	44.6842	49.4771	44.8279	45.5198	33.0233	37.5631	30.0902	44.7959	48.1428	69.3006	56.9931	45.5494	34.3694
69.4996	69.1932	63.4523	79.4102	53.1601	53.6881	44.5139	49.0589	45.0179	45.5249	32.9082	38.673	30.1814	44.3716	48.1329	69.2889	56.9675	45.5396	34.3687
69.5763	69.2052	63.11	79.2742	53.5854	52.5961	44.2785	48.6827	45.1136	45.7898	32.1227	38.1653	31.1014	43.6787	48.1804	69.3211	57.0619	45.5784	34.4288
69.3085	69.4019	61.5953	79.6002	54.3861	53.9626	44.4087	49.9999	44.9321	45.6497	32.497	37.0151	31.3875	43.3704	48.251	69.3728	57.1965	45.6355	34.5196
69.413	69.1895	60.9815	82.1198	54.3644	52.5509	44.1574	49.4269	45.3677	45.2018	32.2474	38.078	30.9951	43.6732	48.1284	69.2593	56.9895	45.5236	34.4031
69.8342	69.0116	62.3395	80.8674	53.6941	52.8274	44.7696	49.4524	44.7904	45.4427	33.6858	38.4142	30.0973	43.8	48.1239	69.2684	56.9586	45.5232	34.3905
69.3757	69.2005	62.9019	79.9662	53.4943	52.093	44.4607	50.8958	44.7397	45.0951	32.4512	39.3705	30.0345	44.8184	48.0848	69.2552	56.9341	45.4845	34.3217
69.5063	69.0827	62.8234	81.4564	53.1587	53.5422	45.078	49.8093	44.6513	45.13	32.63	36.6542	30.8679	43.7834	48.0659	69.215	56.8287	45.4646	34.3688
69.627	69.1418	63.4143	78.0793	53.2389	54.2284	43.4708	50.346	44.5832	46.0742	33.1696	38.4046	29.8566	44.7149	48.1174	69.2933	56.9993	45.5167	34.3344
69.069	69.281	63.7817	80.2745	52.729	53.2798	43.8745	48.6881	44.7519	46.0043	32.4913	36.9863	30.3875	44.5063	48.036	69.2148	56.7989	45.4477	34.2775
69.9478	69.0241	61.9353	79.9535	53.9341	54.9555	44.2633	50.4918	45.0688	45.235	32.4068	39.0137	30.3491	44.6542	48.1699	69.3125	57.0852	45.5668	34.402
69.5526	69.1507	63.2043	80.0631	53.3355	52.3625	45.153	49.0049	44.8957	45.2766	33.3981	39.1829	29.991	44.0684	48.1228	69.2762	56.9437	45.5276	34.3734
69.512	69.1561	61.4587	81.2246	54.175	52.3427	45.2301	49.6887	44.5721	45.2847	33.2096	38.1395	29.8461	44.7603	48.1047	69.2672	56.9768	45.5059	34.3315
69.7094	69.1302	63.0053	79.5318	53.4447	53.8873	45.1754	48.9429	45.2229	45.0624	32.7259	37.0663	30.2474	45.0031	48.1591	69.311	57.0259	45.5667	34.3787
69.7026	69.1051	62.3932	80.42	53.6589	53.8473	45.5582	49.4555	44.7599	45.0855	32.5563	36.5266	30.5429	44.7268	48.14	69.2917	56.9994	45.5409	34.383
69.3748	69.327	61.8493	80.2086	54.1297	53.5367	45.4981	49.3174	44.8877	45.2178	33.9036	37.283	30.3938	43.6499	48.2127	69.3419	57.1055	45.605	34.4806
69.9889	68.9146	63.4923	79.5389	53.1106	52.851	44.6347	49.0711	44.9278	45.4066	32.7742	38.0441	29.7511	45.289	48.0767	69.25	56.9038	45.4915	34.2794
69.7941	69.2454	61.5961	78.6889	54.5157	54.6641	44.7921	48.9704	45.5842	45.2767	33.6785	38.3472	30.4449	43.7682	48.3064	69.4167	57.2923	45.6977	34.5423
69.8327	69.1175	62.1287	79.4793	54.198	51.8212	44.6262	49.38	44.6523	45.861	33.2728	37.9751	30.1577	44.3712	48.1863	69.3408	57.1108	45.5833	34.4038
69.5511	69.1839	63.0326	79.3238	53.4744	53.1991	43.977	49.8022	44.7045	45.8986	32.9714	38.7668	30.18	44.2761	48.1369	69.2986	57.0067	45.5364	34.3704
69.334	69.3514	62.6415	79.5373	53.9001	52.5131	45.0328	49.3709	45.3145	45.0562	32.499	38.3484	31.1733	43.3519	48.2255	69.346	57.1202	45.6166	34.5026
69.4444	69.3201	61.835	79.4384	54.2625	53.6655	44.8184	50.1677	44.8732	45.3641	32.282	38.5692	30.8249	44.1501	48.2228	69.3589	57.1694	45.6132	34.4622
69.2686	69.3329	63.1613	78.9656	53.3902	53.8574	45.4716	49.3769	44.4993	45.4587	32.8543	38.1155	30.1609	44.689	48.1501	69.3128	57.021	45.5524	34.3743
70.13	68.8754	62.7885	79.8177	53.4243	53.7874	44.5977	49.3354	44.3666	45.9637	34.0653	37.6225	29.6603	44.339	48.1044	69.2671	56.9512	45.5075	34.339
69.3045	69.2943	63.1067	79.666	53.4044	53.2314	44.5442	49.3245	44.7259	45.7398	32.6331	38.4486	30.6536	43.8578	48.1468	69.2975	56.9967	45.5456	34.4016
69.514	69.2386	61.9541	80.0292	53.8573	55.0211	45.2113	49.5162	44.1778	45.9183	34.6663	37.7539	29.5384	44.1281	48.1651	69.3246	57.0492	45.5628	34.3984
69.9815	68.9276	61.4832	81.2389	54.0724	53.3368	44.2559	50.0112	44.8757	45.4385	33.7862	37.7936	30.1972	43.6846	48.121	69.2566	56.9787	45.5146	34.3985
69.5902	69.0651	63.1029	81.0095	53.0652	53.6964	45.1828	49.1293	44.5984	45.378	32.5667	38.646	30.4731	44.0076	48.0722	69.229	56.8502	45.4769	34.3433
69.4256	69.2569	62.2876	80.4409	53.8439	53.075	45.2728	49.7749	44.818	45.1536	32.4818	36.9829	31.0333	43.8602	48.1725	69.3095	57.0383	45.5652	34.4472
69.5824	69.1561	61.9322	81.2156	54.0237	52.0065	44.6493	48.6183	45.2761	45.3707	34.0086	37.7624	30.2325	43.4746	48.1563	69.2892	57.0038	45.5553	34.426
69.5132	69.2621	61.6591	79.9901	54.4396	51.751	44.3786	49.5656	45.2114	45.388	32.6689	38.9427	30.1449	44.7743	48.19	69.3405	57.1312	45.5904	34.3919
69.7371	69.0183	63.2129	80.3059	53.1758	53.0001	44.8384	49.5517	44.6493	45.4281	32.7998	37.8271	30.6605	43.7195	48.0937	69.2427	56.8913	45.4925	34.3776
69.6389	69.2724	61.8721	78.7869	54.1773	55.3793	45.1004	50.053	44.8062	45.4081	33.5725	38.4303	30.2537	44.0797	48.2557	69.3868	57.209	45.6463	34.4948
69.5437	69.3278	61.5841	79.1243	54.5763	52.7738	45.6834	49.1903	44.6754	45.5085	33.2258	37.3573	30.7363	43.7977	48.2644	69.3952	57.2287	45.652	34.5066
69.5996	69.256	62.0894	78.928	54.2883	52.2707	45.1343	50.5799	44.7789	45.1591	33.2592	37.1602	30.7593	43.7434	48.2317	69.3633	57.1657	45.6151	34.5018
69.1479	69.3279	62.3757	80.5396	53.6548	53.05	44.6022	48.5495	44.2545	46.2725	32.7492	37.5561	29.7229	45.4022	48.0777	69.2717	56.9488	45.489	34.251
69.5448	69.254	61.7407	80.4233	54.178	53.8763	45.0398	48.9235	45.0645	45.4557	33.018	37.6257	31.123	43.0937	48.2284	69.3448	57.1288	45.6183	34.5092
69.5393	69.2274	62.7754	78.801	53.5361	55.0948	45.0138	49.5379	44.5217	45.6603	32.4278	38.0641	30.0012	45.4109	48.1531	69.3248	57.064	45.5596	34.3366
69.5087	69.2573	62.0736	80.2323	54.0467	53.4525	44.4182	49.6391	45.3644	45.2347	32.4913	38.7266	31.1027	43.3529	48.2164	69.3358	57.1164	45.6072	34.4922
69.5574	69.0307	63.6796	80.4303	52.8381	52.0587	44.5223	49.4177	44.3849	45.7036	32.4265	38.6899	29.9999	44.758	48.0071	69.1952	56.7696	45.4187	34.2418
69.6048	69.2503	62.1671	79.5797	54.1006	53.1501	44.8603	49.5077	44.685	45.7615	33.2959	37.5633	30.9123	43.2286	48.2317	69.361	57.1418	45.6195	34.5035
69.5321	69.1465	62.2445	80.8005	53.8824	51.2665	44.8553	50.2702	44.9054	44.9784	33.6357	38.6484	29.7791	44.3816	48.1105	69.2669	56.9545	45.5098	34.3628
69.4542	69.0948	62.7821	81.7747	53.2081	52.8884	45.073	49.0872	44.7444	45.2473	32.3483	38.211	30.6979	43.8671	48.0537	69.207	56.8179	45.4577	34.3367
69.4853	69.0151	61.4363	82.7504	53.7804	52.971	44.0477	49.7802	45.4885	44.7303	32.9601	37.7919	30.3088	44.0341	48.0211	69.1619	56.8051	45.4214	34.3143
69.8615	69.1691	61.1984	78.8334	54.8237	52.4208	44.6359	49.9567	44.9843	45.4773	33.196	38.2371	29.9501	44.959	48.2379	69.3853	57.2389	45.6334	34.4249
69.4762	69.1674	63.5634	79.4873	52.8803	54.9921	44.1268	49.2877	44.8682	45.717	32.7726	37.7495	30.0224	44.9278	48.0923	69.2639	56.9051	45.5039	34.3133
69.5384	69.2971	61.68	79.5347	54.2645	54.3278	45.1048	48.8797	44.4763	46.0523	34.2966	37.9608	30.054	43.6627	48.2313	69.3724	57.1658	45.6241	34.4664
69.3432	69.3825	62.974	77.7131	53.8468	53.0704	44.6783	49.285	44.7993	45.8077	32.5052	38.3373	30.5443	44.4268	48.2195	69.3702	57.1674	45.6164	34.4279
69.8287	69.2011	60.9175	79.4301	54.7141	54.8686	44.9257	49.4296	44.7417	45.7973	33.4475	38.1925	30.3	44.1475	48.2642	69.397	57.2464	45.6559	34.4835
69.5693	69.1996	62.0218	80.3444	53.8652	54.4885	44.6064	50.4693	44.834	45.3142	33.9587	37.5532	30.4668	43.3339	48.1865	69.315	57.052	45.5746	34.4815
69.6031	69.1625	63.4435	78.3713	53.2879	53.4206	44.6335	49.9359	44.6907	45.4993	32.8693	36.9672	30.0842	45.0702	48.1304	69.3001	56.9995	45.5345	34.3451

## Sheet: panel b
0-14, low SEP, low edu	0-14, high SEP, low edu	15-24, low SEP, low edu	15-24, low SEP, high edu	15-24, high SEP, low edu	15-24, high SEP, high edu	25-64, low SEP, low edu	25-64, low SEP, high edu	25-64, high SEP, low edu	25-64, high SEP, high edu	65+, low SEP, low edu	65+, low SEP, high edu	65+, high SEP, low edu	65+, high SEP, high edu
15.7414	34.2736	4.29125	1.1526	6.10517	0.446005	5.74855	4.34995	10.8865	11.9018	1.14765	0.396577	1.55681	2.0021
15.5926	34.3287	5.01302	0.965337	5.53182	0.551341	5.99909	4.66498	10.1191	12.1064	1.09462	0.442749	1.52699	2.06334
16.3207	33.5571	4.52965	1.17527	5.71005	0.634363	6.17008	4.50313	10.7607	11.4233	0.979867	0.418226	1.55737	2.26019
15.9578	33.9416	4.48808	1.14127	5.94815	0.44634	5.84367	4.91165	10.6272	11.5386	0.973743	0.409869	1.62177	2.15018
16.6257	33.1957	4.96052	1.22092	5.60918	0.436495	5.89866	4.27302	10.7631	11.8482	1.00398	0.474422	1.54761	2.14256
15.6566	34.2976	4.42054	1.14819	5.994	0.466754	5.97404	4.57956	10.5387	11.8036	0.929837	0.51162	1.67176	2.00706
15.6595	34.3339	4.86292	0.953226	5.75583	0.465074	5.75162	4.49606	10.6959	11.9339	1.04689	0.41218	1.61334	2.01956
15.664	34.1712	4.31054	1.39329	5.93593	0.503704	5.68619	4.40546	11.0848	11.6961	0.977976	0.42313	1.63968	2.10806
15.7903	34.1736	4.45812	1.14094	6.00202	0.436252	5.72776	4.31019	11.1291	11.6903	1.09301	0.406198	1.54025	2.102
15.619	34.3139	4.35106	1.27014	5.86146	0.572786	6.26567	4.35293	10.2895	11.9687	1.06839	0.414859	1.577	2.07458
16.1285	33.8749	4.5628	1.03906	5.90849	0.493208	5.62238	4.44764	11.1699	11.6603	1.02201	0.368686	1.67386	2.02821
15.9551	33.98	4.27618	1.02293	6.02438	0.569086	5.88814	4.67917	11.2457	11.0734	0.993678	0.437307	1.45341	2.40141
15.7996	34.1631	4.58752	1.08891	5.83553	0.517267	5.85332	4.3922	10.7438	11.8784	1.02259	0.438966	1.57756	2.10137
15.9141	33.923	4.10924	1.4192	6.13785	0.432055	5.99359	4.64501	10.6886	11.5454	1.07433	0.456421	1.50671	2.15446
15.6083	34.1414	4.97753	1.19746	5.49586	0.524585	5.73215	4.83264	10.8211	11.515	1.10273	0.462755	1.53382	2.0546
16.0299	33.8715	4.88135	1.03337	5.57239	0.585173	6.08749	4.74985	10.5009	11.5675	0.981902	0.42342	1.66162	2.0536
15.9418	33.8608	4.84394	1.11548	5.56542	0.58619	5.80805	4.60038	11.3794	11.0952	1.14259	0.459143	1.45965	2.1419
15.7922	34.2067	4.19392	1.14869	6.00851	0.613729	6.0239	4.42487	10.8116	11.6501	0.988958	0.473929	1.64255	2.02043
16.0706	33.4809	4.48113	1.77564	5.67558	0.468363	6.13595	4.5823	10.4885	11.5817	1.04888	0.467636	1.46455	2.2783
16.0726	33.8563	4.76161	1.01426	5.69789	0.562947	5.81191	4.46231	11.134	11.4565	0.998927	0.414777	1.57871	2.17721
15.8121	34.0329	4.24063	1.3263	5.98874	0.510121	5.84441	4.45518	11.0607	11.488	1.05696	0.409112	1.473	2.30181
15.9321	34.0352	4.60044	1.04029	5.79613	0.566188	5.91002	4.32277	11.0682	11.5542	1.0497	0.410277	1.5343	2.18015
15.9598	34.0135	4.22642	1.08484	6.08415	0.526481	6.20898	4.85992	10.8601	11.0237	1.03171	0.444726	1.59675	2.07886
16.4325	33.3668	5.23913	1.06372	5.37154	0.546193	5.84513	4.44142	11.313	11.2261	1.03428	0.403813	1.58774	2.12868
16.6001	33.4079	4.47004	1.05473	5.93046	0.496581	6.10971	4.70287	10.2461	11.8456	1.09889	0.404198	1.54253	2.09016
15.8532	33.3817	4.77147	2.14345	5.30913	0.508208	6.07652	4.61885	10.8816	11.1395	0.953815	0.427185	1.51545	2.41995
16.6399	33.318	4.31209	1.13789	5.93788	0.571637	5.65365	4.61413	10.5393	12.0894	0.983908	0.3999	1.56293	2.23941
15.7801	34.041	4.24212	1.33971	5.96411	0.532697	5.76111	4.63799	11.3278	11.1789	1.05	0.405658	1.55426	2.18446
16.408	32.9001	5.50471	1.77554	5.0094	0.437082	6.11894	4.7118	10.1543	11.7241	1.09499	0.46061	1.42748	2.27298
15.9094	34.0393	4.25808	1.10826	5.95635	0.608927	6.12859	4.57361	10.629	11.5481	1.02114	0.461836	1.47196	2.2854
16.0706	33.7184	4.11451	1.56907	6.05395	0.457535	5.81932	4.37786	10.8288	11.8103	1.04888	0.411445	1.55164	2.16765
15.6425	34.2205	4.4294	1.37972	5.90901	0.446247	6.09896	4.60794	10.6093	11.5852	1.04789	0.397546	1.715	1.91071
16.5382	33.139	5.29028	1.20696	5.36805	0.441997	5.66203	4.75184	10.9805	11.4183	1.01371	0.371536	1.55031	2.2673
17.179	32.5421	4.2449	1.66437	5.93803	0.434351	6.08483	4.72772	11.0679	10.9932	1.13144	0.389044	1.62939	1.97372
15.7603	34.0866	4.90087	1.14359	5.59749	0.506635	5.90528	4.56488	10.87	11.5205	1.03681	0.384761	1.60217	2.12017
15.78	34.2542	4.18667	1.01019	6.15603	0.525978	5.96119	4.64683	11.0671	11.2411	0.978996	0.401751	1.60175	2.1883
15.2812	34.5079	5.13556	1.09859	5.51876	0.444338	5.73759	4.6554	10.7796	11.6578	0.992267	0.396947	1.55807	2.236
16.2714	33.5492	4.84056	1.20585	5.67508	0.461914	6.12469	4.55482	11.2551	10.9293	0.998082	0.404161	1.66902	2.06076
15.5032	33.9994	4.46893	1.87675	5.669	0.467954	6.03103	4.5266	10.8941	11.3643	1.17432	0.585959	1.46655	1.97196
15.8649	34.0275	4.66206	1.14104	5.84594	0.444943	5.865	4.31766	11.4868	11.1692	1.05539	0.369947	1.55608	2.19352
16.5918	33.1505	4.9081	1.37442	5.50446	0.514919	5.89853	4.20762	11.0308	11.6627	1.10235	0.516411	1.52268	2.01482
15.7308	34.0854	4.7631	1.2154	5.70648	0.475386	6.16055	4.40163	10.9742	11.2833	1.00241	0.487281	1.5292	2.18469
15.6513	33.908	5.22254	1.39169	5.24091	0.539513	6.20804	4.61839	10.7502	11.2078	1.01686	0.479834	1.47389	2.29105
16.3898	33.4605	4.9576	1.18977	5.51142	0.526551	6.37888	4.52245	10.45	11.5051	1.10005	0.39454	1.61349	1.99981
15.9486	33.6357	4.57476	1.75347	5.65946	0.444729	6.01822	4.62709	10.7331	11.4539	1.04525	0.430787	1.62004	2.0549
16.0573	33.9615	4.59944	1.01262	5.91073	0.48191	5.85827	4.44112	11.2117	11.3845	1.01958	0.369688	1.70204	1.98951
15.92	34.0372	4.41569	1.10907	5.99037	0.4838	5.68112	4.49423	11.3307	11.4032	1.17577	0.446909	1.5092	2.00267
16.1324	33.507	5.18368	1.32965	5.23846	0.565706	5.75946	4.54333	9.96282	12.5418	1.04449	0.409555	1.45028	2.33133
15.5779	33.8479	4.75302	1.96089	5.42536	0.484242	6.55305	4.5189	10.3988	11.3186	0.981329	0.53602	1.65207	1.99183
16.1467	33.6689	4.48354	1.36352	5.74336	0.545478	6.01404	4.66823	10.5685	11.6404	1.15	0.376453	1.53621	2.09476
15.8188	34.2176	4.51416	0.982072	5.84205	0.622286	6.00512	4.26414	11.139	11.475	0.990124	0.419471	1.65074	2.05947
16.7579	32.9002	5.09324	1.34529	5.42468	0.45822	5.80623	4.92117	10.5816	11.5501	1.01501	0.466001	1.58705	2.09329
15.6587	34.1211	5.00986	1.26505	5.5492	0.442126	6.29795	4.2883	10.8638	11.338	1.0611	0.399414	1.55496	2.15037
15.8928	34.215	4.24898	1.05098	6.20775	0.430149	6.15649	4.27407	10.5574	11.884	1.03421	0.41837	1.63888	1.99085
16.3892	33.1816	4.16211	1.87579	5.83301	0.515386	6.12167	4.58147	10.7689	11.3524	1.09808	0.503837	1.49649	2.1201
15.6718	34.3233	4.05054	1.2307	6.10237	0.575126	6.20888	4.43335	10.6312	11.6273	1.13286	0.39305	1.54082	2.07865
15.9154	34.1299	4.29787	1.01948	6.12658	0.472334	6.21299	4.47986	10.8287	11.36	1.08095	0.458751	1.52045	2.09676
15.7865	34.068	4.50798	1.1881	5.766	0.573749	6.22351	5.03011	10.5337	11.1829	1.0957	0.419577	1.58988	2.03427
16.4011	33.4609	5.17585	1.05447	5.39781	0.560293	5.83497	4.25809	10.968	11.7594	1.17959	0.442393	1.49787	2.00932
15.8772	33.991	4.39524	1.37453	5.85014	0.504469	6.49642	4.4534	10.0879	11.832	1.08866	0.405235	1.57148	2.07227
15.9089	33.8754	4.88061	1.28523	5.50198	0.524319	6.06004	4.58525	10.0643	12.1487	1.2136	0.377182	1.45773	2.1167
15.7179	34.0484	5.1385	1.1397	5.38063	0.552259	6.08243	4.68687	10.6645	11.4166	1.05231	0.396057	1.55761	2.16619
16.0512	33.7494	4.08671	1.39629	5.99985	0.578248	5.75753	4.81003	10.8793	11.4671	0.965556	0.419858	1.57274	2.26622
15.9849	33.7661	4.98673	1.34072	5.44404	0.54467	5.83698	4.17481	11.1149	11.6852	0.96817	0.423804	1.68491	2.04404
15.857	34.1378	4.31301	1.09872	6.07637	0.476232	5.92843	4.58634	10.9097	11.4821	1.07615	0.44261	1.56493	2.05061
16.5757	33.2233	4.83145	1.25918	5.61486	0.482877	6.1306	4.46304	10.6695	11.5413	1.04806	0.431178	1.50139	2.22765
15.9811	33.949	4.2142	1.30907	6.11425	0.429594	6.21225	4.35322	10.5628	11.7075	0.997154	0.412259	1.58317	2.17448
15.7348	34.0367	5.33931	1.15183	5.39721	0.423952	6.08947	4.24842	10.886	11.5417	1.12113	0.427998	1.5056	2.09592
15.8853	34.0156	4.73917	1.08709	5.71729	0.498452	6.22041	4.71203	10.0408	11.8997	0.998326	0.395638	1.54993	2.24015
15.8521	34.1383	4.74326	0.95085	5.84066	0.473003	5.89684	4.19789	11.4293	11.3071	1.11445	0.413153	1.48415	2.15898
15.5405	33.9411	5.29043	1.56099	5.1787	0.500557	6.13615	4.38908	10.7501	11.4471	1.00875	0.44849	1.47759	2.33042
15.7729	34.0137	5.02811	1.15347	5.55689	0.467943	6.12786	4.39069	11.1042	11.173	0.974218	0.433443	1.54999	2.25346
15.3406	34.4075	5.14092	1.22668	5.45287	0.460487	5.66097	4.27336	10.9219	11.9291	1.06502	0.416109	1.49559	2.20892
15.7102	34.1192	4.83471	1.10557	5.4774	0.664772	5.95828	4.83657	10.4578	11.6639	1.10725	0.396375	1.52303	2.14485
15.8168	34.1874	4.22473	1.08351	6.12139	0.489021	5.92317	4.60228	10.5603	11.8058	1.05016	0.442189	1.49966	2.19366
17.8031	31.9345	4.19983	1.63088	5.94765	0.43853	6.16844	4.87238	10.3264	11.4702	1.11191	0.451335	1.48249	2.16233
16.1172	33.8505	4.33867	1.10133	6.04729	0.468343	5.92567	4.64439	10.3214	11.988	0.983701	0.461207	1.51997	2.23242
15.7684	34.1709	4.7573	1.0241	5.70354	0.553948	5.73397	4.23006	11.1479	11.7249	1.1003	0.419326	1.47426	2.191
15.794	34.1544	4.65496	1.03018	5.83333	0.493417	6.22211	4.35915	10.7574	11.4754	0.963791	0.432108	1.51916	2.31048
15.5761	33.9318	4.79547	1.20765	5.56379	0.522691	5.79312	6.0569	10.8644	10.379	1.03166	0.470363	1.43838	2.36872
15.6477	34.0944	4.05542	1.62296	5.99686	0.529481	6.17584	4.71327	10.926	11.1002	1.08814	0.405148	1.63283	2.01179
15.8945	33.8558	5.38014	1.02285	5.36881	0.452625	6.43577	4.94543	10.3989	11.0795	1.02211	0.444618	1.56307	2.13589
15.5081	34.2644	5.42401	1.0873	5.2041	0.576117	6.21201	4.43127	10.4577	11.7127	1.04959	0.443346	1.59027	2.03916
15.7483	33.9765	5.37852	1.18653	5.19873	0.550296	5.55866	4.326	10.2661	12.6612	1.10037	0.361496	1.51309	2.17421
15.8957	34.0631	4.31407	1.09682	6.03223	0.515189	5.78118	4.4798	11.1337	11.4867	1.08366	0.475232	1.46736	2.17528
15.8055	34.0751	5.07642	1.10659	5.56862	0.446286	5.69788	4.40342	10.57	12.1825	1.02025	0.428725	1.66797	1.95075
15.9201	33.7418	4.03284	1.69542	5.99031	0.530321	5.78899	4.94454	11.0475	11.1745	1.05145	0.495662	1.6527	1.9338
15.4338	34.4473	5.03493	1.01763	5.49843	0.564281	6.27541	4.50689	10.8495	11.223	1.09161	0.404909	1.55251	2.09979
15.6858	34.2625	4.77047	1.08508	5.71095	0.519108	6.14831	4.39674	10.6881	11.6299	0.983	0.413504	1.67934	2.02719
15.7355	34.0934	4.89018	1.18646	5.62415	0.448696	6.14007	4.85381	10.2634	11.6454	1.20407	0.389138	1.52744	1.99824
15.8855	33.5539	5.03486	1.72776	5.21919	0.566733	6.4488	4.52065	10.8529	10.9637	1.131	0.498962	1.4757	2.1204
15.6025	33.9316	4.59196	1.87475	5.56159	0.491098	5.91506	4.30015	10.7376	11.8315	1.03844	0.453578	1.59303	2.07721
15.8158	34.0462	4.37219	1.31718	5.81975	0.592155	5.65446	4.37579	11.0646	11.7883	1.03497	0.388397	1.60065	2.12956
16.7641	33.1125	4.8133	1.16135	5.5409	0.610464	6.28292	4.52943	10.3361	11.716	0.991693	0.474217	1.62941	2.03769
15.8117	33.7347	4.6726	1.76481	5.53078	0.484776	6.45906	4.60893	10.4531	11.2971	1.08605	0.4391	1.5553	2.10188
15.9694	34.0035	4.48828	1.08878	5.96696	0.46201	6.15859	4.58303	10.8665	11.2864	1.08544	0.446288	1.57477	2.02015
15.5867	34.2998	4.60715	1.17695	5.79705	0.490659	6.17725	4.62147	10.4617	11.6128	1.05507	0.436826	1.53705	2.13954
16.4767	33.2517	4.35312	1.54105	5.89144	0.433262	6.22156	4.48683	10.5471	11.5285	1.03296	0.385915	1.47117	2.37853
15.7488	34.0892	4.88514	1.09325	5.57829	0.554731	6.21166	4.55464	11.1321	10.965	1.08727	0.415702	1.52159	2.16273
15.7635	33.972	5.04779	1.25582	5.40908	0.557111	6.10427	4.50708	11.0144	11.2164	1.01218	0.433281	1.62031	2.08678
15.6816	34.1656	4.94692	1.14889	5.5616	0.518787	5.94098	4.41413	11.0216	11.4754	1.06858	0.429069	1.5947	2.03215
16.8248	33.0708	4.6271	1.0841	5.79258	0.49822	5.68603	4.91865	10.5796	11.7196	1.09082	0.390855	1.484	2.23288
15.5195	34.4213	4.53164	1.10946	5.92051	0.474224	5.98213	4.54706	10.9462	11.4018	0.931988	0.419849	1.66553	2.12891
15.8829	33.3965	4.63352	1.98269	5.48841	0.444809	6.08059	5.70673	10.5416	10.6534	1.12457	0.384596	1.58549	2.09425
16.67	32.9345	5.07072	1.29346	5.36693	0.520084	5.79908	5.43872	10.6668	11.0651	1.17779	0.434294	1.50178	2.06072
15.925	33.9508	4.4806	1.1775	5.83847	0.552671	5.5609	4.60028	11.2219	11.5205	0.951024	0.392494	1.63728	2.19068
15.8747	33.8585	5.31782	1.19922	5.33586	0.469445	6.02813	4.54566	10.7174	11.5303	1.1076	0.436085	1.56686	2.01239
15.7948	34.0496	5.26764	1.06088	5.36005	0.529687	5.97313	4.1661	10.5371	12.1168	1.17405	0.465658	1.45472	2.0497
15.7331	34.1525	4.84046	1.09536	5.61307	0.555065	5.78898	4.53874	10.6938	11.8632	1.03842	0.476504	1.58698	2.02387
15.7197	34.2085	4.38283	1.16305	5.98116	0.498679	5.84849	4.52003	11.0861	11.4331	0.96723	0.452662	1.6177	2.12082
15.6706	34.397	4.71305	0.951375	5.85455	0.488532	5.89934	4.16193	11.0778	11.7246	1.06019	0.387241	1.66543	1.94838
16.5197	33.1859	5.06938	1.2651	5.46955	0.460877	6.39392	4.54237	10.7124	11.1318	1.0599	0.455731	1.45129	2.2821
16.8082	33.0019	5.07061	1.13916	5.45913	0.529894	6.30746	4.7091	10.8495	11.0073	1.05693	0.451602	1.633	1.97612
16.0636	34.0345	4.44843	0.979183	6.00451	0.510277	5.96791	4.16536	11.1659	11.58	1.14554	0.395467	1.59184	1.94761
16.1875	33.6788	4.52438	1.23061	5.84797	0.488103	6.01705	4.4244	11.0037	11.3871	1.01447	0.407167	1.53343	2.25529
16.0876	33.9581	4.3906	0.973901	6.06136	0.476939	6.39943	4.64506	10.7109	11.1532	1.14485	0.439048	1.5116	2.04739
15.8453	34.0587	4.38208	1.31265	5.8957	0.532953	6.00848	4.2092	11.2971	11.3583	1.02583	0.40763	1.69002	1.97613
16.0454	33.5628	4.98604	1.37444	5.49947	0.432647	6.12564	5.22004	10.8057	10.7738	1.13974	0.387218	1.54433	2.10279
16.3837	33.3502	5.44722	1.08576	5.25152	0.483008	6.20314	4.67968	10.0016	11.9095	1.07092	0.408654	1.46464	2.26053
15.9426	33.9052	4.80538	1.14588	5.7061	0.463	5.92585	4.78168	10.8591	11.326	1.02835	0.389155	1.62087	2.1008
15.5607	34.2081	4.11146	1.51728	5.87946	0.621201	6.02872	4.56535	10.5169	11.7659	1.15205	0.432854	1.44133	2.19875
15.8946	34.182	4.32358	1.03955	6.12006	0.454139	6.01261	4.54495	10.3825	11.9721	0.983125	0.409248	1.69792	1.9837
16.6968	33.2785	4.41364	1.12827	5.97379	0.488961	6.25344	4.57665	10.5688	11.4775	0.944957	0.469317	1.64697	2.08253
15.9456	34.0411	4.13277	1.24564	6.18831	0.455694	6.11307	4.3891	10.8861	11.4975	1.02761	0.456986	1.64581	1.97476
15.7768	34.1503	4.32252	1.06342	5.95868	0.578762	5.61279	4.89771	11.2073	11.2569	1.15251	0.438302	1.48639	2.09762
16.0747	33.7749	4.66172	1.27763	5.78491	0.441224	6.11037	4.4166	10.7622	11.5453	1.07841	0.436935	1.55105	2.08406
16.6172	32.9427	4.86876	1.76411	5.4349	0.456964	6.01281	4.28551	10.6166	11.8313	1.04236	0.396081	1.58588	2.1448
15.992	33.4301	3.99514	2.1201	5.905	0.47747	5.67218	5.0651	10.5045	11.6408	0.956211	0.443112	1.63936	2.15895
16.3914	33.5965	4.36015	1.13753	6.01542	0.476799	5.96522	4.58107	10.6715	11.6815	1.11773	0.434557	1.55329	2.01738
15.9035	34.1317	4.38064	1.01553	6.0081	0.527037	5.96729	4.56106	11.0369	11.3512	1.06124	0.385425	1.61889	2.05141
15.6045	34.4277	4.23808	1.10842	6.06118	0.532799	5.95784	4.47277	10.7609	11.7174	1.11494	0.3876	1.57267	2.04323
16.0022	33.958	4.52336	1.05489	5.84478	0.540444	5.74308	4.76873	10.2298	12.1849	1.00464	0.39352	1.58263	2.16907
16.0289	33.7952	4.33223	1.3109	5.80703	0.615901	5.76435	5.01633	10.4423	11.7573	0.980119	0.426378	1.67809	2.04498
15.7077	34.2743	4.81066	1.01593	5.81636	0.418897	5.87162	4.39021	10.7099	11.8741	1.07231	0.393537	1.57777	2.06668
16.5838	33.2938	5.10292	1.01961	5.5398	0.490172	6.1226	4.42773	11.1498	11.1284	1.07359	0.455345	1.5585	2.05401
16.2935	33.4275	4.6987	1.38317	5.59807	0.530412	6.65455	4.60538	10.4398	11.1324	1.02959	0.437315	1.50777	2.26186
15.3541	34.2856	5.12297	1.35822	5.33968	0.528868	5.85304	4.20704	11.1885	11.4971	1.01485	0.378974	1.48147	2.38961
15.9624	33.9296	4.79723	1.10802	5.67322	0.51542	6.06619	4.38046	10.7563	11.62	1.022	0.406784	1.53278	2.22957
15.586	34.2182	4.90901	1.16151	5.5869	0.51044	5.8973	4.63271	11.2618	11.0859	1.00453	0.374309	1.64264	2.12882
15.5954	34.2729	4.50801	1.22043	5.74614	0.574421	6.35883	4.7502	10.1879	11.6129	1.10238	0.409195	1.52225	2.13885
15.9994	33.8826	4.2539	1.30715	5.94728	0.561122	5.67199	4.46065	11.1261	11.6375	1.00116	0.416361	1.62216	2.11248
15.865	33.7862	4.61314	1.53528	5.55408	0.577508	5.7959	4.80986	10.8204	11.4717	1.12733	0.375463	1.55789	2.1102
15.9187	33.9037	4.74702	1.11302	5.59949	0.599141	6.26514	4.67498	10.8537	11.0637	1.09402	0.377351	1.44575	2.3444
15.7518	34.1012	4.51173	1.24429	5.78897	0.550886	6.13727	4.64826	10.8573	11.2612	1.02396	0.472896	1.61054	2.03971
16.1153	33.7165	4.21533	1.27684	5.96873	0.550274	6.13438	4.98859	10.6004	11.2235	1.1106	0.517321	1.46987	2.11242
16.1482	33.8389	4.24007	1.08271	6.02032	0.571769	5.9695	4.85658	10.7483	11.3894	1.10271	0.433665	1.56779	2.03003
15.5213	34.5279	4.4245	1.0585	5.93582	0.551444	6.43858	4.28598	10.7543	11.4057	1.05508	0.391554	1.64944	1.99984
15.9806	33.9951	4.13431	1.13271	6.19797	0.463469	5.77832	4.8564	10.5768	11.7256	0.999375	0.436859	1.5805	2.14201
15.4604	34.4703	4.41928	1.27717	5.93087	0.458779	5.87335	4.18436	10.4022	12.3849	1.15515	0.416238	1.48665	2.08029
15.6718	33.999	4.42652	1.49483	5.7393	0.544884	6.12743	4.54244	10.8834	11.2543	0.9987	0.435055	1.44466	2.43752
15.7342	34.0371	4.60878	1.43791	5.72184	0.475706	5.85302	4.25044	11.0994	11.6157	1.12674	0.375043	1.53104	2.1331
15.8789	33.6503	5.01911	1.68685	5.44284	0.411896	5.96082	4.15643	11.2782	11.3508	1.00414	0.529401	1.59796	2.03236
15.8408	34.166	4.05641	1.28251	6.22358	0.462578	6.2212	4.35553	10.9086	11.4108	1.0497	0.382382	1.711	1.92893
15.5795	34.2228	4.65906	1.18125	5.70346	0.53454	5.94993	4.91896	10.4481	11.5867	0.975945	0.4726	1.53423	2.23298
16.0952	33.9105	4.26913	1.0575	5.99609	0.602471	5.85036	4.5959	10.8542	11.625	0.98401	0.478845	1.61325	2.06762
15.6628	34.2729	4.41731	1.13181	5.94395	0.519175	5.75748	4.46321	11.2571	11.4006	0.943316	0.367177	1.64443	2.21858
15.9285	34.0471	4.64544	1.0168	5.9349	0.422544	5.88003	4.52356	11.0262	11.4349	1.00866	0.413682	1.59725	2.12051
15.6161	34.0411	5.0767	1.37628	5.3772	0.512304	6.61392	4.54321	10.92	10.771	1.18919	0.453167	1.52649	1.98325
15.9268	34.0188	4.63588	1.03285	5.81135	0.536658	5.90616	4.466	11.4072	11.1198	1.12956	0.459506	1.53617	2.01327
15.9749	33.7511	4.8872	1.35717	5.50892	0.521803	6.04429	4.43307	10.961	11.3849	1.05834	0.430915	1.5547	2.13174
15.6044	34.0606	4.81833	1.31939	5.56553	0.50236	6.00935	4.89158	10.667	11.2799	0.973931	0.42762	1.48904	2.39108
16.6132	33.3388	4.56777	1.09876	5.94224	0.420478	6.11108	4.55701	10.708	11.4717	1.08593	0.449919	1.50154	2.13356
15.7735	34.1802	4.79674	1.02858	5.74471	0.490732	6.29761	4.22578	10.9805	11.3104	1.02938	0.398644	1.553	2.19026
15.5873	34.3512	4.2133	1.27172	6.09206	0.453704	5.73706	4.56594	10.5145	12.0847	1.07752	0.397708	1.5711	2.08221
15.828	34.1207	4.53706	1.10477	5.9143	0.476357	6.02634	4.26676	11.0435	11.4933	1.04697	0.458321	1.50266	2.18095
16.7799	32.7852	5.2357	1.39928	5.25475	0.483105	5.52862	4.51514	10.1857	12.5094	1.02349	0.400519	1.37242	2.52679
15.8885	33.9102	4.4621	1.43177	5.73897	0.554516	5.95596	4.70581	10.5232	11.7306	0.992162	0.376971	1.73608	1.99319
15.681	34.1568	4.13885	1.30844	5.90176	0.657348	6.27062	4.72342	10.798	11.1142	1.11778	0.374745	1.46468	2.29241
15.9771	33.9329	4.35368	1.17438	5.88692	0.581519	6.09517	4.56287	10.9874	11.2381	1.08758	0.380626	1.50576	2.23606
15.635	34.31	4.64821	1.16222	5.76522	0.499321	6.19776	4.43575	10.3178	11.9225	1.12192	0.384225	1.57885	2.02114
16.0471	33.9733	4.13567	1.17965	6.17125	0.482288	6.12675	4.41139	10.7177	11.6249	1.02213	0.4018	1.61863	2.08745
16.0135	33.8606	4.54944	1.28353	5.83651	0.473411	6.23273	4.2755	11.012	11.3076	0.996876	0.390005	1.62796	2.14039
15.7353	34.2174	4.38584	1.0815	5.96941	0.517693	6.03996	4.67933	10.8304	11.3509	1.1086	0.43805	1.47848	2.16711
15.7978	34.1628	4.69677	1.07909	5.75262	0.535658	5.61437	4.27106	10.8826	12.102	0.959571	0.411399	1.6737	2.06041
15.6757	33.9047	4.35996	1.54819	5.79865	0.499995	6.09427	5.11178	10.9294	10.7552	0.960402	0.390055	1.50419	2.46756
15.5338	34.525	4.34795	1.00566	6.11315	0.47934	6.03876	4.27123	11.242	11.3212	0.956419	0.455642	1.65659	2.05324
15.7007	33.8686	4.9512	1.55814	5.4894	0.419579	6.3226	4.34381	11.0917	10.9801	1.07755	0.368351	1.45826	2.36995
16.5929	33.25	4.81033	1.19502	5.50667	0.626541	6.21182	4.5153	10.5378	11.5886	1.06699	0.414394	1.55652	2.12699
15.7135	34.025	4.13905	1.69532	6.0162	0.433258	6.02575	4.41368	10.7649	11.6356	1.11313	0.393211	1.5858	2.04561
16.0774	33.6714	5.10082	1.34592	5.4068	0.481023	6.27305	4.39403	10.4067	11.7452	1.10709	0.40812	1.61599	1.96643
15.7744	33.9354	5.01591	1.28948	5.44074	0.529896	6.23646	4.34094	11.1407	11.08	1.07	0.446197	1.49498	2.20479
15.3245	34.4757	4.87744	1.17979	5.53318	0.55398	6.10334	4.707	10.6304	11.4399	1.17588	0.442953	1.4695	2.08642
15.5993	34.0122	4.86303	1.51431	5.51875	0.458622	5.97542	4.61539	10.7306	11.4821	1.04138	0.418792	1.50323	2.26684
15.6564	34.2399	4.65191	1.20378	5.86083	0.423084	6.10645	4.32255	11.2122	11.2046	1.03199	0.412847	1.63748	2.03607
15.8236	33.9674	5.09465	1.16185	5.32368	0.646301	5.97601	4.54028	10.63	11.7192	0.993122	0.418745	1.66878	2.03638
16.0701	33.9444	4.1226	1.22332	6.15052	0.501921	5.88897	4.31861	11.1334	11.5592	1.08718	0.371385	1.65769	1.97067
16.0309	33.8352	4.89535	1.0188	5.63136	0.517109	5.70772	4.73747	10.9143	11.5117	1.00843	0.373313	1.54463	2.27385
15.6637	34.3546	4.38486	1.08613	6.06654	0.448819	6.14715	4.51844	10.8725	11.3647	1.07795	0.435707	1.62507	1.95384
15.5425	34.2287	4.99746	1.08596	5.40211	0.632633	6.20237	4.84975	10.1675	11.6534	0.994611	0.463722	1.48972	2.28947
15.7334	34.0501	4.99515	1.1299	5.58094	0.454194	5.81211	4.81923	10.3905	11.8364	0.952774	0.449257	1.55424	2.24188
15.6733	34.2342	4.25138	1.30143	5.93732	0.547331	6.00094	4.68156	10.5047	11.7438	1.21079	0.383644	1.53488	1.99484
15.5001	34.2163	5.1118	1.29579	5.39116	0.517045	5.66404	4.60244	10.998	11.602	0.993664	0.373111	1.71495	2.01971
15.7082	34.286	4.45275	1.05224	5.87394	0.582761	6.20066	4.50701	10.8054	11.3786	1.02914	0.378121	1.60112	2.144
16.08	33.947	4.19272	1.04737	6.18959	0.45268	6.45271	4.87354	10.4435	11.1727	1.16012	0.40442	1.51097	2.07263
15.5307	34.292	5.10896	1.11465	5.41073	0.563494	6.32005	4.25388	10.8441	11.3745	1.04349	0.375392	1.54378	2.22436
15.9968	33.8421	4.93322	1.11634	5.64053	0.457629	5.91359	4.36731	11.2045	11.3197	1.07617	0.383565	1.48964	2.2589
15.9315	33.8562	5.20723	1.19287	5.35606	0.52092	6.1518	4.30677	10.4843	11.859	1.0828	0.431933	1.55563	2.063
16.1782	33.6354	4.27175	1.43319	5.94999	0.488566	6.02007	4.49066	10.832	11.5048	1.02227	0.419302	1.55574	2.19816
15.7669	34.0639	4.52926	1.23135	5.69094	0.639333	6.11455	4.5086	11.1352	11.123	1.04207	0.433915	1.54902	2.17194
16.8875	33.0122	4.68073	1.09881	5.74347	0.500992	6.23518	4.87433	10.1229	11.6569	1.06795	0.441898	1.49867	2.17847
16.0417	33.6888	4.89382	1.31716	5.4684	0.572318	5.88709	4.50062	11.0132	11.4431	1.0338	0.42948	1.57565	2.13474
15.7021	34.1684	4.5013	1.2328	5.85633	0.494543	5.75685	4.48824	11.2146	11.4182	1.1243	0.381902	1.52588	2.13463
15.636	34.4376	4.30902	1.04154	6.11092	0.47162	5.90372	4.40405	10.8252	11.7618	1.09473	0.376262	1.60033	2.02727
15.6807	34.0441	5.12962	1.19481	5.32943	0.580817	6.16505	4.68796	10.7106	11.2915	1.18775	0.422338	1.46402	2.11134
15.5	34.4212	4.88241	1.0177	5.57689	0.592143	5.93381	4.36916	10.8192	11.7215	1.0298	0.396796	1.55511	2.18446
16.3037	33.6638	4.76078	1.03177	5.77047	0.497526	6.30164	4.39296	11.0121	11.1562	0.99865	0.447988	1.66238	2
16.2961	33.4851	4.1018	1.58501	6.04367	0.457018	5.89022	4.80646	10.2378	11.9825	1.02709	0.426989	1.65481	2.00547
18.106	31.7539	4.76497	1.12282	5.7173	0.448385	5.91202	5.31343	10.4242	11.2647	1.03627	0.421386	1.55748	2.1572
15.869	33.9197	4.46106	1.31138	5.89432	0.449803	5.75287	4.92053	10.9433	11.2996	1.00573	0.398785	1.5973	2.17656
15.5356	34.0958	4.43534	1.8002	5.73312	0.458361	6.11681	4.45611	10.6433	11.6095	1.00069	0.361967	1.7244	2.02886
16.1584	33.7301	4.27151	1.30911	6.00835	0.490823	5.89119	4.47855	10.9666	11.5345	0.971637	0.42869	1.62625	2.1342
16.21	33.7419	4.19676	1.21057	6.13002	0.467241	5.78607	4.39963	10.9031	11.7681	0.982125	0.456706	1.55204	2.19565
15.8256	33.823	5.23062	1.32896	5.42926	0.406851	6.05845	4.52663	11.3003	10.9273	1.00502	0.45465	1.6342	2.04923
15.8046	33.9823	4.24161	1.45015	5.94745	0.504368	5.72457	4.64795	11.0005	11.514	0.996274	0.371616	1.61396	2.2008
15.6364	34.2942	4.62966	1.00216	5.85578	0.497591	5.89593	4.70277	11.2322	11.0669	1.04431	0.384369	1.54468	2.21313
15.3947	34.6164	4.22555	1.17627	6.16801	0.436012	6.22669	4.38798	10.8842	11.3771	0.987191	0.397726	1.68292	2.03922
15.9227	33.9312	5.44507	0.993733	5.30789	0.495356	5.91113	4.51308	10.3361	12.0816	1.07931	0.40232	1.63813	1.94232
15.7615	34.232	4.59983	1.02223	5.86345	0.504929	6.3868	4.14178	10.7297	11.5464	1.07744	0.442862	1.44837	2.24262
16.3785	33.4759	4.5539	1.2898	5.86413	0.443152	5.82511	4.31721	11.3815	11.312	1.05003	0.375099	1.58841	2.14529
16.1538	33.3237	4.5386	1.93008	5.64164	0.428147	6.07592	4.75789	10.7281	11.2669	1.02428	0.463771	1.64062	2.02661
15.8973	34.0416	4.32892	1.18722	6.08267	0.431447	5.92676	4.62849	11.0446	11.3038	1.04997	0.435451	1.60663	2.03524
15.8545	34.0515	4.35247	1.19835	5.92271	0.551749	5.99122	4.73005	10.9327	11.282	1.03905	0.462993	1.6192	2.01142
16.3158	33.4636	4.66949	1.29522	5.74751	0.434828	6.08342	4.8567	9.9356	12.0096	1.08941	0.533065	1.4639	2.10186
15.9587	33.7757	4.44038	1.53995	5.80647	0.462641	6.06883	4.31451	10.8184	11.5915	1.1019	0.3757	1.48252	2.26273
15.911	34.0324	4.68917	1.12105	5.78124	0.4955	5.89063	4.3283	11.0182	11.6258	1.05166	0.41098	1.62487	2.01918
16.4537	33.1976	4.62143	1.53529	5.6612	0.473792	6.36835	4.68942	10.683	11.0875	1.03236	0.457922	1.52065	2.21774
16.616	33.2562	4.79175	1.16684	5.64923	0.524141	5.96022	4.42891	11.325	11.1461	1.11792	0.365967	1.58614	2.06562
15.8474	34.2628	4.16788	0.975036	6.22005	0.502479	6.13073	4.57816	10.8989	11.327	1.05278	0.435865	1.64223	1.95877
15.7984	33.9062	4.98422	1.2704	5.42132	0.557864	6.20453	4.49725	10.5998	11.4878	1.01588	0.429909	1.45712	2.36942
15.8707	33.9915	4.53096	1.29211	5.90394	0.422582	6.34218	4.42464	11.0108	11.0739	1.04109	0.422384	1.6175	2.05568
15.56	33.8485	5.25176	1.67292	5.1778	0.486512	6.15545	4.75888	10.7205	11.1594	1.05098	0.507224	1.53002	2.1199
15.8202	34.1701	4.59684	0.98331	5.78281	0.602206	5.90633	4.53685	10.9024	11.5548	1.05427	0.418239	1.5696	2.10211
15.7604	34.2481	4.77191	0.961998	5.75333	0.533449	5.96945	4.49127	10.8211	11.6155	0.992179	0.438366	1.70187	1.94121
15.5411	33.9883	4.08313	1.95245	5.89982	0.496394	5.96664	4.58652	11.0294	11.252	1.02689	0.498722	1.56771	2.11092
15.8412	33.8811	5.27987	1.19897	5.26886	0.556165	5.81365	4.42889	10.9777	11.5995	1.16709	0.414847	1.5	2.07207
16.2083	33.5446	4.33149	1.52684	5.88925	0.469249	6.16167	4.46039	10.7056	11.4938	1.01802	0.43814	1.54069	2.2119
15.7329	34.1171	4.69772	1.20749	5.76043	0.462502	6.16186	4.5223	10.8062	11.3553	1.05006	0.429924	1.54187	2.15431
16.84	33.1367	4.20711	1.182	6.13346	0.465353	5.93238	4.78155	10.9326	11.2851	0.988166	0.423462	1.69981	1.99231
15.7432	34.1905	4.66645	1.07956	5.69282	0.586276	6.18692	4.47331	10.4993	11.7002	1.06514	0.382608	1.52538	2.20841
15.8782	34.0246	4.55653	1.18382	5.86088	0.463367	6.57691	4.64472	10.7187	10.9616	1.18082	0.401902	1.54651	2.00142
15.6971	34.2272	4.29933	1.0183	5.93816	0.623057	5.65055	5.07342	10.8154	11.4384	1.02648	0.417496	1.50869	2.26649
15.6167	34.1061	4.53518	1.33783	5.64959	0.609489	6.14353	5.05423	10.4451	11.2973	0.990075	0.473311	1.57185	2.1698
15.7263	33.9015	5.4335	1.35262	5.17595	0.503444	6.01246	4.34324	10.6655	11.7509	0.999622	0.453265	1.62325	2.05848
15.8298	34.2066	4.27584	1.16256	6.0864	0.468151	6.0485	4.39098	10.4904	11.9645	1.05406	0.385597	1.66228	1.97432
15.481	33.9626	4.95293	1.699	5.34521	0.50408	6.21764	4.70423	10.9842	10.8944	1.03412	0.457761	1.5068	2.25599
15.7593	34.107	4.45306	1.28234	5.86283	0.483014	6.00497	4.51619	10.5022	11.8338	1.19051	0.403389	1.43242	2.16892
16.0856	33.745	4.856	1.21108	5.6382	0.471698	5.97126	4.45937	10.8003	11.6054	1.10106	0.441696	1.52374	2.08967
15.4697	34.2933	4.23345	1.37807	5.9402	0.534047	5.66939	4.90582	10.7734	11.5803	1.04162	0.524018	1.48749	2.16929
16.1292	33.5976	5.2667	1.2542	5.38535	0.431022	6.28875	4.44285	10.5403	11.5213	1.1655	0.474485	1.49666	2.0061
15.4224	34.576	4.16404	1.25193	6.02718	0.565396	6.04422	4.3405	10.4697	12.0464	1.02137	0.382034	1.67746	2.01128
15.8668	33.965	4.8542	1.2209	5.61659	0.489397	6.16123	4.28806	10.9375	11.4282	1.1682	0.422199	1.47498	2.10683
16.041	34.0474	4.28963	1.00842	6.00137	0.595579	5.94464	4.29478	10.4567	12.1936	1.02409	0.409006	1.58632	2.10755
16.0997	33.7802	4.55111	1.29965	5.80802	0.488488	5.7658	4.35783	10.9978	11.7524	1.13044	0.40325	1.60059	1.96472
15.798	34.1949	4.15021	1.15443	6.09323	0.549757	5.96874	4.74959	10.851	11.3854	0.998907	0.372422	1.70828	2.02516
15.9328	33.8127	4.98161	1.31123	5.52076	0.469829	6.23478	4.4989	10.5405	11.5499	0.987905	0.498101	1.61318	2.04784
15.9343	34.0682	4.22223	1.07753	6.08272	0.53681	6.02388	4.5911	10.67	11.611	0.979461	0.460733	1.56201	2.18002
17.4605	32.4555	4.71922	1.13371	5.73728	0.475696	6.45325	4.46425	10.4507	11.42	1.06476	0.423889	1.45638	2.28476
15.9157	33.7115	4.60917	1.4508	5.64891	0.513848	6.02357	5.13663	10.7464	11.0111	0.973576	0.420967	1.57618	2.26173
15.687	34.2053	4.29769	1.32448	6.02607	0.444677	6.15565	4.51048	10.814	11.4007	1.15215	0.438639	1.53951	2.00369
15.4763	34.1227	4.17767	1.78732	5.90828	0.463534	6.18415	4.77321	10.8508	11.0636	1.11208	0.452834	1.53297	2.0946
15.8199	33.7131	5.25504	1.40967	5.26662	0.474838	5.98729	5.15536	10.6269	11.1194	1.05833	0.410783	1.58236	2.12051
15.9799	33.7403	4.53459	1.2988	5.69387	0.556142	6.02007	5.31253	10.5699	11.0908	1.28738	0.438057	1.41423	2.06342
15.5797	34.2835	5.08338	1.04173	5.49811	0.514225	6.40174	4.59869	10.6187	11.2381	1.13437	0.399618	1.53487	2.07325
16.3887	33.3993	4.59738	1.36071	5.7686	0.448958	5.91852	4.74355	10.3903	11.82	1.06904	0.433032	1.54188	2.12002
15.5693	34.3998	4.81716	1.10319	5.67236	0.499983	6.27326	4.1491	10.2431	12.1648	1.12532	0.367768	1.55625	2.05859
15.8754	33.9285	4.17199	1.50134	6.03908	0.477254	5.58904	4.2653	11.6149	11.4086	1.04119	0.423838	1.63674	2.02684
15.6252	34.2108	5.16573	1.1009	5.47043	0.487031	5.98412	4.34978	11.0418	11.4467	1.04685	0.406887	1.61552	2.0482
15.7526	34.0501	5.11648	1.07217	5.53154	0.445333	6.07112	4.69656	10.5422	11.5148	1.06033	0.427671	1.47643	2.24279
16.16	33.6463	4.66285	1.34608	5.6519	0.542424	6.19113	4.49634	10.8266	11.3503	0.990204	0.404338	1.68847	2.04314
15.7243	33.8674	4.63393	1.69083	5.66918	0.424054	6.13105	4.42374	10.7032	11.5234	1.01471	0.520116	1.52952	2.14461
15.5983	34.3173	4.39105	1.13179	6.04308	0.412993	5.918	4.85076	10.4819	11.6404	1.12649	0.382847	1.44144	2.26372
15.7078	34.0194	5.34786	1.27457	5.32311	0.423907	5.89542	4.52543	9.84477	12.5796	1.06098	0.412022	1.6504	1.93473
16.7134	33.3209	4.21871	1.16079	6.06274	0.533034	6.24185	4.22927	10.9668	11.4249	1.09327	0.407471	1.58149	2.0454
15.9865	34.0674	4.50349	0.988486	6.00278	0.464149	6.12855	4.44483	10.9329	11.3778	1.07005	0.397637	1.61461	2.02081
16.2529	33.6706	4.33294	1.15055	5.95041	0.545578	5.9726	4.74285	10.8131	11.3876	1.08176	0.45962	1.51477	2.12471
15.876	34.1067	4.37775	1.08737	6.03085	0.480239	6.08044	4.52846	10.8056	11.4668	1.01545	0.477698	1.56211	2.10469
16.0882	33.7757	4.15479	1.3928	5.97589	0.578168	6.03378	4.47544	11.159	11.2386	1.02613	0.445628	1.65942	1.99647
16.2156	33.8402	4.22027	1.0962	6.05925	0.561334	5.86198	4.21466	10.8752	11.9195	1.02006	0.3802	1.60486	2.13053
17.0653	32.8083	5.00838	0.994253	5.64927	0.436906	6.24272	5.17342	10.7805	10.7452	0.985874	0.379327	1.73144	1.9991
15.6309	34.1818	4.98657	1.15108	5.54806	0.486739	5.80508	4.55822	10.7268	11.7555	1.1247	0.424161	1.4869	2.1335
15.9043	33.9195	4.86699	1.1543	5.62129	0.494352	6.05764	4.62424	11.0232	11.1582	1.14698	0.391966	1.502	2.13499
15.8247	33.9612	4.5662	1.24575	5.68661	0.581418	6.19026	4.83932	10.4075	11.4511	1.04875	0.451982	1.46643	2.27868
15.9033	33.9042	5.0645	1.17767	5.46841	0.518403	5.86683	4.52219	10.6836	11.7886	1.03602	0.478017	1.63107	1.95725
16.017	34.0236	4.42493	1.08332	5.97414	0.499303	5.72126	4.28475	10.8115	12.0688	1.11466	0.366792	1.59581	2.0142
15.7679	33.9821	5.16781	1.16229	5.35152	0.575822	5.68386	4.30887	11.1458	11.6733	1.00809	0.460849	1.54714	2.16476
15.6396	34.1884	4.88692	1.18701	5.64198	0.457791	5.94363	4.28633	10.8463	11.7057	0.985542	0.371787	1.5362	2.32287
15.8414	33.8091	5.37501	1.17706	5.19541	0.555162	6.33712	4.81629	10.6171	11.0648	1.13191	0.405898	1.47107	2.20259
15.9441	34.1377	4.23067	0.999308	6.06453	0.592389	6.10499	4.28399	11.1063	11.3972	1.10464	0.424404	1.54437	2.06535
15.6134	34.2972	4.41232	1.14356	5.95603	0.49717	6.10713	4.71835	10.8929	11.1881	1.02534	0.466805	1.5603	2.12133
15.6875	34.3328	4.33725	1.08985	5.98853	0.537906	6.09927	4.52679	10.8556	11.4356	1.15675	0.378004	1.57716	1.99703
15.799	34.2112	4.31307	1.09417	5.8844	0.648588	6.24712	4.60133	10.5195	11.5756	1.16768	0.415857	1.57007	1.95248
15.5	34.2508	4.8885	1.28924	5.58152	0.450682	5.82544	4.51299	10.0829	12.4017	1.09797	0.457113	1.41781	2.24324
16.0584	33.5815	5.07454	1.42022	5.3254	0.543587	5.72386	4.57676	10.6528	11.8786	1.06116	0.426626	1.55774	2.11873
15.5207	34.3427	4.01602	1.44719	6.0987	0.503284	5.93866	4.50379	10.3541	12.0786	1.20302	0.394888	1.42957	2.16879
16.1396	33.5203	4.97224	1.43598	5.46148	0.474637	6.08985	4.5818	10.6177	11.5222	1.03229	0.440678	1.55576	2.15554
16.3856	33.5969	4.29381	1.22693	6.04061	0.456589	6.02656	4.3298	10.2736	12.232	1.17844	0.435104	1.47579	2.04833
15.8504	33.933	5.2827	1.05582	5.44514	0.448771	5.77382	4.76168	10.9931	11.3375	1.01588	0.431396	1.63207	2.03879
16.1288	33.852	4.59029	1.09029	5.85278	0.506322	6.08623	4.27973	10.8302	11.6593	1.05979	0.482035	1.57303	2.00914
15.7339	34.3543	4.2	0.984794	6.18918	0.503419	5.96449	4.49816	10.9434	11.4989	0.996282	0.416201	1.62159	2.09545
16.1162	33.7039	4.78847	1.14485	5.73542	0.457937	5.97835	4.83835	11.1605	10.9314	0.972449	0.452794	1.65448	2.06491
15.3459	34.3653	4.71305	1.44832	5.66472	0.457644	6.06557	4.27387	10.7229	11.7128	0.991671	0.488168	1.50048	2.24956
15.9313	34.1256	4.5011	1.03525	5.99477	0.469099	6.20281	4.24115	11.0347	11.3929	1.00666	0.41223	1.70743	1.94508
15.4274	34.0011	5.69447	1.38113	5.05412	0.43248	6.27937	4.69145	10.7601	10.9891	0.988452	0.464261	1.45711	2.37948
15.8567	34.0165	4.46697	1.21849	5.85579	0.531346	5.91431	4.51461	11.1906	11.2594	0.990259	0.407725	1.60669	2.17058
16.202	33.779	4.43071	1.01662	5.94669	0.522133	6.0676	4.87236	10.7376	11.2628	1.215	0.403885	1.46777	2.07588
15.8712	33.7304	4.11647	1.72731	5.83598	0.572489	6.12693	4.89645	10.7418	11.1262	1.19209	0.41412	1.42777	2.22077
15.6716	34.209	4.14192	1.39262	6.06746	0.493392	5.9383	4.41391	11.0405	11.4811	1.05244	0.383876	1.60249	2.11146
15.7581	34.1536	4.52725	1.14061	5.88082	0.496911	5.88113	4.44627	10.8472	11.6744	0.93729	0.456936	1.57906	2.2204
15.7866	34.0326	4.94651	1.20396	5.53685	0.502155	6.15211	4.44678	10.4568	11.7676	1.06758	0.402114	1.53414	2.16423
16.0597	33.911	4.44238	1.11688	5.9334	0.506305	5.91927	4.59025	10.7734	11.6187	1.06522	0.402051	1.59229	2.06903
15.8934	33.7424	5.22715	1.32018	5.25119	0.535536	6.06438	4.78872	10.3535	11.6311	1.13736	0.39948	1.48343	2.17223
15.5326	33.9858	4.13789	2.06744	5.85792	0.468418	5.97038	4.27944	11.0469	11.4825	0.988777	0.402382	1.65475	2.12476
15.7432	34.1729	4.45993	1.14269	5.8192	0.598718	5.99809	4.55291	11.3369	11.0406	1.17328	0.417227	1.5488	1.99552
16.0364	33.8433	4.78395	1.21116	5.74649	0.424468	5.88131	4.45479	10.6439	11.8693	1.0357	0.404745	1.63213	2.03239
16.8325	32.6733	5.43605	1.45884	5.11151	0.469893	5.91466	4.56379	9.58645	12.6697	0.983927	0.425753	1.42477	2.44876
16.403	33.5355	5.08158	1.02753	5.64017	0.408043	5.94582	4.47818	10.4859	11.9328	1.00102	0.410142	1.69705	1.95321
16.1843	33.8276	4.49085	1.05209	5.91089	0.524434	6.38302	4.41316	10.5768	11.4997	1.04623	0.460439	1.57307	2.05735
15.325	34.3299	5.11583	1.32246	5.37906	0.484816	5.80784	4.71265	10.576	11.7373	1.20797	0.432074	1.40618	2.16295
16.171	33.9035	4.1581	1.06973	6.17778	0.507463	5.78259	4.43149	11.0089	11.6919	1.07641	0.396594	1.61958	2.00493
15.8551	33.7393	4.76575	1.58309	5.45341	0.592349	5.80177	4.31555	11.6687	11.0525	1.02447	0.431076	1.6197	2.09726
15.672	34.4023	4.25407	1.07025	6.14955	0.469563	6.00713	4.16859	10.7008	11.9734	0.999521	0.418309	1.59268	2.12185
15.4859	34.0522	4.7239	1.75889	5.41832	0.573631	5.88253	4.29819	10.9104	11.6942	1.07115	0.419216	1.53334	2.17817
15.6629	34.2065	4.66018	1.22179	5.57639	0.656374	6.13927	4.40053	10.6572	11.68	1.16272	0.401107	1.53642	2.03858
15.5027	34.3839	4.78055	1.15798	5.78526	0.409183	5.97304	4.47508	10.8518	11.5438	1.11602	0.403936	1.5395	2.07709
16.3075	33.5424	4.31386	1.29585	5.95482	0.507303	6.29536	4.44644	11.0304	11.0627	0.976013	0.430012	1.53314	2.30413
15.532	34.2051	5.37217	1.0826	5.33761	0.479167	6.15875	4.51098	10.7156	11.3915	0.956285	0.456426	1.53734	2.26445
15.7887	34.165	4.33252	1.0968	5.92374	0.611839	5.73028	4.4645	11.3002	11.4136	1.05339	0.443985	1.5423	2.13317
15.314	34.1196	4.38707	1.85765	5.66098	0.497686	5.78584	5.23822	10.3031	11.5773	1.03199	0.472408	1.48864	2.26557
16.3785	33.5921	4.72883	1.09294	5.73785	0.49853	6.22445	4.34283	10.6083	11.6691	1.18049	0.359607	1.52942	2.057
15.9122	33.9129	4.71049	1.33584	5.66811	0.472118	6.29843	4.47875	10.0555	12.0166	1.13074	0.383354	1.53702	2.08801
15.7118	33.743	5.1845	1.68894	5.24169	0.488075	6.11383	4.10402	11.5267	10.9815	1.00709	0.448745	1.5598	2.20032
16.0444	33.835	4.8034	1.0638	5.67494	0.523499	5.78475	4.71767	11.0783	11.3164	1.07788	0.378694	1.56299	2.13817
15.6579	34.2679	4.34922	1.18946	5.95893	0.512986	6.00064	4.75153	10.7797	11.3977	1.09025	0.400259	1.58766	2.05578
15.8873	34.0125	5.03107	1.01152	5.49877	0.588902	6.23514	4.36984	11.1653	11.0899	1.01469	0.41802	1.66578	2.01131
15.4191	34.4478	4.98149	1.08633	5.54755	0.519993	5.90556	4.37448	10.3244	12.2236	1.00806	0.473786	1.52253	2.16533
16.5841	33.3608	4.66679	1.04344	5.85657	0.456712	6.02416	4.50229	11.0478	11.2686	1.0883	0.426485	1.48983	2.18413
15.9254	34.1047	4.26144	1.03429	6.12039	0.501549	5.89953	4.46445	11.1902	11.337	1.03445	0.410956	1.56486	2.15079
15.5013	34.0023	5.38791	1.42525	5.13153	0.53203	6.05753	4.74929	10.7846	11.212	1.02504	0.470748	1.5277	2.19274
16.2539	33.4496	4.64498	1.60759	5.64855	0.468271	5.92881	4.31649	10.8405	11.7341	1.03516	0.404388	1.67587	1.99189
15.812	34.063	5.06127	1.06253	5.43608	0.592834	6.31286	4.41514	10.725	11.3955	1.08295	0.399435	1.59507	2.04628
16.1346	33.7637	4.19222	1.25122	5.93662	0.627224	6.00728	4.54383	11.162	11.1871	1.04805	0.37144	1.56836	2.20642
15.8997	33.7747	5.14854	1.24969	5.35353	0.514565	5.87994	4.56003	10.3693	11.9736	1.05495	0.440055	1.40163	2.37975
15.7374	34.1916	4.24335	1.26612	5.99067	0.538686	5.77166	4.4963	10.8362	11.8075	1.07835	0.440903	1.59241	2.00881
16.0828	33.6984	4.09531	1.47556	6.00118	0.532264	5.84188	4.7208	10.6531	11.6685	1.07057	0.421929	1.48287	2.25492
15.8157	33.6095	5.01738	1.8409	5.31458	0.461395	5.77807	4.39163	10.8977	11.6815	0.982792	0.459352	1.59331	2.15635
15.9743	33.6972	5.05081	1.37266	5.35758	0.558563	5.70546	4.55724	10.9377	11.6454	0.98019	0.412706	1.65886	2.09136
15.6459	34.223	4.37854	1.31391	5.88981	0.506568	6.06335	4.44371	10.5849	11.7644	1.12657	0.429431	1.47775	2.15217
16.1807	33.5991	4.54404	1.23128	5.83228	0.463439	5.99566	4.97472	10.4868	11.4232	1.00417	0.464879	1.45768	2.34202
15.7951	34.1829	4.6378	1.02309	5.79268	0.55527	5.95466	4.58161	10.9955	11.3768	0.969425	0.373927	1.71596	2.04533
15.7247	33.9725	5.09419	1.37281	5.34322	0.534226	6.30958	4.31193	10.6166	11.5584	1.15884	0.434527	1.5008	2.06779
15.8348	33.782	4.60015	1.55848	5.60816	0.520828	5.96103	4.83561	10.6768	11.3893	1.07689	0.417515	1.49463	2.24381
16.5272	33.2746	4.88211	1.33243	5.58236	0.473198	6.37943	4.29232	10.7113	11.4299	1.03844	0.466608	1.63368	1.97637
15.7754	34.1521	4.61334	1.13163	5.8103	0.508976	5.95565	4.67734	10.6701	11.6114	0.949151	0.427463	1.7302	1.98701
15.9265	33.7036	5.41655	1.22986	5.28504	0.434197	6.08314	4.91456	10.6564	11.1921	1.11529	0.466009	1.52352	2.05328
16.4073	33.5533	4.6209	1.06815	5.77369	0.575852	5.81247	4.42257	11.3084	11.3559	1.00401	0.424165	1.68333	1.98984
15.804	34.0757	4.43673	1.17226	5.94239	0.479397	6.06338	4.74003	10.9236	11.1813	1.12672	0.524991	1.47945	2.05003
15.663	34.2433	4.34558	1.21022	6.00105	0.488565	5.85635	4.41131	11.2119	11.3876	1.00269	0.462959	1.56042	2.15499
15.5985	34.284	4.50086	1.2584	5.80501	0.530879	6.49784	4.46789	10.5166	11.3832	1.00531	0.412254	1.61319	2.12615
16.2618	33.5988	4.67917	1.26861	5.67701	0.513404	5.95444	4.42819	10.2961	12.1696	1.09373	0.380398	1.53642	2.14242
15.9089	33.7548	5.2346	1.32446	5.34426	0.465849	5.63439	4.57913	10.7	11.9056	0.978073	0.407218	1.62681	2.13592
16.025	33.7355	4.69807	1.21632	5.63666	0.55782	6.0002	4.65445	10.9743	11.1973	0.972687	0.363422	1.4872	2.48096
15.7537	34.1364	4.45686	1.21583	5.94273	0.460272	6.50423	4.40082	10.9352	11.0003	0.95454	0.429046	1.6003	2.2099
15.8123	33.9988	4.18132	1.54374	6.04472	0.432808	5.86749	4.21799	10.7886	11.9356	1.01711	0.376099	1.57687	2.20649
15.8967	34.0897	4.37829	1.02935	6.00774	0.509691	6.13434	4.70972	10.5476	11.5009	0.966692	0.435195	1.5587	2.2354
15.7228	34.1834	4.31558	1.12903	5.94015	0.546439	5.80526	4.90757	10.096	12.1216	1.07367	0.423371	1.43542	2.29968
15.9564	33.7358	4.8375	1.22235	5.48655	0.562111	5.7751	5.55249	10.0068	11.6955	1.21647	0.366345	1.48138	2.10527
16.5398	33.3102	4.44445	1.29064	5.68466	0.672331	6.01295	4.40556	10.7487	11.6932	1.119	0.449443	1.48027	2.14875
15.886	33.9394	4.96061	1.16636	5.57976	0.477953	5.87949	4.58336	10.6342	11.7618	1.03517	0.466283	1.58727	2.04233
15.7333	34.0207	5.29122	1.2247	5.20797	0.597278	6.04794	4.20274	10.2681	12.2822	1.09396	0.414522	1.55484	2.06059
16.029	33.9473	4.36119	1.09385	5.98626	0.527235	5.77774	4.47778	11.0564	11.5782	1.06709	0.435029	1.53124	2.13171
15.7357	33.846	4.11325	1.49782	6.00852	0.475768	5.67936	5.767	10.7636	10.8385	1.00187	0.413504	1.51442	2.3447
15.6892	34.3684	4.20882	1.07589	6.16188	0.477098	5.81767	4.63515	10.8477	11.6425	1.10602	0.367915	1.64564	1.95603
15.8532	33.8221	5.43406	1.11988	5.34919	0.407491	5.82602	4.61259	10.9451	11.3792	1.05157	0.407097	1.4402	2.35235
16.2665	33.469	4.13996	1.57523	5.96932	0.513803	6.13223	4.68763	11.0011	11.0616	0.975019	0.410164	1.64529	2.1532
15.4535	34.474	4.856	1.05299	5.66332	0.51566	6.14231	4.30574	11.0834	11.3139	1.15796	0.409453	1.51741	2.05438
15.6981	34.4053	4.21963	0.981147	6.17345	0.504713	6.0256	4.18474	10.8343	11.8078	1.05287	0.453662	1.50374	2.15505
15.8003	34.0504	4.41108	1.38087	5.84428	0.514564	6.44496	4.36361	10.6541	11.3885	1.02457	0.40435	1.62357	2.0948
15.7405	34.2593	4.32393	1.04901	6.15271	0.422093	5.6892	4.54028	10.9652	11.6752	0.959383	0.399999	1.575	2.24819
15.891	33.9221	5.14113	1.06842	5.34114	0.633821	5.78932	4.24881	10.8053	11.959	1.03401	0.454681	1.49002	2.22118
16.1451	33.8249	4.81227	1.06627	5.75256	0.460432	6.23955	4.29008	10.8195	11.4912	1.08617	0.40722	1.60909	1.99558
16.164	33.6185	4.91904	1.19271	5.55216	0.50711	5.9446	4.75431	10.6397	11.5264	1.04072	0.431891	1.54174	2.16708
15.956	33.8499	4.87346	1.26811	5.61528	0.44829	5.85836	4.50628	10.2997	12.1815	1.13433	0.442167	1.49918	2.06748
16.0004	34.083	4.40981	0.998327	6.05604	0.485776	5.79864	4.22389	10.9423	11.9086	0.97963	0.428032	1.66243	2.02313
16.7798	33.2379	4.16592	1.13207	6.12922	0.522793	5.98497	4.40416	11.2544	11.2368	0.998175	0.396987	1.62472	2.13219
15.967	33.7944	4.69216	1.33036	5.69059	0.46989	5.94298	4.65221	10.7237	11.5255	1.09664	0.392567	1.48702	2.23506
16.5295	33.3878	4.2545	1.29295	5.90556	0.602679	6.06122	4.48774	10.8476	11.5019	1.03037	0.431058	1.64051	2.02664
15.6886	34.2127	4.58423	1.06439	5.78984	0.54732	6.10532	4.98208	10.5338	11.3237	1.0706	0.422857	1.54338	2.13115
15.5756	34.2402	4.98484	1.19697	5.384	0.623924	5.791	4.45295	10.0845	12.5504	1.06565	0.39392	1.58573	2.0702
15.9466	33.5809	4.80853	1.53786	5.42403	0.545124	6.01127	4.94064	10.0169	11.8591	0.973946	0.468021	1.4236	2.4634
15.6393	34.2813	4.98416	0.998341	5.56749	0.538214	5.74411	4.37996	11.125	11.6072	1.18737	0.357433	1.51141	2.07872
15.9004	33.782	4.25886	1.51664	5.8673	0.521592	6.03867	4.94897	10.7594	11.1487	1.04873	0.407314	1.49388	2.30753
15.503	34.024	5.0272	1.63576	5.33818	0.493946	5.77173	4.70589	10.9791	11.3934	1.08219	0.418107	1.63205	1.9955
15.6376	33.9083	4.53048	1.77436	5.63877	0.474106	5.61467	4.89495	10.6162	11.7696	1.07091	0.429272	1.6118	2.02898
15.578	34.2579	4.40951	1.34241	5.95894	0.431041	6.08589	4.57184	11.0424	11.1784	1.07076	0.447254	1.58437	2.04135
16.2324	33.2275	5.30566	1.45177	5.17797	0.505141	5.64995	4.86853	10.9794	11.2894	1.06862	0.369512	1.41952	2.45474
15.8848	34.109	4.39679	1.05905	6.03515	0.484241	5.83682	4.24662	11.1658	11.5934	0.991581	0.472192	1.53058	2.19395
15.7328	34.0656	4.53567	1.20509	5.69614	0.62	6.00192	4.86388	10.9123	11.1439	1.10507	0.453885	1.4713	2.19245
15.492	34.3886	4.38405	1.25326	5.99507	0.435502	6.07841	4.5242	10.75	11.4912	1.0351	0.416189	1.51028	2.24619
15.6146	34.3391	4.54695	1.10044	5.86705	0.493537	6.3044	4.67734	10.4859	11.4356	1.11577	0.403768	1.55308	2.0625
15.7902	34.1376	4.75862	1.13857	5.6644	0.538205	6.34451	4.26053	10.514	11.721	1.10955	0.419149	1.54615	2.05754
16.0366	33.8727	4.59309	1.18041	5.78652	0.519178	6.03707	4.59193	10.9119	11.3579	1.07023	0.374222	1.64224	2.02599
16.0958	33.4943	4.70964	1.57242	5.5753	0.492515	5.29549	4.77248	10.8712	11.9465	0.962431	0.477399	1.61114	2.12342
15.8293	33.9055	5.05603	1.09089	5.49531	0.498722	6.57958	5.04104	10.461	10.8083	0.999056	0.445293	1.51692	2.27308
15.7048	34.3477	4.22044	1.02413	6.00706	0.624664	6.31891	4.41304	10.4085	11.7474	1.07663	0.44273	1.49013	2.17387
15.6839	34.1991	4.70524	1.14204	5.7428	0.49441	5.62283	4.73769	10.7893	11.7616	0.993608	0.345954	1.67461	2.10695
15.9295	33.8778	4.35717	1.3683	5.8351	0.526022	6.17341	4.86609	9.67323	12.2148	1.01529	0.435859	1.54808	2.1794
16.8367	32.9435	4.86686	1.28406	5.52415	0.542327	5.90953	4.53168	11.207	11.2062	1.13921	0.39293	1.55819	2.05776
15.797	34.0203	4.64696	1.31258	5.65608	0.558564	5.98945	4.4912	10.8642	11.5283	1.05252	0.411587	1.61595	2.05527
16.2999	33.5382	4.88013	1.09558	5.60401	0.531732	6.06498	4.80936	10.9083	11.1192	1.02821	0.4608	1.59955	2.0599
16.1079	33.816	4.86963	1.06245	5.68172	0.477237	6.00502	4.49984	10.4608	11.8842	1.02244	0.424957	1.58257	2.10508
16.023	33.7311	5.16468	1.24548	5.40686	0.48716	6.11752	4.32053	11.0432	11.3171	1.07017	0.3861	1.59019	2.09686
15.7963	34.1635	4.33214	1.12121	6.08882	0.436466	6.02007	4.811	10.7106	11.3798	1.03901	0.424415	1.591	2.08577
16.7131	33.0318	5.32683	1.02087	5.2472	0.614023	5.92477	4.85906	10.8569	11.2131	0.95699	0.432777	1.59355	2.20901
15.7327	33.9991	4.74201	1.52252	5.60436	0.481471	6.12688	4.23096	10.843	11.6169	1.02468	0.425906	1.68532	1.96429
15.8902	33.3393	4.77046	2.1904	5.26182	0.543143	5.92794	4.79466	10.9738	11.0974	1.08541	0.440984	1.55898	2.12545
15.5717	34.0693	4.99522	1.44626	5.44975	0.456796	6.33129	4.61025	10.2067	11.6494	0.987145	0.411439	1.54966	2.26526
15.8707	34.0115	4.34825	1.33102	5.99669	0.428899	6.26245	4.58125	10.5522	11.4737	1.05808	0.38291	1.59838	2.1039
16.0893	33.8036	4.46827	1.21328	5.8228	0.561321	6.0996	4.59009	10.9557	11.2593	1.04629	0.441683	1.61451	2.03438
15.6619	34.2642	4.24319	1.27585	5.8575	0.655907	6.26496	4.40862	10.4744	11.7523	1.12458	0.445968	1.54428	2.02629
15.8951	34.2181	4.15041	1.04033	6.25947	0.45238	5.85765	4.2168	10.9629	11.8407	1.15642	0.404875	1.53271	2.01218
15.8808	34.1809	4.30975	1.04107	6.02638	0.557369	6.13835	4.31106	10.9628	11.4822	1.07812	0.440556	1.59778	1.99284
15.7328	34.019	5.21812	1.20606	5.45314	0.425079	6.0163	4.46279	10.7863	11.5413	1.08865	0.472374	1.54192	2.03613
16.0154	33.7771	4.68792	1.24981	5.72541	0.482284	6.36326	4.33249	11.001	11.0892	1.01902	0.433983	1.4534	2.36984
16.0647	33.7407	4.29101	1.47028	5.98235	0.440886	5.9142	4.61946	11.2761	11.0987	1.15116	0.369065	1.63912	1.94208
15.7757	34.0694	4.35972	1.35036	5.97281	0.4392	5.8217	4.57635	10.9693	11.5152	1.14722	0.419446	1.52379	2.05977
16.1527	33.6456	5.09655	1.22376	5.45768	0.482962	6.0705	4.50042	10.6906	11.5841	1.14245	0.417543	1.59497	1.94019
15.6115	34.2241	4.27378	1.49999	5.93412	0.489457	6.03277	4.26791	10.6646	11.8873	1.05878	0.442788	1.62025	1.99267
15.7924	34.1498	4.43668	1.20194	5.88774	0.512135	5.89127	4.30478	10.3543	12.3103	1.10719	0.443956	1.48667	2.12086
16.108	33.8552	4.83529	1.02614	5.74301	0.462756	5.80569	4.47204	10.6164	11.9693	1.02627	0.407384	1.61647	2.05612
15.6068	34.1733	4.53393	1.37165	5.83013	0.430005	6.40984	4.72236	10.3535	11.3734	1.05669	0.413186	1.52816	2.19707
15.9743	34.0785	4.34065	0.985505	6.04425	0.535089	6.05607	4.60232	11.0365	11.2295	1.02795	0.391826	1.64292	2.05465
15.8256	34.0159	5.0724	1.02996	5.55014	0.470157	6.03157	4.58906	10.3627	11.8324	1.05752	0.460187	1.4399	2.26244
15.7454	33.8754	4.31852	1.43379	5.77589	0.563617	6.03169	5.73783	10.1544	11.132	1.0348	0.411006	1.53663	2.24906
15.8351	34.1065	4.55681	1.09548	5.84683	0.517935	5.71802	4.46259	10.9807	11.7177	1.11796	0.418447	1.50111	2.12463
15.5741	34.4728	4.46169	1.03354	5.8335	0.627562	6.23354	4.21667	10.4891	11.9359	1.07441	0.417556	1.57092	2.05868
15.8127	34.2365	4.31205	1.03677	6.0493	0.524275	5.75455	4.22282	10.8532	12.0241	1.03067	0.379105	1.53229	2.23164
15.7188	34.219	4.45325	1.14429	5.94633	0.483379	5.86165	4.6348	11.0181	11.3904	0.990744	0.37464	1.66503	2.09964
15.8409	34.0673	4.90159	1.00727	5.62305	0.538402	5.93636	4.29386	10.8024	11.7682	0.96662	0.424336	1.51537	2.3144
15.5364	34.2118	4.26063	1.46963	5.96258	0.472041	5.77351	4.67993	10.952	11.4715	1.02422	0.475053	1.52522	2.18564
15.6077	34.2646	4.78906	1.14519	5.75474	0.448244	5.96418	4.40988	11.2229	11.2489	1.01122	0.423254	1.60858	2.10157
15.8849	34.0313	4.9372	0.989564	5.71128	0.434689	6.00984	4.81712	10.5663	11.4941	0.997977	0.401865	1.63162	2.09214
15.6613	34.4043	4.20813	1.0521	6.14324	0.5103	5.92481	4.54281	10.891	11.5654	1.02093	0.385889	1.66893	2.0209
15.9362	34.0932	4.14135	1.08748	6.14568	0.535129	5.95563	4.61944	10.949	11.4121	1.10779	0.443289	1.56697	2.00665
15.9796	33.8263	4.59258	1.19945	5.64695	0.635596	5.9709	4.68734	10.8205	11.4013	1.04954	0.46435	1.47271	2.25291
15.9716	33.8302	4.99066	1.19216	5.45628	0.575419	5.782	4.4847	10.9493	11.6427	0.964035	0.400937	1.68647	2.07347
15.696	34.3393	4.44334	1.02116	6.03612	0.450269	5.8196	4.3901	10.8391	11.8195	1.15213	0.397386	1.48726	2.10875
15.9018	33.709	5.18288	1.22378	5.3069	0.546799	5.70568	5.04011	11.1296	11.0119	1.11053	0.368022	1.47223	2.2909
15.7914	34.1664	4.43715	1.11669	6.00632	0.452377	5.9758	4.63848	11.0176	11.2646	0.961136	0.363237	1.68775	2.12111
15.9431	34.0741	4.3284	1.08671	6.06838	0.489502	6.13652	4.27479	11.3313	11.1334	1.09216	0.413778	1.57187	2.05595
15.8948	33.8599	5.35439	1.07537	5.289	0.530289	6.26381	4.89725	10.5313	11.1937	1.04457	0.411142	1.64716	2.00735
15.9103	34.0164	4.74855	1.09823	5.68962	0.544345	6.11225	4.55642	10.8887	11.3359	1.01503	0.370193	1.69836	2.01572
15.7504	34.0548	4.87343	1.22361	5.52953	0.554672	6.00794	4.43372	10.8262	11.5692	1.10142	0.404534	1.51745	2.15297
16.2437	33.7464	4.27111	1.13761	6.09254	0.475668	5.93355	4.46297	10.989	11.492	1.05304	0.417802	1.55972	2.12497
15.5685	34.4189	4.39756	1.12619	6.10796	0.400208	5.88398	4.40403	11.2955	11.3023	1.07857	0.427336	1.62119	1.96789
15.9556	33.9559	4.56869	1.19809	5.81766	0.487407	6.16126	4.62439	10.1424	11.9571	0.972757	0.395306	1.64793	2.11559
15.7332	34.0601	4.99548	1.02892	5.49194	0.586732	6.23022	4.61095	11.0536	10.9344	0.980815	0.437862	1.48004	2.37551
15.8013	34.1308	4.49932	1.15687	5.88351	0.499327	6.34737	4.66269	10.6715	11.225	1.02181	0.403794	1.65184	2.04488
15.7392	34.2442	4.20226	1.10713	6.11058	0.509528	6.10025	4.52965	10.7342	11.4988	0.949823	0.400198	1.55243	2.32178
16.4373	33.4564	4.27352	1.40837	6.04025	0.430713	6.25937	4.31406	10.9348	11.3433	1.07552	0.416333	1.64622	1.96382
15.5741	34.2104	4.89767	1.27732	5.6276	0.444607	5.96859	4.30861	11.0854	11.449	1.05364	0.459288	1.55441	2.0895
15.8239	34.0794	5.12849	0.963156	5.51339	0.51815	5.62283	4.37774	10.8194	12.0162	1.01296	0.4255	1.5704	2.12849
15.6143	34.0647	4.9423	1.32815	5.49926	0.489135	5.46857	4.86859	10.7439	11.8159	1.05873	0.419753	1.55288	2.13385
15.6888	33.8766	4.65014	1.6621	5.56295	0.488996	5.80179	5.12123	10.1991	11.8083	1.05135	0.418713	1.62336	2.04659
16.0724	33.9289	4.30353	1.01683	6.02485	0.559484	6.34328	4.54639	10.7974	11.1956	1.00314	0.493146	1.51223	2.20274
17.0564	32.4265	5.21772	1.47718	5.24099	0.490177	5.84552	5.38401	10.455	11.225	1.03465	0.532228	1.56579	2.04867
15.9124	33.99	4.382	1.19978	5.88602	0.567818	5.74567	4.56204	11.1093	11.4911	1.01765	0.425054	1.60367	2.10748
15.8284	34.257	4.3125	1.00896	6.08783	0.506122	6.05114	4.31707	10.7827	11.7281	1.06202	0.420564	1.57708	2.06051
15.4401	34.2153	5.63889	1.13417	5.06604	0.538817	6.05091	4.62963	10.1838	11.9245	1.03207	0.395996	1.53336	2.21642
15.6136	34.2652	4.7538	0.95799	5.71317	0.566012	5.92686	4.82772	11.1716	10.9851	1.04647	0.493177	1.48024	2.19899
15.4872	34.3806	4.18437	1.40407	6.0814	0.462449	5.97131	4.34663	11.1199	11.4305	1.01309	0.480393	1.62952	2.00856
15.9398	34.1114	4.42341	0.998602	6.06447	0.435632	6.03394	4.52184	10.3024	12.0125	1.08897	0.391799	1.50238	2.17288
16.1512	33.5017	4.82398	1.51344	5.49626	0.496351	6.10641	4.74836	10.4892	11.5144	1.15746	0.401539	1.53396	2.06559
15.9144	33.6564	5.00562	1.6548	5.31001	0.524785	6.41129	4.31189	10.418	11.6302	1.03756	0.41914	1.59732	2.10873
15.3567	34.585	4.19496	1.28984	5.95085	0.594888	5.80188	4.36158	10.4987	12.2389	1.06666	0.41196	1.58262	2.06551
15.6187	34.3708	4.2747	1.07628	6.16945	0.405296	5.83734	4.62878	10.191	12.2158	1.07711	0.447894	1.42244	2.26444
16.0181	33.872	4.72666	1.04968	5.80032	0.457081	5.94509	4.67275	11.0176	11.2199	1.07694	0.375362	1.47965	2.28886
15.2723	34.4056	4.59397	1.60723	5.685	0.447499	5.47981	4.55098	10.4889	12.3494	1.07217	0.36572	1.6144	2.06698
15.4693	34.1109	4.97237	1.37058	5.50204	0.44691	5.93552	4.7484	10.759	11.3332	0.966622	0.479876	1.39839	2.50699
15.7156	34.1617	4.40833	1.30362	5.95078	0.464136	5.80846	4.33989	10.9364	11.7734	0.965099	0.506464	1.63074	2.03528
16.2458	33.606	4.61489	1.23495	5.61354	0.649506	6.05818	4.59541	10.9389	11.3181	1.13098	0.404483	1.59606	1.99332
15.5059	33.9541	5.71884	1.30306	5.04676	0.437118	5.81131	4.8525	10.6016	11.491	1.1309	0.447763	1.365	2.33411
15.6821	33.8873	5.15504	1.5915	5.25641	0.512669	6.11198	4.17364	10.8798	11.5805	1.03134	0.383157	1.59918	2.15526
15.77	34.1134	4.27885	1.35551	6.03831	0.445114	6.03065	4.3326	11.1621	11.3318	1.09916	0.407422	1.57167	2.06352
15.9687	33.9044	4.78486	1.13706	5.54443	0.63434	6.40325	4.51508	10.7175	11.2493	1.16735	0.420725	1.53455	2.01844
15.6356	34.3625	4.37207	1.12122	6.01097	0.490456	6.08814	4.32757	10.902	11.5446	1.04995	0.408967	1.57286	2.11309
16.2884	33.5291	4.2681	1.3994	5.92924	0.523476	5.95014	4.58958	11.0999	11.2582	1.17407	0.480124	1.50218	2.0081
15.5908	34.2662	5.11272	1.08924	5.47563	0.517897	5.86812	4.32155	11.086	11.5641	1.12903	0.413099	1.57136	1.99434
15.605	34.3168	4.57757	1.11976	5.88155	0.474278	5.7349	4.42052	11.203	11.5054	1.01406	0.408841	1.57826	2.16009
15.7975	34.2266	4.1895	1.18327	6.11379	0.50416	6.1075	4.26863	11.2031	11.3185	1.1556	0.38103	1.6153	1.93551
16.22	33.713	4.47831	1.1107	5.86223	0.550118	6.17969	4.76454	10.8484	11.1305	0.991711	0.396012	1.65615	2.09874
16.2726	33.1928	5.11594	1.69551	5.20381	0.528651	5.88949	4.66438	10.3899	11.8508	1.07622	0.460355	1.51672	2.14288
15.9624	34.098	4.18385	1.13105	6.12293	0.512092	6.15486	4.39202	10.4075	11.9482	1.01238	0.431615	1.66415	1.97897
15.8393	33.4037	4.43271	2.29701	5.55641	0.450662	5.77314	5.03355	10.5538	11.4736	1.02811	0.504152	1.6017	2.05214
16.4707	33.2198	4.97505	1.2506	5.5056	0.484196	5.90198	5.14194	10.8602	11.0274	1.14299	0.454197	1.52509	2.04043
15.8009	33.9192	5.21702	1.25597	5.36503	0.491399	5.63579	4.53603	10.9124	11.7589	0.989018	0.402988	1.6823	2.03311
15.5979	34.3117	5.07164	1.04198	5.45847	0.581393	6.04583	4.27282	10.9329	11.5934	1.08609	0.375189	1.63347	1.99732
15.6981	34.1699	4.68437	1.18365	5.70457	0.538135	5.81993	4.62163	10.6978	11.7611	0.992403	0.466445	1.64407	2.01791
15.5684	34.216	4.95416	1.20078	5.53647	0.512504	5.92201	4.2979	11.028	11.5451	1.00431	0.42507	1.51414	2.2752
15.7819	33.9963	5.21497	1.06024	5.40429	0.534599	6.11749	4.4011	11.2856	11.006	1.00069	0.461818	1.54374	2.19123
16.299	33.6937	4.63385	1.02905	5.94246	0.430568	5.821	4.31684	11.1119	11.5984	0.984943	0.482609	1.61485	2.04085
15.8102	33.8134	4.70034	1.57242	5.54342	0.538548	6.14497	4.19566	10.8244	11.5976	1.01465	0.559817	1.4603	2.22427
16.0271	33.9808	4.25946	1.09225	6.14354	0.462729	5.9045	4.69517	11.1512	11.1942	1.05179	0.426514	1.66617	1.94454
15.5656	34.2029	5.18566	1.13833	5.3736	0.54294	5.99802	4.52741	11.0649	11.255	1.10845	0.424451	1.55122	2.06149
15.6425	34.1387	4.50122	1.37787	5.75613	0.533731	6.04467	4.49865	11.2545	11.0752	1.13123	0.384561	1.53786	2.12315
15.9042	34.1564	4.3757	1.02154	5.97041	0.568452	5.7488	4.37667	11.0911	11.7004	1.09319	0.370561	1.63524	1.98735
15.846	33.9585	4.65387	1.32114	5.78915	0.435319	6.11773	4.60712	11.0659	11.0892	1.03733	0.435959	1.65629	1.98642
15.5042	34.3451	4.25136	1.37302	5.91941	0.541711	6.14154	4.54252	10.4961	11.6985	1.129	0.442196	1.48362	2.13178
15.5854	34.4093	4.31482	1.1797	6.03978	0.47799	6.10438	4.37404	10.7766	11.6211	1.07048	0.383656	1.60836	2.05448
15.4174	34.4489	5.10558	1.00986	5.48491	0.517297	5.97944	4.68403	10.444	11.7574	1.14155	0.399505	1.49573	2.11453
15.3856	34.4398	4.87903	1.18363	5.6429	0.45556	6.05467	4.44723	10.7422	11.5716	1.12708	0.417555	1.45575	2.19755
15.8221	34.1046	4.94201	1.07143	5.6073	0.498028	6.05785	4.36146	10.4731	11.9568	1.13531	0.436577	1.54516	1.98827
15.835	34.0527	4.30809	1.30567	5.98927	0.482	6.27981	4.2382	10.84	11.4596	1.01836	0.455496	1.5151	2.22073
15.9774	34.0113	4.57934	1.00907	5.87091	0.506949	6.04798	4.29635	10.4511	12.022	1.03893	0.446162	1.43815	2.30428
15.7785	34.2894	4.07313	1.11207	6.21967	0.510552	6.0158	4.50296	10.7009	11.6993	1.011	0.404542	1.6676	2.0146
15.9079	34.0953	4.45189	1.05863	6.00498	0.45748	5.91454	4.43171	10.6672	11.8489	1.09155	0.44154	1.49483	2.13357
15.665	33.9916	4.19628	1.75528	5.89437	0.487974	6.00257	4.20938	11.0786	11.5102	1.15726	0.489868	1.45404	2.10757
15.9771	33.4862	4.64166	1.87716	5.42622	0.580948	6.05904	4.68325	10.7921	11.3108	1.07919	0.512755	1.59153	1.98208
15.7657	34.2752	4.1735	1.02442	6.15109	0.538868	6.05681	4.75229	11.1456	11.0154	1.04689	0.422878	1.66046	1.97083
16.2838	33.5932	4.37625	1.28529	5.96875	0.449401	6.02141	4.74442	10.6785	11.4452	0.991604	0.365538	1.6437	2.153
15.9526	33.7395	5.59492	1.1184	5.15645	0.495868	6.08797	4.57098	10.7501	11.391	1.18049	0.434741	1.4967	2.03025
15.6389	34.3237	4.48111	1.07187	5.83839	0.597199	6.45879	4.37926	10.9697	11.0637	0.989578	0.41366	1.59708	2.17697
15.7412	34.2034	4.63735	1.10462	5.79837	0.510591	6.14159	4.35952	10.8618	11.4823	1.02712	0.384052	1.58246	2.16561
15.4987	34.4261	4.91434	1.02005	5.74448	0.422607	5.97194	4.40593	10.935	11.5098	0.989952	0.415543	1.58839	2.15733
16.3634	33.4816	4.84431	1.12489	5.55914	0.575252	6.28193	4.76523	10.5666	11.27	1.0078	0.384379	1.60973	2.16572
17.3904	32.4744	5.01254	1.14764	5.52921	0.487139	6.03218	4.71859	10.288	11.8136	0.970498	0.449414	1.67324	2.01305
15.8806	34.0219	4.55241	1.19019	5.87647	0.457301	5.86624	4.34042	10.7172	11.898	1.01069	0.410555	1.51926	2.25875
15.7373	34.1073	4.55113	1.18856	5.83346	0.485124	6.03507	4.83672	10.6589	11.3679	1.06365	0.447056	1.50459	2.18335
15.205	34.2044	4.97629	1.86687	5.30942	0.458265	5.95766	4.77857	9.93202	12.1524	1.01193	0.491804	1.59229	2.06313
16.2278	33.7721	4.16053	1.22089	6.15544	0.462807	6.15195	4.34322	11.0309	11.3438	1.11279	0.350171	1.58924	2.07835
15.9924	33.8319	4.96014	1.19615	5.64044	0.413598	6.17974	4.21975	10.4754	11.8864	0.986186	0.473626	1.50572	2.23862
15.8156	34.0672	4.4079	1.26732	5.9232	0.46943	5.93339	4.57791	10.3969	11.9543	1.00624	0.378881	1.55825	2.24351
15.9099	34.1442	4.1742	1.07734	6.04029	0.605042	5.99221	4.56662	10.483	11.8948	1.10073	0.398305	1.58499	2.02838
15.8536	34.0982	4.56336	1.02511	5.87363	0.522637	6.08757	4.40476	10.8989	11.4462	0.991525	0.492511	1.48872	2.25333
16.0973	33.9663	4.30637	0.992819	5.97571	0.627429	6.08214	4.52611	11.0811	11.2517	1.06397	0.410333	1.65766	1.96101
15.5046	34.3421	4.68087	1.20423	5.76369	0.480592	6.20458	4.38432	11.0944	11.151	1.0327	0.45161	1.53738	2.16784
15.3762	34.6362	4.31052	1.00606	5.95076	0.634407	5.88786	4.62334	11.0357	11.3907	1.06635	0.438804	1.56211	2.08099
16.4789	33.512	4.39546	1.06774	5.92076	0.573217	6.4295	4.51526	10.8861	11.0566	0.998867	0.403084	1.6125	2.15007
15.7356	33.7397	4.94162	1.71443	5.28199	0.566062	5.98573	4.86637	10.55	11.4571	1.02476	0.442723	1.62947	2.06448
15.5531	34.4828	4.44237	1.01315	6.00211	0.502166	5.97605	4.34998	11.1877	11.3714	1.05499	0.423438	1.59845	2.04239
15.4636	34.5188	4.65174	1.11067	5.87483	0.414632	6.00119	4.259	10.0941	12.4849	1.11215	0.383614	1.51192	2.11886
16.3142	33.5173	5.11487	0.975507	5.51258	0.496682	5.85506	4.7335	10.4116	11.8221	0.973236	0.445861	1.47058	2.35679
15.6331	34.2367	4.23026	1.34455	6.08871	0.42772	5.73511	4.68024	10.5725	11.9082	0.938537	0.428673	1.65863	2.117
16.0025	34.0415	4.25328	1.08171	6.10201	0.492792	6.06865	4.46411	10.5259	11.8223	1.02429	0.38696	1.58469	2.14921
16.0653	33.8077	4.89543	1.04329	5.51069	0.636954	6.41449	4.51608	11.0478	10.9055	1.16369	0.441205	1.51416	2.03769
15.9937	33.8145	5.13103	1.14003	5.52515	0.442837	6.13264	4.68757	10.9728	11.0849	1.02148	0.427136	1.71934	1.90677
16.8934	33.1468	4.57697	1.00003	5.87741	0.517808	5.80861	4.56144	10.6388	11.8841	0.956994	0.392937	1.70323	2.04149
16.0384	33.7658	4.76576	1.18632	5.62271	0.533459	5.46987	4.51142	10.5938	12.2708	1.08044	0.417739	1.41764	2.32584
16.1101	33.8722	4.31671	1.0059	6.07287	0.499217	6.00735	4.8044	10.7804	11.3159	1.03848	0.4667	1.48172	2.22799
15.6211	34.0333	4.80628	1.52013	5.53991	0.486828	5.80909	4.47961	10.9032	11.6425	1.11218	0.476659	1.53316	2.03614
16.5271	33.455	4.34309	1.18026	5.96654	0.505089	6.35077	4.5453	10.3189	11.6682	1.08936	0.381382	1.56921	2.09968
15.8781	34.1954	4.57476	0.977479	5.95181	0.45971	5.91471	4.54032	10.5288	11.93	1.09345	0.368462	1.66722	1.91989
15.6929	34.126	4.3926	1.30418	5.75212	0.655942	5.84933	4.58769	11.4348	11.0581	1.01958	0.389731	1.66259	2.07429
15.8442	34.002	4.24433	1.37753	5.88021	0.605069	5.75946	4.42827	10.9624	11.7388	1.00063	0.438494	1.61407	2.10441
15.634	34.27	4.8237	1.09468	5.75618	0.430372	6.27993	4.41608	10.8466	11.2855	1.10622	0.413339	1.51263	2.13084
15.6745	34.1973	4.68263	1.207	5.80559	0.435036	5.92656	4.27655	10.9217	11.676	1.02006	0.376351	1.53353	2.26724
15.9167	34.0621	4.24213	1.24369	6.15272	0.425982	5.77634	4.23894	11.371	11.4928	1.00661	0.387885	1.71865	1.96446
15.5788	33.9475	4.68862	1.62804	5.59647	0.466418	5.67375	4.95204	10.9873	11.2668	0.977077	0.507335	1.57142	2.1585
16.1565	33.737	4.71294	1.03829	5.73699	0.518299	6.01527	4.72463	10.5123	11.6042	1.03864	0.412931	1.45627	2.33565
15.6507	34.2769	4.49904	1.1944	5.86174	0.514991	5.98011	4.39814	10.9139	11.5826	1.04407	0.424697	1.60806	2.05065
16.1322	33.7656	4.27272	1.26325	5.8547	0.640842	6.03173	4.44156	10.8562	11.5485	1.07841	0.39963	1.526	2.18869
15.6309	34.2607	4.96768	1.12201	5.60808	0.466143	6.15391	4.30418	10.6976	11.6658	1.09877	0.401021	1.5644	2.05882
16.54	33.4116	4.54027	1.04285	5.88999	0.501838	6.28267	4.59487	11.0008	10.9997	1.18905	0.45818	1.43271	2.11555
15.8804	33.9481	4.86739	1.12557	5.5438	0.5885	5.94451	4.68525	11.0114	11.2594	1.09385	0.444093	1.56409	2.04367
15.8768	33.9826	4.66831	1.23712	5.73347	0.505414	6.23215	4.48113	10.8346	11.3244	1.05618	0.481138	1.60927	1.97731
15.6759	34.1666	4.65201	1.23602	5.78359	0.462935	6.15989	4.57169	10.8204	11.3127	1.0673	0.462998	1.55161	2.07646
16.342	33.5351	4.20679	1.26967	5.88981	0.626383	5.89741	4.87488	10.3305	11.837	1.08256	0.388394	1.52328	2.19621
16.2176	33.61	5.02682	1.17782	5.52711	0.476879	5.90236	4.47417	10.5729	11.8766	0.997598	0.38293	1.62337	2.13372
15.4398	34.2405	4.22338	1.63893	5.87929	0.50357	5.99677	4.55559	10.7973	11.4827	1.07417	0.398009	1.4858	2.28418
16.0425	33.7309	4.99254	1.26085	5.47113	0.535008	5.94252	4.45371	11.1489	11.3052	1.00769	0.383154	1.68775	2.03829
16.1479	33.3085	4.74563	1.79377	5.47292	0.48464	6.02078	4.81287	10.6894	11.2951	0.989048	0.501809	1.55501	2.18257
16.0116	33.9595	4.57912	1.11635	5.8942	0.474933	5.99838	4.29809	11.2033	11.3671	1.00437	0.412495	1.68169	1.99886
15.9029	34.1187	4.24133	1.05589	6.04024	0.571971	5.76756	4.6702	10.5397	11.9631	0.980612	0.455657	1.62423	2.06799
16.0471	33.8867	4.45555	1.20512	5.7955	0.604557	6.08347	4.43978	10.9915	11.3924	1.0866	0.400849	1.65184	1.95909
15.3397	34.3425	4.76074	1.28688	5.58907	0.533681	5.86136	5.08248	10.8955	11.0827	1.0046	0.428486	1.54332	2.2489
16.2287	33.7319	4.73866	1.1345	5.78743	0.450322	6.00635	4.33564	10.8215	11.6948	1.08407	0.385858	1.65993	1.94036
15.7199	34.0317	5.14023	1.34057	5.3956	0.474921	6.03025	4.35919	10.5669	11.871	1.12363	0.396254	1.64526	1.90469
15.5434	34.1686	4.90656	1.28026	5.5605	0.490461	6.11664	4.2445	11.3806	11.0286	1.03087	0.436119	1.44379	2.36897
15.8279	34.0966	4.63095	1.06218	5.76016	0.544856	5.71961	4.62301	10.3569	12.1795	0.989262	0.376158	1.53788	2.29499
15.7796	34.0744	4.77347	1.1957	5.68571	0.501076	6.1766	4.24692	11.0782	11.3217	1.05543	0.480727	1.53929	2.09118
15.6025	34.3708	4.075	1.27476	6.15435	0.497249	6.00683	4.42058	10.6615	11.7898	1.02891	0.364554	1.60689	2.14637
16.0407	34.0105	4.36283	1.03891	6.01896	0.523686	6.04125	4.528	10.913	11.439	1.05357	0.398233	1.66961	1.96181
16.1188	33.7087	4.35902	1.39816	5.97082	0.442236	6.13174	4.4023	11.1048	11.2159	1.04798	0.505012	1.58709	2.00751
16.071	33.932	4.64173	1.0548	5.91514	0.434557	5.81197	4.29251	10.7988	11.9523	1.01337	0.460046	1.62599	1.99585
15.7492	34.1687	4.42321	1.08151	5.97781	0.476391	5.91701	4.9603	10.7135	11.34	1.05716	0.408231	1.51879	2.20825
14.9975	34.8307	5.05019	1.07414	5.44751	0.57793	6.01038	4.5757	10.8211	11.4466	1.07429	0.428465	1.52863	2.13685
16.6104	33.2614	4.15443	1.37049	5.94234	0.586522	6.34237	4.56386	10.5107	11.4609	1.11551	0.429126	1.49692	2.15499
16.0411	33.9388	4.56594	1.0896	5.79482	0.588037	6.12365	4.30448	11.0841	11.3734	0.996034	0.442669	1.69294	1.96443
15.9953	33.9794	4.71457	1.02266	5.87637	0.425977	5.87822	4.46431	11.0175	11.5009	1.08554	0.406742	1.56504	2.06752
15.7439	33.9922	5.5933	1.01746	5.22737	0.457769	6.36512	4.7462	10.1076	11.5889	1.02292	0.430585	1.54669	2.16004
16.0772	33.8593	4.50056	1.17423	5.81617	0.553224	6.30745	4.22745	10.8735	11.4278	1.14427	0.401575	1.48174	2.15557
16.0261	33.9736	4.30088	1.08081	5.93301	0.616065	5.86247	4.71188	10.6526	11.7285	1.11622	0.429127	1.57738	1.99125
17.1739	32.8425	4.56865	1.0375	5.76359	0.600149	6.14692	4.63303	10.3231	11.7986	1.07965	0.429244	1.5909	2.01236
15.6737	34.2543	4.22509	1.277	5.97149	0.556112	6.3835	4.28283	10.5015	11.6743	1.02478	0.413493	1.53036	2.23137
16.1298	33.6784	4.22929	1.46103	5.94984	0.518566	6.22202	4.58948	11.0184	11.0648	0.987484	0.420288	1.68859	2.04193
15.8267	33.6838	4.65145	1.82376	5.47861	0.51712	6.16608	4.64356	10.2453	11.763	1.14652	0.443465	1.48324	2.12723
15.6016	34.4511	4.19168	1.0798	6.09301	0.546366	5.76417	4.34677	10.8476	11.9446	1.19394	0.412488	1.48623	2.04063
15.7769	34.0625	4.7886	1.17595	5.6709	0.503039	5.80113	4.67866	10.896	11.5264	1.07142	0.480388	1.59343	1.97472
15.4996	34.1382	4.172	1.82398	5.91901	0.466691	5.66526	4.56419	11.0609	11.592	1.0463	0.429685	1.70079	1.92146
15.9782	34.0198	4.3027	1.1475	5.97316	0.539883	6.163	4.48082	10.2742	11.9721	1.10345	0.394266	1.53011	2.12079
15.6395	34.1245	4.47973	1.46448	5.87618	0.40943	6.00767	4.37804	10.7949	11.6269	1.08233	0.442437	1.49036	2.18365
15.7301	34.1463	4.14666	1.2356	5.99879	0.585101	6.28181	4.88949	10.546	11.2045	0.976783	0.37713	1.56169	2.32007
16.5113	33.4584	4.97259	0.981185	5.61638	0.521674	5.86851	4.3254	10.9866	11.6652	1.00867	0.399986	1.66532	2.01887
16.356	33.4484	4.36427	1.49256	5.97436	0.401539	5.90208	4.35367	10.8172	11.7574	1.0345	0.494837	1.598	2.00518
15.6591	34.4235	4.38974	0.998101	6.08254	0.471062	5.49811	4.33506	11.0182	12.0606	1.02267	0.381419	1.68135	1.97853
16.1352	33.4988	4.53075	1.66949	5.68868	0.480819	6.026	4.50547	11.1011	11.2001	1.02752	0.411855	1.62832	2.09598
15.5723	34.325	4.28814	1.16843	5.85092	0.675359	5.75829	4.53733	11.0903	11.5063	0.97728	0.374369	1.55929	2.31663
15.8363	34.1813	4.45092	1.05341	5.91254	0.550268	6.14838	4.29792	10.7627	11.6456	1.01769	0.385797	1.57741	2.17973
16.2837	33.5864	4.22514	1.26391	5.98106	0.53854	6.07975	5.07896	10.6896	11.1259	1.00952	0.359675	1.66884	2.1091
15.613	34.0851	4.16364	1.61056	5.99573	0.450486	5.72403	4.71388	10.5787	11.8506	1.03008	0.469836	1.50915	2.20528
15.7887	34.1547	4.55278	1.20351	5.91643	0.428831	6.04411	4.26476	10.8796	11.6576	1.12298	0.425149	1.56766	1.99313
15.8219	34.0299	4.91643	1.14607	5.48515	0.620024	5.98145	4.20607	11.2211	11.4288	1.07133	0.401599	1.58279	2.08737
15.9664	34.0154	4.64665	1.04974	5.82657	0.512381	6.27463	4.35978	10.9991	11.2296	0.964429	0.400892	1.68653	2.06786
15.7904	33.8012	4.88008	1.46734	5.55089	0.435612	6.13531	4.67488	10.8821	11.0961	0.974098	0.441603	1.48772	2.38267
15.9067	33.9894	4.62537	1.15757	5.8393	0.462623	5.92585	4.67139	11.0954	11.2165	1.08018	0.409978	1.62544	1.99435
15.9713	33.7378	4.69555	1.46647	5.66184	0.464086	5.84915	4.47499	11.0118	11.4927	1.04623	0.415144	1.56872	2.14429
15.6364	34.0671	5.11711	1.22337	5.48547	0.424418	5.81425	4.78973	10.2677	11.9634	1.06184	0.476218	1.45377	2.21938
16.0172	33.8178	4.6493	1.32214	5.76758	0.449869	6.04943	4.54897	10.7059	11.564	1.05061	0.417153	1.64415	1.99584
15.7363	34.2517	4.32072	1.08774	5.98293	0.562167	5.86685	4.50022	11.0104	11.5259	1.0552	0.429975	1.55824	2.1118
15.8318	34.2237	4.2948	1.01446	5.98775	0.592832	6.17199	4.38139	10.3382	11.9812	1.0056	0.402342	1.53884	2.23508
15.6949	34.2683	4.30475	1.07579	6.05944	0.504967	5.78286	4.64391	10.9379	11.5366	0.991822	0.481838	1.53782	2.17919
15.6461	34.1354	4.48645	1.28664	5.63762	0.682987	6.14642	4.88358	10.6151	11.2907	1.05964	0.437419	1.55326	2.13869
16.2291	33.5065	4.59373	1.36523	5.59142	0.635866	6.11851	4.62112	11.1466	10.9897	0.987323	0.392151	1.61508	2.20776
15.9257	34.1681	4.15259	1.03579	6.17131	0.514978	6.03768	4.55595	10.3826	11.9456	1.06871	0.399319	1.59158	2.05005
16.1242	33.6247	5.27063	1.13918	5.38084	0.471455	5.75502	4.86691	10.3878	11.8703	0.983545	0.447229	1.65589	2.02239
15.7789	34.1081	4.60834	1.19782	5.75151	0.552105	5.92062	4.32852	11.4269	11.2046	1.05623	0.400619	1.63444	2.03137
15.5413	34.3644	4.47054	1.16036	5.88587	0.4996	5.8422	4.95131	10.686	11.4839	1.14416	0.379922	1.58348	2.00697
15.7193	34.1883	4.46886	1.10082	5.81375	0.61886	6.01283	4.5019	11.2633	11.1181	1.0613	0.482929	1.51433	2.1355
15.6263	34.248	4.26873	1.29218	5.89965	0.592452	5.94344	4.39345	10.7779	11.7474	1.03482	0.468476	1.50165	2.20559
15.5042	33.9818	5.42824	1.52371	5.05001	0.522673	6.43166	4.59473	9.94032	11.7983	1.17138	0.394137	1.42628	2.23258
15.7006	33.8179	5.25445	1.57373	5.26276	0.461727	6.03341	4.31983	11.1916	11.2217	1.06219	0.516895	1.56623	2.01687
15.4427	34.5006	4.54748	1.15551	5.92136	0.444139	6.13939	4.40998	10.8626	11.4453	1.03646	0.423455	1.60046	2.07062
15.961	34.0538	4.34562	1.12707	6.03969	0.486274	5.82917	4.24866	10.8542	11.9364	1.02736	0.448409	1.59838	2.04406
15.8297	34.0955	4.47913	1.19428	5.94283	0.44495	5.8997	4.61885	10.6124	11.7616	1.04462	0.422056	1.60491	2.04963
15.7029	34.3414	4.37268	0.980124	6.02607	0.522318	6.15063	4.49793	10.7123	11.516	1.03353	0.414025	1.53151	2.19849
15.8355	33.8619	4.55782	1.34216	5.74335	0.488438	6.05498	5.11092	10.6919	11.0517	1.05883	0.386767	1.47922	2.33652
16.1529	33.7361	4.76686	1.16654	5.70813	0.501745	5.84018	4.40598	11.0233	11.5993	0.978955	0.471303	1.68666	1.96207
15.9678	33.9424	4.96864	1.02149	5.57536	0.53584	6.04753	4.2562	10.7822	11.7185	1.02666	0.428099	1.51832	2.21098
15.716	34.3544	4.5103	0.947854	6.03437	0.440323	6.0767	4.34186	10.5853	11.839	1.04601	0.41517	1.52425	2.16848
15.1807	34.6766	5.27397	1.04533	5.40955	0.484794	5.69322	4.14268	10.5452	12.4228	1.18683	0.466854	1.45095	2.02054
15.8733	34.2042	4.46735	1.00154	6.0332	0.45724	5.93641	4.47605	10.8179	11.6759	1.04851	0.368443	1.70004	1.94002
15.6618	34.151	4.10052	1.44407	6.06889	0.491024	5.94922	4.90527	10.6607	11.4321	1.04331	0.463541	1.62174	2.00684
15.7042	34.1688	4.25615	1.40373	5.97267	0.503147	5.92675	4.29051	10.5841	12.0589	0.97723	0.491092	1.63198	2.03082
15.2536	34.1442	4.19477	2.10669	5.79456	0.454404	6.03769	4.55178	10.4617	11.709	1.02618	0.613525	1.4295	2.22235
15.7617	34.0374	4.61322	1.18048	5.67485	0.597092	6.09676	4.94279	10.9047	10.9832	1.00781	0.393108	1.57529	2.23161
15.7587	34.3011	4.22288	1.03337	6.18388	0.469708	6.27347	4.27188	10.8578	11.4379	1.01747	0.427882	1.52191	2.22189
16.0034	33.9589	4.96504	0.975759	5.67628	0.461288	5.85261	4.28132	10.7871	11.9016	1.12568	0.419269	1.49886	2.09297
15.7145	34.2578	4.80355	0.98388	5.83227	0.413621	6.09822	4.4415	10.2314	12.0549	0.987329	0.463525	1.52685	2.19068
15.7595	34.0353	4.26852	1.38841	5.80522	0.643782	6.19758	4.5505	10.6682	11.4553	0.999684	0.472652	1.53015	2.22516
15.7443	34.1033	5.02239	1.08407	5.50179	0.553553	5.69454	4.548	11.2499	11.3999	1.07427	0.396599	1.64242	1.98489
15.8555	34.0843	4.66762	1.09683	5.77563	0.515875	5.92388	4.41841	10.9091	11.6136	1.05593	0.407124	1.57792	2.0983
15.6438	34.3218	4.48138	1.11113	5.98492	0.465206	5.89103	4.35118	11.4768	11.1733	1.00927	0.450201	1.67163	1.96831
17.0566	32.7435	5.10972	1.19246	5.38334	0.546226	6.16806	4.48066	10.5893	11.5629	1.04941	0.395979	1.56152	2.16039
15.9943	34.0369	4.54428	1.01222	5.93589	0.502248	5.90126	4.22635	11.1568	11.5798	0.994978	0.447259	1.63961	2.02817
15.742	33.7943	4.32907	1.60804	5.7099	0.5693	5.89739	5.58055	10.7436	10.8139	1.17735	0.424655	1.49607	2.11375
15.8397	34.1426	4.59972	1.04013	5.94889	0.431041	5.90701	4.43619	11.2728	11.2613	1.13915	0.406644	1.5499	2.02486
15.5199	34.2859	4.98532	1.09392	5.52457	0.529627	5.7988	4.79506	10.8934	11.4092	1.15744	0.441035	1.48646	2.07932
15.4541	34.3035	4.13545	1.60488	6.06448	0.420514	5.91671	4.43442	10.6426	11.8367	1.06571	0.447667	1.51698	2.15625
16.0331	34.0141	4.21831	1.0484	6.00389	0.634895	6.05148	4.45188	11.031	11.3879	1.09688	0.40396	1.58845	2.03583
15.7455	34.1944	4.45457	1.04751	5.89203	0.566833	6.28806	4.48025	10.9727	11.1206	1.02967	0.488919	1.4685	2.25044
15.6818	34.0774	4.10859	1.32346	6.11801	0.447839	5.95308	5.62321	10.456	11.0155	1.0631	0.391477	1.55238	2.18813
16.7623	33.0611	4.17031	1.25667	5.95171	0.587345	6.21877	5.37936	10.4735	10.9414	1.04749	0.406973	1.56639	2.17673
15.6375	34.4887	4.16935	0.998386	6.13207	0.579455	5.9549	4.36624	10.9391	11.6663	1.01504	0.387379	1.71132	1.95436
15.5216	34.453	4.54825	1.08806	5.96693	0.42134	6.22872	4.50145	10.8213	11.3171	1.11947	0.406869	1.54588	2.06002
15.8824	33.8704	4.03655	1.46334	6.18583	0.402981	6.09298	5.33895	10.5504	11.0057	1.09716	0.398348	1.56455	2.11048
15.844	34.0024	4.88672	1.15487	5.59459	0.514171	6.15523	4.39466	10.503	11.7646	0.98027	0.462808	1.55182	2.19089
17.2262	32.3775	5.59873	1.13753	5.06529	0.564618	5.84741	5.18436	10.7508	11.0911	0.978283	0.467087	1.63002	2.08101
15.7036	34.1492	4.42428	1.26277	5.81704	0.570703	6.19223	4.70273	10.6553	11.3534	0.967953	0.437728	1.63012	2.13296
15.2051	34.443	5.15419	1.11169	5.33463	0.579528	6.56353	5.25058	10.3967	10.7181	0.975617	0.497244	1.52383	2.24625
16.176	33.5147	5.13115	1.39681	5.43071	0.422057	5.69012	4.47953	10.5646	12.0764	1.03533	0.376167	1.63005	2.0764
15.853	33.873	5.23374	1.22966	5.32859	0.514031	5.5315	4.37352	10.6708	12.2404	1.05301	0.418619	1.54211	2.13798
15.6048	34.082	5.03522	1.32587	5.47231	0.461686	6.19018	4.65253	10.4886	11.4846	0.994715	0.448495	1.54717	2.21178
15.7786	34.0994	4.3751	1.33177	5.97331	0.447428	6.0655	4.48826	10.7302	11.5807	0.940527	0.422825	1.69261	2.07383
15.6662	34.3106	4.69279	1.04646	5.84411	0.463335	6.14045	4.49664	10.71	11.5293	0.997776	0.449307	1.6574	1.99568
15.876	34.1252	4.53134	1.08883	5.87838	0.518427	6.06857	4.37444	10.8775	11.5619	1.0709	0.391294	1.63099	2.00633
15.8777	34.0745	4.39889	1.20231	5.99482	0.465489	5.78001	4.31846	11.2439	11.5376	1.07306	0.411443	1.61893	2.00283
15.9031	34.1602	4.32496	1.03324	6.11314	0.464704	6.32607	4.47304	10.9139	11.1904	1.11131	0.405452	1.60684	1.97361
15.8286	34.0678	4.53478	1.19693	5.92783	0.399665	6.09859	4.41334	9.81918	12.4982	1.07747	0.480289	1.40743	2.24977
16.6135	33.134	4.6918	1.34386	5.65684	0.502227	6.05859	4.54034	10.9216	11.2856	0.983199	0.392967	1.5277	2.34783
15.9474	34.1232	4.26238	0.962139	6.06129	0.593277	5.87123	4.33488	11.2802	11.4049	0.987301	0.406432	1.59965	2.16576
16.2382	33.6911	4.41934	1.15706	5.94936	0.482151	5.89976	4.68717	10.5626	11.7378	1.01766	0.408145	1.55736	2.19221
15.7716	34.0765	4.30182	1.34857	5.99145	0.459504	5.95583	4.62497	10.8489	11.4508	1.0629	0.406934	1.55826	2.14203
16.2202	33.5482	4.3146	1.53323	5.94085	0.414733	6.35094	4.57797	10.0869	11.8166	1.06916	0.404721	1.51261	2.20925
15.6904	34.2346	4.39307	1.1418	5.95114	0.505623	6.0182	4.64402	10.7869	11.4332	1.04639	0.397259	1.52015	2.23713
15.7196	34.2868	4.33754	1.13819	5.9788	0.545481	6.11491	4.31689	10.9839	11.4699	0.998839	0.397375	1.67968	2.03209
16.4885	33.4366	4.33995	1.22346	5.97086	0.500698	5.96024	4.79326	10.8992	11.2837	1.02292	0.375136	1.70004	2.00537
15.9426	33.6509	4.17027	1.91811	5.85414	0.48114	6.2201	4.33483	10.5641	11.6727	1.0884	0.463337	1.52581	2.11362
15.68	34.323	4.44354	1.07008	5.89138	0.56125	5.64639	4.38693	10.5229	12.3384	1.02444	0.396322	1.57657	2.13872
16.7792	33.2095	4.51615	1.10563	5.91208	0.478268	6.09161	4.38436	10.5733	11.7822	0.994786	0.396609	1.57537	2.2009
17.1274	32.6123	4.8957	1.44086	5.46478	0.514687	6.30986	4.36388	10.1309	11.9877	1.01257	0.481553	1.58358	2.07416
16.3033	33.5973	4.51384	1.21059	5.76645	0.557755	6.48196	4.3815	9.95093	12.021	0.989796	0.424008	1.51496	2.28666
15.9656	33.9452	5.02673	0.967143	5.7247	0.384963	6.07338	4.76527	10.7432	11.2905	1.07118	0.456249	1.5782	2.0077
15.7032	34.067	4.56196	1.34234	5.63997	0.617341	5.80423	4.53421	10.784	11.7368	0.928012	0.406329	1.61206	2.26263
15.6391	34.0712	4.80159	1.40782	5.61743	0.459255	5.98738	4.48398	11.1707	11.1937	1.10204	0.424104	1.54403	2.09775
15.9883	33.9713	4.61716	1.06399	5.68415	0.647327	6.05547	4.31635	10.4544	12.037	1.05613	0.467508	1.51732	2.12362
17.1495	32.561	4.52588	1.38098	5.76745	0.456079	6.1565	5.13278	10.0147	11.5699	1.05081	0.46848	1.41198	2.35389
15.8494	33.8255	5.25791	1.34795	5.33431	0.458692	6.0715	4.41388	10.5703	11.7393	1.06382	0.495595	1.57289	1.99901
15.4446	34.3425	4.6985	1.43059	5.63744	0.488531	6.03012	4.21949	10.4164	12.146	1.08753	0.375256	1.55767	2.12543
16.4553	33.435	4.54951	1.22625	5.79808	0.521866	5.94056	4.51726	11.0962	11.3274	1.06478	0.379346	1.62048	2.06794
15.5966	34.2794	4.76796	1.0483	5.65623	0.569276	6.62168	4.53826	10.5904	11.096	0.991313	0.468412	1.50066	2.27563
15.7297	34.3219	4.21809	1.01058	6.23886	0.437564	5.91412	4.40578	11.2915	11.2614	1.05311	0.401813	1.53318	2.18231
15.6286	34.3292	4.19272	1.04096	6.14746	0.49625	5.98042	5.20702	10.8894	10.9351	1.06719	0.406647	1.58	2.09917
15.7173	33.9857	5.21087	1.19828	5.4504	0.430955	5.97474	4.59498	11.0725	11.1676	1.05736	0.460444	1.50536	2.17347
15.8583	34.1336	4.36635	1.07114	6.00661	0.517262	5.71905	4.43202	11.1086	11.6257	1.02904	0.413745	1.56126	2.15732
15.792	33.9281	5.01383	1.2969	5.37519	0.55274	6.82639	4.53129	9.83302	11.6342	1.09765	0.389678	1.47266	2.25624
15.6815	34.3349	4.12895	1.12668	6.11958	0.543529	5.64354	4.74315	10.6773	11.9069	1.08587	0.392451	1.62481	1.99082
15.8109	33.7023	4.92989	1.60402	5.46731	0.436047	6.10174	4.82218	10.8496	11.0465	1.01043	0.457587	1.53809	2.22348
15.6115	33.9274	4.20746	1.94505	5.80771	0.489471	6.16275	4.61563	10.6899	11.361	1.01777	0.432511	1.61397	2.11796
15.9656	33.813	5.18122	1.23152	5.38043	0.50244	6.04917	4.25621	10.7467	11.7482	1.14802	0.420215	1.53662	2.02065
15.662	34.1853	4.11642	1.36761	6.06247	0.523625	5.99955	4.79228	11.0365	11.1152	1.008	0.443363	1.6566	2.03124
15.7383	33.9531	4.12071	1.65788	5.9482	0.501918	5.59722	4.57038	10.5962	12.1013	1.13215	0.464028	1.44359	2.17501
15.6517	34.4057	4.22587	0.978509	6.26967	0.411562	5.7563	4.61398	11.0943	11.4326	1.05865	0.393518	1.5356	2.17195
15.6307	33.914	4.83667	1.76561	5.47507	0.443513	6.06529	4.44193	10.6619	11.6232	1.10158	0.432152	1.58292	2.02547
16.3183	33.7597	4.17259	0.933087	6.23342	0.486737	5.86928	4.97682	10.8788	11.2568	1.0756	0.413394	1.59827	2.02719
16.1644	33.6946	4.7383	1.15942	5.60524	0.583853	6.11041	4.69721	10.3183	11.7551	1.00863	0.385083	1.58427	2.19528
16.0521	33.8727	4.44972	1.11151	5.87516	0.521784	6.46713	4.82823	9.74324	11.8765	1.05859	0.443021	1.47698	2.22337
15.719	34.2387	4.41035	1.12524	5.97517	0.496673	6.14524	4.30644	10.8589	11.5239	0.974172	0.465469	1.54054	2.22027
15.8141	34.035	4.38649	1.26949	5.98914	0.440225	5.96424	4.66449	11.0168	11.2388	1.05679	0.477947	1.52992	2.11669
16.1822	33.3179	5.69828	1.33074	5.08204	0.425009	6.50622	4.87378	10.6671	10.763	1.10357	0.493259	1.55218	2.00475
15.9721	33.7243	4.93501	1.40866	5.55173	0.419487	5.8682	4.45335	10.7535	11.7139	1.12923	0.366863	1.48008	2.22374
15.9014	33.7104	4.89131	1.64192	5.44361	0.473198	6.09588	4.6036	10.4328	11.7048	1.05225	0.37946	1.68965	1.97973
16.3088	33.3825	5.16431	1.29031	5.3038	0.559195	5.83186	4.23537	10.9288	11.7589	1.0188	0.386333	1.49924	2.33175
15.9829	33.6838	5.08636	1.25799	5.42323	0.491902	6.07815	5.04004	11.0046	10.7951	1.16466	0.403523	1.5434	2.04438
15.905	33.9195	4.89109	1.09794	5.63262	0.49489	5.96298	4.70439	11.2161	10.9905	1.03476	0.370876	1.57202	2.20727
15.5355	34.2732	4.8206	1.26978	5.60629	0.507952	5.89921	4.34607	10.4794	12.1066	0.979178	0.498798	1.58106	2.09635
16.233	33.6511	4.68624	1.16137	5.75903	0.48496	6.66129	4.31906	10.7045	11.123	1.00774	0.402355	1.53089	2.27547
16.5878	32.8809	4.87327	1.64327	5.35846	0.536084	6.90406	4.80041	10.4993	10.6006	1.00555	0.41557	1.47624	2.41838
15.6045	34.4091	4.23816	1.15697	6.0563	0.535103	5.94384	4.33787	10.9046	11.7034	0.960806	0.40028	1.69593	2.05317
15.9407	34.0351	4.35985	1.09036	6.07564	0.447462	5.79343	4.81349	10.7172	11.6086	0.962244	0.430132	1.66872	2.05712
15.7424	34.2543	4.50014	1.03468	6.06275	0.400741	6.09409	4.29548	11.2837	11.1595	1.05625	0.400993	1.5298	2.18521
15.9102	34.1231	4.25424	1.08111	5.94612	0.674475	5.97958	4.26116	11.3123	11.365	0.989184	0.417665	1.71708	1.96882
15.8604	33.9644	4.29951	1.43582	5.93971	0.463963	6.18116	4.84325	10.2112	11.6923	1.07574	0.396363	1.64078	1.99534
15.6998	34.1491	4.41365	1.33231	5.81732	0.553207	6.5194	4.47138	10.7476	11.1402	1.07074	0.426337	1.58442	2.07444
15.8527	34.241	4.22933	1.0098	6.1717	0.4907	5.99218	4.42211	10.7306	11.7512	0.986588	0.437171	1.64285	2.04206
15.9452	33.8692	4.34601	1.43735	5.93522	0.455095	6.25496	4.25058	10.5412	11.7544	1.01228	0.498958	1.50518	2.1943
15.8051	34.2647	4.22709	1.0416	6.21031	0.444655	6.07571	4.29799	10.7794	11.6971	0.986851	0.433489	1.57345	2.16258
16.1712	33.6791	4.57998	1.30382	5.80173	0.459145	6.33057	4.58279	10.7257	11.2374	1.18177	0.401437	1.54976	1.99558
16.3821	33.6477	4.3651	0.966209	6.00847	0.524874	5.74675	4.76487	10.2862	12.1155	1.05176	0.38474	1.49088	2.26484
15.1812	34.6921	4.48014	1.23028	5.73021	0.635924	5.98961	4.61683	10.8313	11.479	1.01654	0.426528	1.64173	2.04869
16.3394	33.533	5.05418	0.980689	5.44343	0.620891	6.22715	4.40033	11.1333	11.0671	1.11421	0.3993	1.48158	2.20536
15.8225	33.9814	5.07052	1.06197	5.45885	0.550242	6.15152	4.56927	10.7829	11.3169	1.07003	0.428102	1.45452	2.28129
16.1461	33.7839	4.45918	1.16701	5.83619	0.563666	5.66914	4.4654	11.0305	11.7283	1.13035	0.369625	1.53708	2.11366
15.5068	34.2389	4.79551	1.20851	5.68022	0.458486	6.6435	5.15025	10.2426	10.9102	0.936107	0.522681	1.64661	2.05967
15.6777	34.3516	4.33324	1.01394	6.1243	0.470042	5.51739	4.42515	11.4519	11.5109	0.936018	0.381933	1.68884	2.11703
15.9325	33.9474	4.53004	1.1842	5.90708	0.455343	5.90391	4.58266	11.1093	11.2754	0.982261	0.426978	1.59929	2.16364
16.0898	33.8697	4.55015	1.17648	5.83781	0.496228	6.21729	4.46609	10.4839	11.7084	1.05573	0.349674	1.65277	2.04588
16.6311	33.388	4.30686	1.17226	6.03899	0.485264	6.18984	4.33305	10.8087	11.5326	1.07753	0.37305	1.61795	2.04477
15.8851	34.1249	4.23039	1.1256	5.96065	0.609942	5.95312	4.45768	10.1386	12.3643	1.11689	0.4285	1.49778	2.10661
15.7509	33.4786	4.67323	1.94657	5.43776	0.455909	5.76946	5.80825	10.4662	10.9235	1.19639	0.376538	1.4116	2.30514
15.8294	33.8496	4.35362	1.642	5.83845	0.460852	6.57734	4.15313	10.6468	11.3721	1.00751	0.445726	1.46739	2.3561
16.1994	33.5647	5.19909	1.11041	5.40713	0.488507	6.1678	4.50411	10.619	11.4761	1.05804	0.361901	1.44313	2.40062
15.9809	33.8844	4.47785	1.14954	5.82522	0.549068	6.23803	4.7236	10.6684	11.2367	1.04587	0.391451	1.45907	2.36991
15.8661	33.9193	4.37275	1.49572	5.78335	0.5538	5.92886	4.49081	10.7973	11.6595	1.04885	0.370484	1.64716	2.06599
15.7255	34.2557	4.27496	1.12738	5.97435	0.590357	5.87894	4.25947	11.0624	11.6617	1.018	0.415227	1.54007	2.21601
15.6383	34.1741	4.71505	1.09543	5.74822	0.494929	5.93036	5.21493	11.024	10.826	1.07952	0.462136	1.59062	2.00643
16.354	33.51	4.5064	1.29525	5.89251	0.44079	5.90606	4.39773	10.8822	11.65	1.05286	0.453967	1.5415	2.11681
15.7681	34.1664	4.11393	1.35036	6.10803	0.498592	5.97826	4.55213	10.9366	11.4608	1.02484	0.387089	1.75336	1.90147
15.479	34.1157	4.035	1.98506	5.92499	0.491254	6.06168	4.32409	10.7757	11.6504	1.1609	0.423678	1.54251	2.03
15.622	34.3578	4.28685	1.21053	6.0543	0.482808	6.10776	4.26588	10.9219	11.5716	1.04855	0.449906	1.60599	2.01409
15.6939	34.114	4.81825	1.14842	5.68334	0.48496	5.85439	4.48658	11.1603	11.3305	1.00909	0.502625	1.4893	2.22434
16.1374	33.7889	4.48235	1.1697	6.04356	0.371416	5.90842	4.83034	10.9205	11.263	1.04313	0.385528	1.68746	1.96831
15.6125	34.1783	5.16864	1.18551	5.49995	0.430752	6.17401	4.44004	11.0107	11.2056	1.04421	0.442634	1.65777	1.94942
16.3246	33.6123	4.75416	1.03471	5.66613	0.591507	5.95506	4.42492	11.0439	11.4404	1.0149	0.424505	1.59303	2.11983
16.1312	33.5705	4.6595	1.36257	5.64128	0.53821	5.65331	4.96232	11.049	11.2753	1.03808	0.488785	1.59905	2.0308
16.0246	33.8648	4.86273	1.02566	5.66329	0.517398	5.99843	4.52738	10.8839	11.4217	0.929807	0.40961	1.58035	2.29025
16.2058	33.7685	4.46547	1.13286	5.81241	0.600213	5.80969	4.40077	10.4908	12.19	0.989459	0.401599	1.63798	2.09431
15.6781	34.2796	4.5402	1.07887	5.80152	0.589509	5.96001	4.67947	10.8551	11.4411	0.974106	0.408807	1.72162	1.99204
17.1973	32.7656	4.34519	1.06578	6.08743	0.436483	5.91679	5.01626	10.8852	11.1077	1.06404	0.424569	1.53346	2.15417
15.8682	33.7008	5.51034	1.19137	5.13111	0.544097	5.92064	4.84744	11.175	10.8897	1.03857	0.449094	1.51275	2.22093
15.5973	34.1879	4.71312	1.29209	5.62414	0.528341	6.24429	4.67083	10.4512	11.5048	1.17023	0.433951	1.46538	2.11643
15.6146	34.0852	5.26141	1.22813	5.36678	0.463489	5.94535	4.71088	10.6925	11.4885	0.997516	0.430178	1.62143	2.09409
16.0628	33.7685	4.37733	1.3208	5.90319	0.50485	6.11489	4.75216	10.8638	11.1882	1.05705	0.506766	1.59507	1.98464
15.7413	34.3262	4.10034	1.08456	6.22228	0.508319	5.95679	4.28045	11.0626	11.5801	1.00669	0.418925	1.60629	2.10508
15.9706	33.4013	4.56358	1.84034	5.46369	0.566025	5.9593	5.36476	10.5441	11.0407	1.00525	0.391725	1.5283	2.36031
16.0125	33.9591	4.18429	1.29545	6.07633	0.489214	5.95934	4.36887	10.4665	12.0928	1.02567	0.405667	1.65679	2.00747
15.7078	34.1029	4.31595	1.36162	5.9984	0.445657	6.00787	4.54128	10.9391	11.3607	1.03034	0.500468	1.49656	2.19135
15.7681	34.116	4.24048	1.26568	6.03441	0.479975	5.77147	4.99621	10.6772	11.5292	1.13965	0.403987	1.57519	2.00256
15.975	33.8977	4.57643	1.07935	5.87811	0.470432	5.80767	4.95914	11.039	11.1268	1.11345	0.434761	1.48705	2.15507
16.0379	33.3183	5.35516	1.8103	5.14628	0.407868	5.97176	4.20553	10.7894	11.6734	1.03966	0.385478	1.44927	2.40979
16.7039	33.2192	4.25286	1.26985	6.08232	0.453895	6.00284	4.66049	11.0055	11.2371	0.985062	0.452239	1.69034	1.98447
15.7975	34.1954	4.38162	1.09547	5.90175	0.592973	5.77556	4.39072	10.9171	11.8109	1.0491	0.392312	1.58382	2.11578
15.9951	33.9926	4.66141	1.05802	5.81796	0.492751	5.86276	4.41922	10.7054	11.8839	1.05538	0.375999	1.61056	2.06892
16.1802	33.6489	5.25789	1.02153	5.49079	0.43471	6.16656	4.55215	11.0858	11.0226	1.09983	0.421832	1.55209	2.06503
16.005	33.9628	4.83314	1.0179	5.78529	0.431344	6.40702	4.47665	10.8411	11.1386	1.12983	0.40279	1.58666	1.98192
15.5955	34.2285	4.66277	1.2563	5.75293	0.466779	5.98444	4.71115	10.7776	11.4077	1.05932	0.376171	1.58582	2.13501
15.5978	34.1158	5.05324	1.27382	5.53127	0.425984	6.05442	4.50928	10.9281	11.3031	1.00997	0.438572	1.52961	2.22904
15.8576	34.0931	4.80524	1.0952	5.68374	0.523514	6.19379	4.21152	10.9098	11.5305	1.05017	0.420542	1.64047	1.98481
15.6546	34.0677	5.25161	1.17587	5.3395	0.507844	6.20428	4.44473	10.6187	11.5093	1.04524	0.444209	1.47084	2.26557
15.7943	33.7895	5.32966	1.43753	5.29365	0.419937	5.84457	4.36289	11.1222	11.4277	1.1147	0.397388	1.51421	2.15177
15.6888	34.1248	4.18194	1.45214	6.03348	0.470153	5.87849	4.47272	10.7278	11.7689	0.988218	0.451507	1.55144	2.20954
15.6172	34.4546	4.26177	0.97293	6.17329	0.483689	5.9413	4.62025	11.0995	11.2713	1.0155	0.433616	1.64812	2.00695
15.8409	33.9335	5.35665	1.0466	5.32388	0.510501	5.67609	4.63852	10.632	11.8965	1.06666	0.45834	1.5315	2.08848
15.6022	34.0973	4.71684	1.33787	5.54106	0.585137	5.85273	4.89613	10.493	11.6587	1.10617	0.469217	1.45978	2.18378
15.8688	34.0119	4.54104	1.22173	5.81446	0.499918	5.8424	4.72521	10.7161	11.6264	1.09602	0.360346	1.59394	2.08183
15.6289	34.1532	4.21212	1.29397	5.98404	0.527742	5.66514	5.39761	10.4888	11.4792	0.957791	0.469735	1.62997	2.11174
15.5617	34.2402	4.31739	1.48427	5.90063	0.491744	6.13565	4.39795	10.9759	11.3557	1.15252	0.441682	1.55118	1.9934
16.4355	33.1767	5.18633	1.44689	5.38403	0.418265	5.99132	4.47609	10.8911	11.4097	1.05703	0.458216	1.53123	2.13752
15.7764	34.1266	4.84755	1.0889	5.71982	0.450967	5.90305	4.44244	10.8532	11.6331	1.01008	0.367823	1.58965	2.1905
16.0399	33.749	4.87733	1.2184	5.62757	0.470164	6.11699	4.65828	11.0845	11.0133	1.05911	0.443315	1.59504	2.04701
15.7129	34.1852	4.15946	1.31036	6.07422	0.510195	5.9179	4.28124	11.362	11.3018	1.08911	0.430416	1.5168	2.14843
16.01	33.932	4.03274	1.21882	6.15534	0.541474	5.74036	4.84581	10.8022	11.5797	1.12043	0.475384	1.53931	2.00639
15.5921	34.4751	4.26054	1.06576	6.08745	0.535459	5.90411	4.09628	11.2567	11.6135	1.00061	0.396211	1.64916	2.06685
16.8898	33.2336	4.20085	0.983946	6.20122	0.492021	6.08695	4.42353	10.9782	11.3955	1.00651	0.405002	1.64209	2.06078
16.1997	33.7287	4.80418	1.04898	5.71801	0.489134	5.84423	4.37658	10.8402	11.7671	1.09875	0.400269	1.48076	2.20344
16.1734	33.8632	4.09814	1.11821	6.15689	0.541787	6.0754	4.63499	10.7633	11.4572	1.01688	0.394426	1.6559	2.05029
15.8266	34.1409	4.75711	0.985812	5.78148	0.499149	6.16371	4.41	11.1055	11.1836	1.12322	0.451268	1.51693	2.05472
15.6416	34.2333	4.79344	1.0537	5.70122	0.512691	5.64966	4.61159	10.8918	11.7128	0.984483	0.438087	1.53531	2.24033
15.8351	33.9571	4.99025	1.23281	5.46721	0.531154	5.79831	4.26891	10.8201	11.9275	1.21757	0.411434	1.4385	2.10409
15.8022	34.177	4.48383	1.09262	5.91176	0.503715	5.95515	4.60861	10.4957	11.8451	1.06267	0.420671	1.58081	2.06008
15.9179	34.0399	4.46728	1.12781	5.95224	0.485037	6.12795	4.4368	11.0569	11.2559	0.999415	0.450526	1.63199	2.05029
15.699	34.1077	4.6755	1.23595	5.76818	0.454657	5.88754	4.65152	10.9817	11.3319	1.00719	0.378648	1.55577	2.26463
15.699	33.6338	4.63601	2.11227	5.49637	0.424588	5.83869	4.8433	10.4525	11.6783	1.17475	0.49015	1.49051	2.02973
15.3739	34.5881	4.95031	0.956543	5.73453	0.434131	5.94098	4.13597	11.1833	11.5271	1.06217	0.380516	1.50624	2.22624
15.5914	34.1974	4.38815	1.39325	5.96921	0.411757	5.69045	4.76232	10.8262	11.62	1.03715	0.469472	1.58	2.06328
15.6552	34.0809	4.52432	1.55852	5.71099	0.502753	5.5797	4.39021	10.7351	12.1649	1.02747	0.405657	1.67667	1.98765
16.7289	33.0718	4.29689	1.45142	6.00461	0.421073	5.65976	4.78414	10.9305	11.5295	1.00668	0.437212	1.66389	2.01359
15.6503	34.3748	4.13822	1.09534	6.17123	0.517932	5.96234	4.45368	10.9298	11.5525	1.04453	0.49244	1.54654	2.07023
15.9808	33.7974	5.25303	1.17205	5.3488	0.514422	6.01441	4.51292	10.7041	11.6029	0.988582	0.39605	1.6983	2.01628
15.8547	34.0525	4.76276	1.02801	5.76463	0.464697	6.24623	4.62489	9.94565	12.0195	0.941398	0.462018	1.49265	2.34032
15.8791	33.6871	4.34216	1.89182	5.69893	0.514499	6.22007	4.34601	10.7894	11.4314	1.06519	0.381612	1.56698	2.1857
16.7519	33.1243	4.78424	1.11498	5.68038	0.512895	5.73793	4.34335	10.9508	11.778	1.06697	0.474023	1.44354	2.23656
15.5774	34.4418	4.26273	1.06676	6.09694	0.498461	5.82963	4.53829	10.7028	11.8303	1.0812	0.454947	1.51331	2.10538
15.8274	33.8211	5.06602	1.26312	5.52471	0.427367	5.58301	4.91069	11.297	11.0908	0.978621	0.454733	1.58683	2.16866
16.3308	33.4061	4.93183	1.19806	5.43579	0.596267	6.27557	4.70001	10.5036	11.3432	1.01684	0.40452	1.46338	2.394
15.891	34.0137	4.83387	1.05576	5.70875	0.478247	6.20246	4.44177	10.8148	11.366	1.05626	0.415507	1.50466	2.21728
16.3617	33.6163	4.16973	1.02746	6.07713	0.580522	5.88526	5.20425	10.9571	10.9837	1.10732	0.382235	1.59264	2.05463
16.2274	33.4878	5.07965	1.2166	5.42698	0.522124	5.81407	4.35421	11.0931	11.5011	0.961261	0.396968	1.49288	2.42581
16.3845	33.6604	4.27333	1.0801	6.12089	0.465659	5.94108	4.51228	10.7007	11.7399	1.09865	0.419487	1.55959	2.0435
17.2961	32.6359	4.85912	1.0744	5.6504	0.512776	6.43306	4.32677	11.0404	11.0148	1.08178	0.43505	1.54753	2.09183
15.862	33.6197	5.04077	1.51766	5.27716	0.570262	5.83387	5.22292	11.265	10.6399	1.12972	0.414443	1.60811	1.99847
15.8662	34.0438	4.34002	1.26354	5.86957	0.590512	6.17727	4.28962	10.8778	11.5119	1.00216	0.421524	1.59555	2.1505
15.9299	34.0913	4.48668	1.04014	6.02296	0.426591	6.17268	4.25084	10.5148	11.88	1.08853	0.451196	1.45529	2.18903
15.6742	34.2784	4.32179	1.16839	6.00762	0.508848	6.09316	4.3583	11.0722	11.3381	1.05083	0.426649	1.53756	2.16388
15.7522	33.9845	5.3494	1.13477	5.25279	0.566711	5.70294	4.5563	10.9574	11.6355	1.0074	0.449876	1.65566	1.99447
15.6951	34.1897	4.41909	1.16677	5.84863	0.577788	6.39903	4.59316	10.6935	11.1857	0.97432	0.447269	1.53544	2.27453
15.7626	33.7638	4.59032	1.80664	5.58744	0.482476	5.86428	4.70352	10.8995	11.3814	1.05823	0.434593	1.61235	2.05295
15.6404	34.1504	4.9391	1.25767	5.45277	0.571524	6.31138	4.41154	10.5894	11.5186	1.06748	0.377201	1.5788	2.13368
15.5713	34.2606	4.43922	1.14403	6.04009	0.387384	5.54489	5.14938	10.5635	11.6789	0.971516	0.471845	1.50945	2.26791
17.1205	32.7615	4.74001	1.17573	5.66369	0.547123	6.04864	4.42222	11.1377	11.2365	1.01837	0.471612	1.60607	2.05031
15.8019	33.7147	5.17505	1.58541	5.32414	0.442192	5.84037	4.52271	11.0704	11.3561	1.02102	0.488169	1.58948	2.06836
15.5261	34.3379	4.893	1.09634	5.58703	0.536775	5.67262	4.58408	10.8701	11.7567	1.10374	0.407086	1.54432	2.08416
15.6149	34.2298	5.13809	1.07526	5.60871	0.378272	5.92681	4.64936	10.7796	11.4814	1.0357	0.359576	1.62675	2.09572
16.4598	33.4924	4.31492	1.08841	5.99358	0.542284	5.78152	4.61562	10.9508	11.5307	1.01682	0.423658	1.49236	2.29723
16.0631	33.7377	4.58534	1.29089	5.67109	0.591278	5.93045	4.75872	10.8113	11.4162	1.00664	0.452414	1.63766	2.04713
16.0256	33.9603	4.23237	1.14783	6.12225	0.462087	6.50638	4.50888	10.651	11.2003	1.01201	0.382319	1.5732	2.21545
15.8872	34.0344	4.4359	1.17699	5.95232	0.491184	5.97271	4.50666	11.1428	11.2715	0.967679	0.482946	1.66362	2.01403
16.4438	33.355	4.14725	1.60496	5.99443	0.483592	5.69023	4.3499	11.052	11.7776	1.11176	0.39578	1.63496	1.9587
15.6329	34.2602	4.56958	1.09129	5.83415	0.512842	5.94963	4.69559	10.6858	11.5426	1.02264	0.451822	1.48279	2.26816
15.7945	34.237	4.37332	1.07611	6.02985	0.474088	6.22924	4.5967	10.4286	11.6541	1.11815	0.38716	1.58178	2.01962
15.8053	34.0778	4.26345	1.36923	5.94361	0.512381	6.02892	4.39782	10.3377	12.1065	1.16842	0.445624	1.47715	2.06621
15.8028	34.1977	4.54833	0.971812	5.82266	0.607346	6.07474	4.2608	11.0011	11.4993	0.966805	0.407851	1.54214	2.29661
15.5681	33.66	5.49395	1.75701	5.02871	0.41685	5.92261	5.40408	10.3338	11.1885	1.17792	0.427232	1.44696	2.17439
15.7914	34.29	4.29469	0.965831	6.212	0.433005	5.69716	4.45439	11.2525	11.4946	1.02141	0.393356	1.62067	2.07892
15.8557	33.9791	4.3099	1.4341	5.84855	0.569935	5.77878	4.14578	11.0722	11.8382	0.97471	0.361763	1.63819	2.19315
15.6979	34.0329	4.93799	1.27231	5.47987	0.543038	5.87372	4.50259	11.0077	11.445	1.05558	0.422046	1.51159	2.21786
15.8571	34.064	4.19631	1.27647	6.09383	0.474212	5.965	4.54519	10.9196	11.4689	1.09413	0.469789	1.55786	2.01755
15.7465	34.1486	4.43189	1.07685	5.88621	0.552898	5.77638	5.05691	11.0103	11.1299	1.12209	0.360597	1.52369	2.17722
15.5542	34.4996	4.27006	0.980616	6.10672	0.516083	5.94269	4.82581	10.9543	11.2478	1.14979	0.386023	1.58522	1.98117
16.3844	33.3354	5.05893	1.09345	5.34015	0.655458	6.06725	5.20954	10.7562	10.9225	1.04548	0.439646	1.57636	2.11519
15.9613	33.8838	4.69558	1.22837	5.7794	0.445632	6.24888	4.5735	10.7586	11.2752	0.98794	0.456062	1.62075	2.08495
15.8086	34.0538	4.85477	1.09195	5.5219	0.631871	6.11032	4.46981	10.838	11.4396	1.0841	0.435265	1.51579	2.14424
16.1878	33.7101	4.75509	1.14119	5.73397	0.479849	6.12882	4.30422	10.9181	11.47	1.08438	0.444599	1.51087	2.1311
15.6084	34.3437	4.49703	1.13701	5.93806	0.458214	5.78113	4.54058	10.4577	12.1026	0.967025	0.414013	1.62294	2.13153
15.7785	34.1792	4.6299	1.05474	5.75296	0.59128	6.03604	4.23162	11.1665	11.4142	0.994406	0.414615	1.59205	2.16396
15.9216	33.9149	4.42973	1.39696	5.86913	0.474323	5.91385	4.33561	10.793	11.7953	1.03329	0.401152	1.58756	2.13355
15.4781	34.4309	4.66928	1.07123	5.86657	0.429323	6.15701	4.66679	10.5353	11.4868	0.96001	0.409741	1.5497	2.28923
15.9396	33.8261	4.08947	1.5552	6.04827	0.489976	5.84955	4.51515	11.1594	11.3466	1.04163	0.440633	1.57126	2.12711
16.0243	33.8855	4.31479	1.30977	5.9275	0.515025	6.20996	4.72217	10.3293	11.6705	1.09486	0.385625	1.65282	1.95793
16.331	33.6132	4.23774	1.22758	6.08903	0.457726	6.07667	4.454	10.7973	11.517	1.0411	0.382116	1.52865	2.24694
16.3211	33.5259	4.44288	1.18373	5.91836	0.460572	6.12676	5.01585	10.4655	11.3034	1.17659	0.429507	1.40028	2.22947
15.806	33.9915	4.80095	1.19444	5.62916	0.516379	5.88205	4.66629	10.7011	11.6109	1.01253	0.470772	1.52268	2.19527
15.9306	33.9317	5.0126	1.09633	5.50848	0.551343	6.02822	4.4298	10.947	11.4477	1.00198	0.434198	1.65335	2.02658
15.8529	34.1051	4.55581	1.04827	5.91832	0.471842	5.64299	4.48814	10.9556	11.7802	1.05233	0.412907	1.5079	2.2078
15.6182	34.3218	4.51848	1.05248	5.95212	0.470359	5.78966	4.87939	11.0938	11.1959	1.05291	0.455625	1.62789	1.97143
15.9834	33.9136	4.90866	1.00581	5.52721	0.625296	6.1946	4.61885	10.691	11.3777	1.04943	0.449703	1.56373	2.09109
15.7169	34.0475	5.32242	1.18884	5.28002	0.508759	6.26708	4.36909	10.1997	11.9523	1.0626	0.338549	1.5761	2.17012
15.3514	34.4724	5.02502	1.05986	5.50508	0.524771	5.93577	4.82557	10.1093	12.0071	0.974377	0.422113	1.55465	2.23259
15.9145	34.0496	4.23092	1.19799	6.05	0.524434	5.88514	4.38632	11.0908	11.5142	0.966563	0.375616	1.64701	2.16686
15.8501	33.966	4.2594	1.36898	5.95563	0.507661	6.12209	4.52047	10.7729	11.4195	0.988952	0.408317	1.5069	2.35322
16.2659	33.5098	4.93321	1.21222	5.53714	0.503533	6.50964	4.64522	10.3074	11.3699	0.971305	0.460724	1.55579	2.21819
15.7234	34.3518	4.25535	1.00013	6.17165	0.465797	6.28266	4.46665	10.5089	11.6125	0.983122	0.425698	1.57557	2.17669
15.7455	34.1498	4.59929	1.12207	5.7386	0.57554	5.89211	4.58642	11.0069	11.409	1.15692	0.409512	1.48746	2.12092
15.6958	34.0695	4.81775	1.14352	5.65355	0.480536	6.41786	4.92641	10.4699	11.053	1.04857	0.456366	1.43089	2.33631
15.9533	34.04	4.38222	1.0908	6.06078	0.447844	6.18804	4.53898	10.8809	11.2787	1.08587	0.443493	1.55572	2.05342
16.028	34.0114	4.44337	0.972415	5.9807	0.531583	6.04228	4.42076	11.2002	11.2209	1.0307	0.389789	1.59275	2.13517
15.338	34.5456	4.4183	1.12714	5.94139	0.497319	5.83319	5.13558	10.404	11.6046	0.971326	0.481581	1.60791	2.09405
15.8403	34.1096	4.90452	0.995068	5.68457	0.490662	6.05616	4.44471	10.8892	11.4593	0.995359	0.392885	1.63709	2.10059
15.7735	34.0618	5.18333	1.00206	5.37377	0.587428	5.73692	4.40632	10.6031	12.0631	1.01913	0.40017	1.4926	2.29664
16.2564	33.7082	4.21516	1.0913	6.09147	0.527045	5.91121	4.63537	11.3363	11.0222	1.02722	0.375838	1.54957	2.25275
15.8829	34.0979	4.52768	1.09222	5.88676	0.511838	5.77835	4.29121	11.1359	11.6638	1.09972	0.392645	1.55926	2.07991
15.665	34.2408	4.87709	1.05286	5.60263	0.55686	6.0279	4.34887	10.9791	11.4845	1.09443	0.408145	1.52133	2.1404
15.589	34.5018	4.35374	0.939026	6.07047	0.517833	6.09716	4.43847	10.8989	11.4669	1.17923	0.458003	1.49503	1.99447
16.0866	33.9291	4.39693	1.07266	5.85759	0.62598	6.08513	4.28102	10.4914	12.0041	1.02328	0.385638	1.55629	2.20422
15.9271	34.0829	4.28101	1.06526	6.12508	0.463098	5.834	4.40152	10.9667	11.6562	1.09228	0.429824	1.4613	2.21367
15.8033	34.0066	4.64354	1.22526	5.77169	0.472743	5.83133	5.00127	10.8793	11.2418	1.1129	0.441031	1.58807	1.98133
15.6019	34.4461	4.11199	1.16038	6.13773	0.543954	6.08359	4.12306	10.856	11.7939	0.993127	0.37897	1.62291	2.14645
15.9185	33.9999	4.67752	1.14344	5.77498	0.483531	5.65053	4.51851	10.7753	11.9411	1.08822	0.367899	1.5908	2.0698
15.9523	33.9107	5.01437	1.117	5.52987	0.525934	6.13234	4.28882	11.0116	11.3945	0.989624	0.436564	1.65126	2.04506
15.8464	34.2514	4.28688	0.978491	6.20977	0.431585	5.83808	4.33821	11.1404	11.5561	1.04855	0.361546	1.5984	2.11406
15.5695	34.3097	4.69178	1.19775	5.75819	0.488344	5.93071	4.29802	11.0835	11.529	1.00616	0.441515	1.60531	2.09053
15.6747	34.3268	4.4624	1.01495	5.89352	0.579262	5.79597	4.54684	11.0507	11.5242	1.05537	0.414094	1.59156	2.06956
17.4106	32.336	5.29016	1.15373	5.30743	0.520664	5.72017	4.69069	11.1917	11.2258	1.10556	0.395937	1.55317	2.0985
15.4967	34.2006	4.88964	1.38212	5.54708	0.482038	5.66786	4.37637	11.3569	11.4247	1.05297	0.41362	1.55669	2.15268
16.0147	33.7711	4.82783	1.36697	5.64503	0.437813	5.95534	4.40036	10.8138	11.6639	1.03415	0.412232	1.65962	1.99719
15.6118	34.1147	4.93601	1.31482	5.47995	0.529911	5.58265	4.38334	11.1568	11.713	1.1408	0.407986	1.49062	2.13756
15.8824	34.0268	4.13322	1.40149	6.17821	0.408735	6.13824	4.34353	10.8827	11.4873	0.99925	0.40243	1.67064	2.04509
16.3716	33.2014	4.46631	1.7345	5.74746	0.429277	6.20859	4.91383	10.6008	11.1412	1.05759	0.46883	1.56802	2.09052
15.802	34.1615	4.35729	1.15616	6.02287	0.476641	5.91389	4.20925	11.0687	11.6329	0.996495	0.388327	1.54445	2.26945
15.9711	34.0708	4.37778	0.989755	6.01958	0.513162	5.97456	4.61523	10.3758	11.9312	1.00173	0.410627	1.56202	2.18666
15.7275	34.0167	4.7408	1.2621	5.62695	0.528347	5.89002	4.62882	10.8509	11.4621	0.985256	0.439987	1.48427	2.35625
15.9822	34.0711	4.31427	0.992165	6.06966	0.526683	5.75676	4.45013	11.0942	11.595	1.03149	0.393108	1.57813	2.1452
15.5151	34.1252	4.28501	1.52969	5.86559	0.504405	5.71227	5.03013	10.6089	11.5516	0.959361	0.503082	1.49884	2.31087
16.532	33.4297	4.4648	1.18822	5.88817	0.491235	6.39354	4.54713	10.1138	11.8283	1.07533	0.407967	1.58422	2.0556
16.0397	33.6022	4.10075	1.84998	5.97781	0.454366	6.04703	4.43246	10.9515	11.3987	1.01076	0.45704	1.65281	2.02479
16.1554	33.6588	4.84186	1.28412	5.61202	0.477565	6.10613	4.29637	10.5171	11.8831	1.03612	0.442238	1.54294	2.14616
16.0863	33.3698	5.36358	1.62107	5.04071	0.569405	5.99967	4.36711	11.003	11.3784	1.18068	0.398337	1.47734	2.14463
15.7848	34.2054	4.4762	1.09902	5.80574	0.618633	6.14222	4.39912	10.5641	11.7886	1.02823	0.427854	1.62633	2.03378
15.6132	34.1228	5.1022	1.18413	5.32048	0.617652	6.27436	4.4768	10.4136	11.6356	0.984068	0.431604	1.50756	2.31585
15.4001	34.5778	4.40761	1.1039	6.03667	0.447732	5.7322	4.50905	10.9842	11.6547	1.00248	0.370761	1.61033	2.1624
15.8864	34.1007	4.36537	1.11774	5.94205	0.554522	6.26825	4.49077	10.7453	11.3898	1.03964	0.410544	1.60443	2.08448
15.5972	34.1667	4.5097	1.44892	5.74497	0.515359	5.97492	4.37952	10.6689	11.8026	0.963457	0.435917	1.58943	2.2024
15.8942	34.0547	4.81615	1.03202	5.70467	0.51757	6.09328	4.20837	11.0879	11.4401	1.0922	0.443963	1.52394	2.09096
16.0305	33.6908	5.00452	1.32276	5.36767	0.57985	5.94802	4.65702	10.2082	12.0546	1.01758	0.432446	1.61389	2.0722
15.6022	34.2679	4.38857	1.20845	5.9515	0.485616	5.78063	5.04156	10.8821	11.2806	1.08211	0.435987	1.6253	1.96759
15.8378	33.9925	4.32604	1.36786	5.90629	0.506517	6.21549	4.75294	10.7589	11.1862	1.1116	0.388151	1.58121	2.0685
15.9277	33.764	4.51693	1.5786	5.78388	0.434405	6.14675	4.38282	11.2321	11.0564	1.08258	0.387102	1.57103	2.13577
15.6024	34.2373	4.50396	1.22328	5.72993	0.611714	6.138	4.62052	10.9512	11.178	1.04494	0.401937	1.54387	2.21289
15.763	34.207	4.3052	1.08649	6.06683	0.485597	5.94975	4.85544	10.7869	11.3528	1.06452	0.440217	1.57273	2.06349
15.6015	34.3379	4.59158	1.04116	5.92217	0.442544	5.80934	4.72148	10.9815	11.3821	1.10185	0.39132	1.51302	2.16258
15.6585	34.0945	4.49743	1.43496	5.72924	0.523329	6.12286	4.74942	10.6678	11.3594	1.20342	0.408445	1.50428	2.04659
15.5817	34.3072	4.52705	1.23992	5.80199	0.527383	5.92343	4.59259	10.7373	11.6543	1.06686	0.425784	1.62876	1.98569
16.332	33.4845	4.39227	1.22645	5.94802	0.463723	5.76941	4.76423	10.6882	11.6212	0.991971	0.444992	1.41694	2.456
15.9504	34.0055	4.67681	1.10059	5.80932	0.470301	6.04139	4.19217	10.4523	12.1256	1.05028	0.435297	1.49467	2.19533
15.8715	34.1212	4.12413	1.01557	6.06635	0.654813	5.89653	4.58383	11.4146	11.0303	1.04491	0.430774	1.501	2.24449
15.6379	34.0425	4.12192	1.70785	5.8904	0.562772	6.04658	4.47817	10.9103	11.4238	1.01281	0.488718	1.59996	2.07626
15.781	33.7561	4.41424	1.88497	5.66165	0.503533	5.80202	4.47069	10.609	11.9248	1.00046	0.445099	1.58307	2.16341
16.0792	33.397	4.93484	1.8429	5.36001	0.480967	6.09127	4.14785	10.9249	11.5704	1.00124	0.520121	1.60119	2.04813
15.8698	33.7272	4.51205	1.75724	5.67	0.473974	6.21419	4.26468	11.0343	11.2576	1.08901	0.376273	1.52179	2.23188
15.6316	34.2884	4.71897	1.06969	5.61426	0.653286	6.11417	4.33322	10.9163	11.4914	1.00497	0.410953	1.58565	2.16725
15.7038	34.4061	4.19154	1.02149	6.20595	0.479979	6.17334	4.32175	10.833	11.56	1.08982	0.419264	1.58811	2.00578
16.1548	33.7189	4.30133	1.29423	6.04612	0.440631	5.82212	4.3413	11.0574	11.6006	0.987389	0.44121	1.51739	2.27654
15.6361	34.2782	4.3271	1.16431	5.86252	0.643909	6.0213	4.6158	11.1259	11.1692	1.07963	0.450061	1.56914	2.05679
15.8751	33.6088	5.57412	1.38497	5.0827	0.491132	6.08003	4.33619	10.9357	11.3478	1.00344	0.5715	1.42686	2.28165
16.2401	33.691	4.72158	1.07335	5.56345	0.709165	5.95854	4.48306	11.2031	11.2739	1.04604	0.351307	1.72722	1.95821
15.6918	34.2218	4.43588	1.26357	5.77011	0.602874	6.36867	4.32279	10.4116	11.764	1.11058	0.399425	1.54879	2.08828
16.2283	33.5175	4.14761	1.65814	6.01825	0.444108	6.18074	4.2766	10.9022	11.4415	0.999518	0.410966	1.5977	2.17682
15.797	34.1432	4.43893	1.15551	5.95613	0.491136	5.67205	4.4777	11.2946	11.4599	0.997446	0.409171	1.66788	2.03948
16.8014	33.1686	4.18033	1.2135	5.97475	0.606893	6.10068	4.51203	10.8138	11.4703	1.14423	0.414774	1.523	2.07589
14.9865	34.8655	4.49222	1.3396	5.87737	0.425216	5.8007	4.41617	10.1405	12.4885	1.08046	0.398593	1.49665	2.19206
15.6778	34.252	4.40264	1.1222	5.81034	0.655477	5.73997	4.60548	11.0998	11.4861	1.05679	0.3961	1.59368	2.10164
15.0947	34.6885	4.9188	1.16579	5.40502	0.666843	6.00579	4.53231	10.7214	11.5824	1.04378	0.395186	1.50751	2.27205
15.7715	33.9673	5.30596	1.13852	5.31369	0.532213	5.90005	4.29988	11.0989	11.4871	1.03275	0.470045	1.52223	2.15985
15.7136	34.1359	5.1778	1.10146	5.50656	0.455582	5.66562	4.27729	11.0162	11.8643	0.948763	0.413456	1.71447	2.0088
15.4584	34.5115	4.30479	1.1552	5.99935	0.530735	5.80291	4.7555	10.8936	11.5068	1.00166	0.3711	1.73695	1.97132
15.7086	33.9394	4.10668	1.713	6.01688	0.455725	5.71045	4.79292	11.2704	11.1342	0.974032	0.427863	1.68806	2.06176
16.6795	33.0568	4.67064	1.4483	5.64913	0.487342	5.95885	4.61739	10.6395	11.6369	1.1221	0.482185	1.52774	2.02378
15.5912	34.0858	4.95738	1.22452	5.59053	0.42992	5.99447	5.09718	10.7403	11.0544	0.991312	0.459267	1.5177	2.26601
15.774	33.7875	5.04186	1.54831	5.31212	0.520792	6.34257	4.8866	10.4989	11.1369	1.05606	0.35862	1.6465	2.08935
16.0672	33.7386	5.18998	0.952208	5.40618	0.550853	5.35599	4.90466	10.3513	12.2903	1.06028	0.426119	1.46493	2.2414
15.0385	34.5591	5.61358	1.28011	5.0833	0.496026	5.5547	4.29377	10.7006	12.1933	1.00134	0.368515	1.54639	2.27079
16.2351	33.5842	4.47663	1.176	5.79998	0.576051	5.77264	4.99102	11.0344	11.1464	0.988209	0.440675	1.56804	2.21067
15.8386	33.8764	5.04415	1.32246	5.4853	0.456074	6.20994	4.36669	10.9898	11.2308	1.14926	0.45545	1.48089	2.09416
15.7561	33.9461	4.34917	1.58454	5.87435	0.440469	6.29177	4.63209	10.5308	11.3847	1.10367	0.429278	1.4915	2.18542
15.8975	33.9107	5.02552	1.10563	5.5034	0.530444	6.25352	4.46003	11.1211	10.9862	1.01827	0.375288	1.5544	2.25806
15.9857	33.7972	4.75969	1.29474	5.60224	0.52631	6.53772	4.53107	10.6638	11.1042	1.01562	0.354241	1.58995	2.23748
15.6004	34.2901	4.49036	1.27794	5.84706	0.490382	6.41594	4.5655	10.6322	11.2823	1.12063	0.393606	1.61554	1.97806
16.8015	32.9111	5.33018	1.15357	5.3023	0.496069	6.02392	4.48887	10.8351	11.4021	1.04375	0.402445	1.45304	2.35596
15.9479	34.1156	4.30535	1.00933	6.05056	0.552463	6.03407	4.29202	11.367	11.208	1.12761	0.409367	1.56989	2.01079
16.2257	33.7325	4.57954	1.11634	5.9231	0.419038	6.02765	4.46416	10.509	11.8398	1.09796	0.397914	1.50342	2.16396
15.7046	34.0967	5.05319	1.1108	5.51419	0.491364	5.52111	4.66932	10.674	12.0089	1.07694	0.445364	1.51568	2.11772
15.569	34.3282	4.72461	1.13557	5.81345	0.442103	6.16617	4.579	11.1575	10.9887	0.99056	0.41422	1.71407	1.97691
15.6592	34.2913	4.42589	1.11079	5.96489	0.495055	6.00178	4.69344	10.7783	11.4359	0.984476	0.437547	1.62557	2.09576
15.4707	34.3702	5.1086	1.06622	5.43108	0.548977	6.47049	4.4086	10.3449	11.5816	1.04881	0.401537	1.50259	2.24577
17.471	32.3661	4.92989	1.20895	5.48573	0.526787	6.00487	4.59307	10.0296	12.1918	1.17075	0.389686	1.43326	2.1986
15.5597	34.2415	5.04854	1.19206	5.47956	0.501689	5.96779	4.58199	10.4623	11.8432	1.02684	0.424842	1.61625	2.05375
15.6441	34.217	4.43121	1.27449	5.71078	0.624565	6.45477	4.61219	9.92606	11.9072	1.28353	0.38913	1.39679	2.1282
17.0238	32.6886	4.34577	1.59872	5.80761	0.49345	5.64165	4.84513	10.7737	11.6427	1.15926	0.406593	1.56165	2.01143
15.7862	33.8262	5.08895	1.4799	5.32438	0.516014	6.37623	4.48879	10.4726	11.4592	1.04362	0.462221	1.55252	2.12325
15.5921	34.2249	4.69113	1.27435	5.72106	0.476151	6.32302	4.70729	10.7934	11.0645	1.01075	0.360997	1.67886	2.08152
15.8168	33.9426	4.45355	1.54843	5.84639	0.432706	6.08947	4.24157	11.1002	11.3897	1.15982	0.410007	1.54973	2.01893
15.7636	34.1315	4.31489	1.20354	6.10963	0.411135	5.83241	4.53235	11.2205	11.2749	1.01771	0.454304	1.5167	2.21676
16.2837	33.3542	5.29259	1.39813	5.24749	0.49501	6.22435	4.51694	10.6672	11.3916	1.0597	0.407943	1.62469	2.03652
15.8596	34.1374	4.37291	1.01931	5.91043	0.609282	6.15576	4.71058	10.7542	11.312	1.11826	0.423137	1.52457	2.09257
15.776	34.282	4.32438	1.07491	6.07794	0.468949	6.47157	4.44475	10.4788	11.4948	1.10821	0.375029	1.59548	2.02724
15.8323	34.1319	4.51078	1.04371	5.9797	0.436658	6.15576	4.98692	10.6761	11.1349	1.10007	0.368276	1.61461	2.02835
14.8953	34.8836	4.72923	1.32332	5.61905	0.506588	5.89128	4.26919	10.176	12.4509	1.03136	0.39558	1.43291	2.3959
15.7702	34.1236	4.40921	1.35399	5.83246	0.541803	6.221	4.3984	10.7804	11.4947	1.10173	0.382803	1.68819	1.90146
15.7623	34.1014	4.82416	1.06849	5.56325	0.60487	6.15272	4.58392	10.3935	11.7144	0.998339	0.410208	1.50234	2.32018
15.6973	34.1501	4.46377	1.27213	5.8444	0.535577	5.8764	4.58072	11.2824	11.177	0.984915	0.473943	1.68544	1.97591
15.8637	33.6891	5.54948	1.34793	5.15392	0.433925	6.0295	4.53827	10.2556	11.9141	1.00912	0.472729	1.47951	2.26315
16.0211	33.9542	4.59648	1.11268	5.84687	0.486567	6.05818	4.53628	10.6394	11.6623	1.09273	0.390573	1.6347	1.96808
15.6789	34.0361	4.71835	1.3615	5.75378	0.390115	6.21035	4.80978	10.7709	11.0647	1.11824	0.443343	1.47727	2.16664
15.6172	33.9256	4.85637	1.68021	5.40934	0.518164	6.25679	4.5731	10.6632	11.3152	0.987038	0.429482	1.62167	2.14667
15.7825	33.5665	4.24196	2.10706	5.73979	0.473661	5.70643	4.9027	11.5056	10.751	1.05159	0.398051	1.58245	2.19062
16.052	33.977	4.1527	1.03673	6.25005	0.444838	5.93167	4.6687	10.8431	11.4491	1.06066	0.419976	1.49372	2.21982
15.6965	33.9931	5.3393	1.14143	5.19074	0.611867	5.66633	4.53543	10.8349	11.7724	1.04008	0.395319	1.49657	2.28613
15.7654	34.2233	4.3643	1.18939	5.90029	0.552332	6.18393	4.33489	10.3534	12.0141	1.20957	0.397198	1.51098	2.00084
15.5672	34.4232	4.84549	0.938647	5.76719	0.470779	5.97851	4.43972	10.6967	11.7291	1.00459	0.41714	1.57553	2.14617
16.0659	33.9811	4.05522	1.0981	6.15244	0.57678	6.08526	4.57795	10.645	11.6129	1.09037	0.4074	1.54848	2.10301
15.7378	34.055	4.53731	1.28564	5.6845	0.590897	5.95992	5.07962	10.7226	11.2264	1.20381	0.390289	1.57468	1.9515
16.0353	33.7597	5.25791	1.01655	5.37791	0.521034	5.9293	4.7344	10.6771	11.4937	1.05287	0.37105	1.51696	2.25611

## Sheet: panel c
AR_0-14, low SEP, low edu	AR_0-14, high SEP, low edu	AR_15-24, low SEP, low edu	AR_15-24, low SEP, high edu	AR_15-24, high SEP, low edu	AR_15-24, high SEP, high edu	AR_25-64, low SEP, low edu	AR_25-64, low SEP, high edu	AR_25-64, high SEP, low edu	AR_25-64, high SEP, high edu	AR_65+, low SEP, low edu	AR_65+, low SEP, high edu	AR_65+, high SEP, low edu	AR_65+, high SEP, high edu	AR_overall	AR_0-14	AR_15-24	AR_25-64	AR_65+
46.4251	46.4067	74.2179	89.3814	67.2696	67.1155	54.9175	60.3006	56.4773	56.5476	45.6334	50.2759	41.4542	54.8993	54.3778	46.4125	69.9323	56.6218	45.8769
46.3593	46.3112	75.1531	88.7196	66.4823	68.2915	55.4663	61.1306	55.6668	56.49	44.9638	50.9847	41.421	55.083	54.2682	46.3262	69.7724	56.5121	45.7763
46.9042	46.0027	74.4689	89.8165	66.621	69.0442	55.9696	60.4502	55.9558	56.0353	43.754	50.5266	41.5821	55.9598	54.2241	46.2842	69.7295	56.4792	45.6974
46.8115	46.0708	74.4093	89.7577	66.9145	66.8995	55.3813	61.5019	55.7836	56.2207	43.5432	50.5919	42.0746	55.3452	54.2448	46.3021	69.7674	56.4849	45.7545
46.6617	46.0107	74.9661	89.7459	66.458	66.4417	55.0318	60.1287	56.0684	56.3261	43.9464	51.0046	41.5841	55.3142	54.1509	46.214	69.6232	56.404	45.645
46.514	46.2678	74.3649	89.6503	67.0448	67.0693	55.6996	60.9493	55.871	56.3034	43.4008	52.1024	42.3838	54.6686	54.3054	46.3446	69.8416	56.5447	45.8243
46.5847	46.3073	75.0555	88.728	66.824	67.0881	55.0851	60.8805	56.1886	56.4857	44.0973	50.766	42.1823	54.9111	54.3531	46.3939	69.8851	56.5943	45.8675
46.4375	46.1519	73.9977	90.2799	66.9256	67.6453	54.7241	60.2972	56.2853	56.3303	43.7051	50.0769	42.0708	55.0989	54.1969	46.2411	69.7101	56.4415	45.7088
46.5482	46.2693	74.4982	89.4518	67.0273	66.8755	54.8453	60.5098	56.7882	56.0316	44.8299	50.9986	41.4684	55.296	54.3156	46.3564	69.8535	56.5626	45.8098
46.35	46.3237	74.2714	89.9404	66.8622	68.5966	55.6529	60.0551	55.9199	56.5465	44.5219	50.0846	41.9525	54.8611	54.2931	46.3319	69.7976	56.5388	45.8109
46.9334	46.1719	74.5584	89.2049	67.0257	67.9172	54.7877	60.6982	56.4976	56.4644	44.0025	49.1915	42.4494	55.0568	54.3787	46.4096	69.9239	56.619	45.8965
46.5525	46.2586	74.2587	89.1953	67.0384	68.2523	55.2767	61.2256	56.6936	55.5717	43.8339	50.4156	40.9818	57.1685	54.2728	46.3504	69.8622	56.532	45.6761
46.6789	46.2394	74.7209	89.2731	66.8483	67.7796	55.2622	60.3654	56.0551	56.6296	44.1255	51.1309	41.8032	55.3361	54.3248	46.3767	69.8563	56.5742	45.807
46.5779	46.091	73.6061	90.1812	67.2502	66.56	55.2628	60.992	55.9497	56.1151	44.4197	50.4593	41.3515	55.5674	54.1846	46.243	69.7291	56.4284	45.6711
46.2501	46.1155	74.9599	89.5453	66.264	67.5228	54.7713	61.6666	55.8613	55.9916	44.7376	51.0858	41.2858	54.9392	54.0945	46.1575	69.5585	56.3342	45.6318
46.5433	46.1674	75.0213	89.0424	66.4518	68.6352	55.2873	61.481	56.2303	55.8166	43.7572	50.3718	42.1881	55.0409	54.2445	46.2848	69.7433	56.4829	45.785
46.4891	46.0892	75.0062	89.5045	66.2498	68.5116	55.0419	60.8093	56.5581	55.6164	45.3914	50.9627	40.7072	55.5862	54.1539	46.214	69.6196	56.4087	45.6491
46.6044	46.2938	74.0093	89.5063	67.2165	68.6143	55.7449	60.6842	56.1918	56.2061	43.9565	51.7835	42.1305	54.8962	54.3631	46.3908	69.928	56.604	45.8712
46.1993	45.8389	74.1907	90.6166	66.2881	66.5793	55.4223	60.3497	55.4488	55.8426	43.8163	50.9711	40.8576	55.7151	53.8645	45.9514	69.3207	56.1176	45.3486
46.8321	46.1118	75.0293	89.0992	66.5604	68.3301	55.2122	60.5715	56.377	56.155	43.8279	50.8821	41.7738	55.6573	54.2846	46.3367	69.7967	56.5372	45.7678
46.4271	46.1863	73.9412	89.9685	67.0365	67.3348	55.0421	60.5903	56.1419	56.2118	44.2759	50.4529	41.0057	56.3088	54.1872	46.2615	69.7352	56.4431	45.6239
46.8277	46.18	74.7496	89.315	66.7672	68.4195	55.4203	60.4739	56.3181	56.2712	44.4118	50.1152	41.6782	55.6477	54.3338	46.3822	69.8529	56.5857	45.8179
46.834	46.1624	73.9744	89.6148	67.2136	68.1874	55.9617	61.7639	56.1718	55.6719	44.3024	50.9473	41.9537	55.1335	54.3391	46.3721	69.8941	56.5728	45.8691
46.7062	45.9171	75.5983	88.9593	65.9532	67.7759	55.0896	60.201	56.5731	55.6406	44.1202	49.7652	41.6397	55.3332	54.113	46.1635	69.5539	56.3648	45.6377
46.9427	46.163	74.4132	89.2863	67.1057	67.408	55.7369	61.2765	55.7829	56.4252	44.8358	50.2326	41.7256	55.2139	54.3589	46.4064	69.9031	56.5987	45.8658
45.8803	45.4873	74.4701	90.8156	65.4631	66.5774	54.7481	59.7261	55.5577	55.2812	42.8258	49.8706	40.6854	55.9762	53.5066	45.61	68.8989	55.7644	44.9976
46.7309	46.1892	74.1812	89.3397	67.0702	68.2862	54.9009	61.2167	55.987	56.5293	43.9686	50.3585	41.5703	56.0324	54.2928	46.3583	69.8648	56.5397	45.7502
46.5724	46.0694	73.9365	89.887	66.9563	68.0097	54.7802	60.9641	56.7432	55.5535	44.031	50.0249	41.3581	56.0673	54.1722	46.2265	69.7211	56.4192	45.6507
46.1065	45.4899	75.3132	90.0571	65.2055	65.819	54.727	60.251	55.1326	55.7339	44.1093	50.3372	40.2182	55.6603	53.5664	45.6824	68.9243	55.824	45.0667
46.7583	46.1937	73.9783	89.5809	67.1071	68.9398	55.8165	60.8044	56.0087	56.1813	44.1904	51.3622	41.0711	56.4602	54.3004	46.37	69.8721	56.5578	45.7245
46.5574	46.0088	73.774	90.2261	66.9972	67.0761	55.0505	60.4117	56.1728	56.0316	44.3169	49.8882	41.4323	55.4624	54.1281	46.1801	69.6536	56.3739	45.6241
46.419	46.1773	74.064	90.1736	67.009	66.7554	55.5225	60.2308	56.1192	56.1434	44.4896	49.8507	42.1568	54.3501	54.2263	46.2527	69.7267	56.4643	45.7784
46.7748	45.762	75.1363	89.78	66.024	66.8999	54.899	61.1308	55.8343	55.8689	43.816	49.4615	41.3409	55.8299	53.9969	46.0782	69.4329	56.2481	45.5018
46.6311	45.8342	73.7033	90.3439	66.9072	66.6245	55.2189	60.8148	56.3962	55.3252	44.9276	49.4822	41.4837	54.6752	54.0523	46.083	69.5541	56.2857	45.6134
46.5116	46.1167	75.1116	89.5705	66.3465	67.3646	55.2388	60.8773	56.0602	56.0702	44.1222	50.0378	41.9436	54.9786	54.1899	46.24	69.646	56.4347	45.7267
46.515	46.4024	74.1181	88.8179	67.371	68.1113	55.3237	61.5389	56.6906	55.7501	43.8591	50.4	41.8367	56.0872	54.3943	46.4376	70.0074	56.6358	45.8628
46.1093	46.2493	75.2949	89.115	66.271	66.7821	54.9072	61.0577	56.0267	56.0701	43.6628	49.7694	41.5201	56.0107	54.1265	46.2056	69.6072	56.379	45.6056
46.8073	45.959	74.9661	89.6121	66.4466	67.1539	55.6793	60.7725	56.3232	55.5705	43.9557	50.1502	42.0357	54.9606	54.1856	46.2238	69.6538	56.4283	45.7319
45.8831	45.8626	74.0129	90.7946	66.1862	67.1112	55.1409	60.1587	55.5816	55.7468	45.2333	51.7288	40.7397	54.1168	53.8142	45.869	69.2408	56.0564	45.3707
46.4968	46.1964	74.8302	89.5186	66.6563	67.2166	55.16	60.3034	56.8733	55.6347	44.236	49.4308	41.6229	55.8069	54.2417	46.2902	69.7442	56.4935	45.7351
46.6842	45.8759	74.9365	89.9986	66.2117	67.3621	54.9044	59.7755	56.4293	55.9375	44.5861	51.2223	41.4094	54.7177	54.0832	46.1283	69.5226	56.3342	45.6151
46.5446	46.0799	75.0036	89.7029	66.4046	66.9645	55.8824	60.388	55.941	55.9328	43.9137	51.6496	41.452	55.4839	54.1607	46.225	69.6304	56.4151	45.6517
46.0483	45.9315	75.1801	89.9437	65.6876	67.6371	55.6167	60.5499	55.6969	55.4655	43.6597	51.0296	40.7838	56.0825	53.8737	45.9679	69.2851	56.1343	45.3538
46.7278	45.9973	74.9827	89.5015	66.3735	67.7881	56.1104	60.4443	55.9823	55.7889	44.6623	49.8183	41.7838	54.7935	54.1867	46.2254	69.6471	56.4299	45.7351
46.5637	45.6855	74.3265	90.6577	66.2589	66.5239	55.0546	60.5794	55.8342	55.6796	43.9117	50.1281	41.8409	54.3152	53.9147	45.9596	69.3408	56.1521	45.4933
46.7981	46.2569	74.6972	88.9987	67.0436	67.4642	55.4477	60.3843	56.5643	56.1982	44.4217	49.6808	42.2216	55.0098	54.4005	46.4259	69.9441	56.643	45.9173
46.6611	46.2413	74.3318	89.5731	67.0801	67.3741	54.9543	60.7626	56.6204	56.1156	45.6137	51.2026	41.2458	54.9422	54.3361	46.3723	69.8692	56.581	45.8431
46.4034	45.886	75.1828	89.9228	65.7715	68.0203	55.1044	60.0768	55.263	56.5534	44.0283	49.5892	40.9683	55.9762	53.9454	46.0475	69.3594	56.2062	45.4178
46.0015	45.6936	74.3512	90.7684	65.8516	67.1269	56.0993	59.7698	55.2367	55.4545	43.5802	50.8408	41.6994	54.0182	53.738	45.7897	69.1344	55.9751	45.3277
46.7549	45.9807	74.376	89.8708	66.6647	67.7525	55.4514	60.7129	55.7507	56.2515	45.2678	49.3418	41.1761	55.2947	54.1645	46.2224	69.6557	56.4107	45.6728
46.7766	46.2929	74.6277	88.7661	66.995	69.0377	55.6832	60.145	56.3539	56.4065	43.9193	50.7728	42.1594	55.3238	54.412	46.4439	69.9782	56.6594	45.8974
46.7531	45.7312	75.0689	89.7437	66.0767	66.5576	54.9958	61.7304	55.7902	55.5957	43.7507	50.8594	41.6029	55.0292	53.9842	46.0502	69.4246	56.2226	45.5357
46.3388	46.1135	75.2169	89.6566	66.2372	66.5588	55.8513	59.8763	56.1244	55.8212	44.1874	49.4826	41.6083	55.4112	54.1252	46.1838	69.5653	56.3792	45.6374
46.6161	46.4466	73.9982	89.1928	67.6332	66.7798	55.8148	60.4687	56.2948	56.4538	44.205	50.0315	42.4774	54.9032	54.4775	46.4995	70.0673	56.7157	45.9846
46.4887	45.7096	73.5689	90.6995	66.565	67.7403	55.49	60.2079	55.8964	55.4604	44.445	49.9717	40.9326	55.3868	53.8953	45.9528	69.3773	56.1412	45.4096
46.5808	46.3058	73.5894	89.8168	67.3904	68.6229	56.1097	60.5207	56.2755	55.9716	45.3787	50.415	41.3793	55.2501	54.3605	46.3916	69.9202	56.6048	45.8587
46.8726	46.2602	74.1005	89.2187	67.4243	67.2244	55.9826	61.1255	56.2384	56.0337	44.6611	51.5542	41.6107	55.4229	54.4124	46.4514	69.9949	56.6551	45.8973
46.44	46.1675	74.4735	89.708	66.6416	68.3233	55.7418	61.7229	55.7716	55.8399	44.9336	50.3126	41.6422	54.7672	54.2087	46.2526	69.6988	56.4427	45.7638
46.6787	46.0719	75.3747	89.1936	66.1826	68.1594	55.3435	59.9827	56.1507	56.2992	45.5584	50.5052	41.2743	54.6823	54.2157	46.2614	69.6582	56.4676	45.7428
46.5218	46.1433	74.1864	89.8853	66.879	67.6749	55.9975	60.4544	55.5687	56.3436	44.2319	50.1432	41.8761	54.9896	54.2135	46.2615	69.7279	56.4547	45.7317
46.4001	46.0971	74.7577	89.5809	66.4193	67.5795	55.1973	60.8926	55.6441	56.3216	45.2456	49.6579	40.9627	55.4452	54.12	46.1917	69.5989	56.3682	45.6181
46.4127	46.0574	75.209	89.5851	66.0294	68.3446	55.575	60.751	55.7675	55.9869	44.183	50.0249	41.5003	55.4102	54.1023	46.1683	69.536	56.3533	45.6205
46.5787	46.0501	73.5151	90.1078	67.1195	68.1264	55.0525	61.3639	56.0584	55.9007	43.3492	49.6768	41.5851	56.2963	54.1472	46.2152	69.7101	56.3932	45.61
46.609	45.9294	74.8058	90.0798	66.2438	68.0516	54.9406	59.908	56.2201	56.1322	43.7872	50.2315	42.1326	54.5376	54.103	46.1416	69.5459	56.3489	45.6529
46.7295	46.243	74.2281	89.4811	67.2119	67.2205	55.4551	61.1293	56.3146	56.0864	44.7556	50.8717	41.7373	55.1021	54.3589	46.3949	69.9085	56.5993	45.8699
46.8558	45.9178	74.6588	89.9565	66.5096	67.2751	55.7657	60.4138	55.8121	56.0634	44.3341	50.7601	41.1023	55.8593	54.1385	46.2107	69.6183	56.395	45.6116
46.6028	46.228	73.8008	89.9675	67.3295	66.8333	55.9726	60.3277	55.9285	56.2769	44.0501	50.0425	41.7537	55.6902	54.2921	46.345	69.8457	56.5401	45.7661
46.254	46.1393	75.3644	89.3276	66.1577	66.6901	55.5563	59.9672	56.1065	55.9429	44.6858	50.7378	41.1722	55.2925	54.1128	46.1751	69.5583	56.3682	45.6151
46.5855	46.1796	74.8813	89.2055	66.6341	67.4216	55.7241	61.1384	55.6048	56.3181	43.7566	49.7014	41.734	55.9383	54.2332	46.3063	69.7488	56.4813	45.7113
46.7748	46.2435	75.0232	88.7073	66.8477	67.3088	55.4304	60.1818	56.8656	55.8904	45.1962	50.73	41.11	55.8272	54.362	46.4094	69.9024	56.6176	45.825
46.0518	45.8015	75.1872	90.0882	65.55	67.0681	55.1906	60.0186	55.6365	55.6693	43.6835	50.0771	40.7398	56.0194	53.781	45.8796	69.1732	56.0432	45.2632
46.3338	46.1144	75.2844	89.5734	66.1379	67.2967	55.5461	60.4385	56.1911	55.7244	43.5157	50.6877	41.6154	55.7116	54.1164	46.1829	69.5644	56.3725	45.6121
46.051	46.2166	75.222	89.5146	66.1639	66.96	54.8068	59.9799	56.0294	56.3661	44.2584	49.5928	41.2072	55.8317	54.0857	46.1649	69.5408	56.3445	45.5596
46.4632	46.1317	74.8439	89.3574	66.2997	69.4472	55.4388	61.5493	55.8665	55.9004	44.9038	50.1244	41.2426	55.4437	54.1754	46.2352	69.6526	56.4199	45.6946
46.6002	46.3319	74.0841	89.5666	67.2575	67.6877	55.4706	60.9677	55.9939	56.4778	44.335	50.9847	41.544	55.7853	54.358	46.4157	69.9235	56.6064	45.8206
46.8694	45.7464	73.7254	90.3864	66.9027	66.3501	55.3324	61.0864	55.6947	55.8661	44.5997	50.3648	41.085	55.3691	54.0345	46.097	69.5432	56.2761	45.5432
46.8599	46.165	74.2366	89.4271	67.1618	67.308	55.4513	60.8375	55.8073	56.5952	43.8616	51.8323	41.4026	56.0554	54.3103	46.3819	69.8836	56.563	45.7454
46.4904	46.3009	74.9632	89.2287	66.6084	68.3174	55.048	59.9317	56.4208	56.4692	44.7969	50.6425	41.2179	55.7824	54.3002	46.36	69.8097	56.5593	45.76
46.6195	46.2504	74.8316	89.2545	66.745	67.829	56.1362	60.2472	56.1179	56.0636	43.5597	50.7226	41.4964	56.4713	54.2946	46.3657	69.8275	56.5559	45.7264
45.999	45.8162	74.5644	89.7323	65.9842	67.2352	54.5711	63.2213	55.9969	54.4908	43.9707	50.9948	40.3897	56.2746	53.7664	45.8733	69.257	55.9965	45.2834
46.3964	46.0128	73.457	90.4012	66.9769	68.1653	55.5167	60.955	56.0319	55.631	44.3576	49.4541	41.8847	54.6939	54.1026	46.1326	69.6152	56.3351	45.6611
46.6241	45.9272	75.5738	88.9217	66.0436	66.4082	55.9156	61.3553	55.6452	55.6336	43.8973	50.6005	41.6347	55.2301	54.0772	46.1448	69.5222	56.3199	45.6125
46.1363	46.165	75.4652	89.1091	65.95	68.1602	55.7335	60.4568	55.754	55.9986	44.0772	50.7435	41.813	54.7308	54.1047	46.1561	69.5389	56.3507	45.6486
46.5063	45.9488	75.3238	89.4533	65.943	67.7	54.7359	60.1746	55.6704	56.5839	44.8398	48.8841	41.29	55.1858	54.0495	46.1229	69.4756	56.3006	45.5657
46.7946	46.1897	74.0812	89.6026	67.2016	67.6735	55.0362	60.7879	56.4978	56.1706	44.763	51.6461	41.0691	55.9066	54.3223	46.3786	69.8882	56.5752	45.7727
46.4328	46.2045	75.0534	89.3773	66.5327	66.8848	54.9176	60.3134	55.8582	56.7428	44.1451	50.0887	42.2816	54.3865	54.2315	46.2758	69.7107	56.4719	45.7734
46.2597	45.954	73.2849	90.5966	66.9827	67.4951	54.8721	61.181	56.0094	55.6842	43.9329	51.6854	41.8591	54.1884	54.0178	46.0494	69.5344	56.2465	45.5836
46.3912	46.233	75.3198	88.8367	66.2746	68.5503	55.7253	60.9238	56.3361	55.6453	44.7378	49.8557	41.5794	55.3011	54.2377	46.2824	69.7116	56.4841	45.7649
46.3777	46.3197	74.8967	89.1906	66.6624	68.1198	55.8867	60.4418	56.182	56.049	43.8664	50.5357	42.1978	55.0148	54.3022	46.3378	69.8108	56.547	45.8227
46.5967	46.0495	74.8843	89.4857	66.5052	66.6523	55.6861	61.3621	55.6839	55.9678	45.7239	49.8269	41.2078	54.708	54.167	46.2204	69.6332	56.4056	45.714
46.3833	45.5517	74.9181	90.5713	65.5155	67.4321	55.6338	60.0609	55.9369	54.9763	44.7688	50.8099	40.7986	54.6205	53.7517	45.8113	69.1067	55.9999	45.3247
45.8975	45.9063	74.3694	90.4978	66.0441	67.5729	55.0881	59.9161	55.6587	55.8725	43.6115	49.737	41.6601	54.745	53.8466	45.9036	69.2771	56.0903	45.3949
46.5444	46.1455	74.3317	89.8028	66.7699	68.3294	54.8704	60.227	56.329	56.3107	44.15	49.8918	41.7255	55.4389	54.2217	46.27	69.7391	56.4706	45.7161
46.7581	46.0306	74.8876	89.5838	66.3969	68.7573	55.6887	60.4108	55.965	56.1457	43.6221	50.9091	42.1466	54.9234	54.2155	46.2577	69.6919	56.4623	45.7422
46.2391	45.7833	74.532	90.3307	66.0647	66.842	55.7943	60.4823	55.4297	55.5704	43.8496	50.0033	41.4418	54.942	53.8612	45.9256	69.291	56.1028	45.41
46.7785	46.1927	74.4561	89.3912	67.0448	67.28	55.9767	61.1625	56.1603	55.8875	44.7757	51.1596	41.7294	54.9718	54.3404	46.3756	69.8737	56.58	45.8633
46.3567	46.2704	74.6277	89.6493	66.7027	67.5945	55.77	60.8335	55.6755	56.3215	44.2864	50.7269	41.5615	55.4453	54.2351	46.2974	69.7384	56.4827	45.7292
46.6027	45.927	74.1114	90.3322	66.7199	66.495	55.8195	60.4124	55.5638	56.0356	43.9083	49.8186	41.0572	56.2712	54.052	46.138	69.5514	56.3079	45.5057
46.3027	46.1857	75.1441	89.3515	66.2408	68.25	56.0002	60.4456	56.4794	55.3151	44.3808	50.5713	41.2747	55.7438	54.1674	46.2222	69.6355	56.421	45.6688
46.3247	46.0263	75.1302	89.8125	65.9918	68.3115	55.3451	60.6256	56.0614	55.7495	43.8334	50.5376	41.8873	54.8039	54.0712	46.1195	69.4938	56.3173	45.6236
46.4683	46.1587	75.0104	89.2745	66.4588	67.6906	55.0634	60.3408	56.3047	56.1489	44.5064	50.7635	41.5308	55.1602	54.2065	46.2553	69.6961	56.4557	45.7138
46.9912	46.0042	74.5489	89.414	66.8276	67.2912	54.8937	61.642	55.8533	56.3729	44.7096	49.7511	41.1909	55.9989	54.2375	46.3124	69.7681	56.4838	45.7112
46.4326	46.3079	74.6661	89.552	66.8678	67.1469	55.4243	60.8325	56.2638	56.1012	43.3547	50.7774	42.3074	55.2481	54.3028	46.3469	69.8232	56.548	45.8092
46.138	45.4044	74.1093	90.5662	65.7947	66.3458	54.9135	62.2153	55.1162	54.8837	43.9555	49.091	41.1948	54.5327	53.5586	45.6335	68.9767	55.7763	45.175
46.7746	45.6316	74.934	89.7326	65.9315	67.5109	54.7991	62.269	55.6686	55.4534	45.173	50.3186	40.8847	54.8751	53.9189	45.9884	69.3499	56.1519	45.4882
46.7012	46.078	74.3762	89.838	66.7606	68.2742	54.7358	60.9891	56.5942	55.8704	43.4969	50.2365	41.957	55.6402	54.2241	46.2725	69.7443	56.4701	45.7247
46.4517	45.9767	75.172	89.5323	66.1404	66.9075	55.2788	60.5304	55.8553	56.0181	44.6019	50.8934	41.3575	54.8435	54.067	46.125	69.5089	56.314	45.5989
46.2975	46.2162	75.3258	89.1714	66.2233	67.6104	55.4769	59.9158	55.8367	56.4771	45.5828	51.2221	40.9933	54.8033	54.1826	46.2416	69.6364	56.4363	45.6881
46.4374	46.2244	74.977	89.5085	66.434	68.3838	55.1663	60.5913	55.8838	56.5359	44.2003	51.1315	41.9233	54.7734	54.2419	46.2909	69.7176	56.4878	45.7664
46.5162	46.2576	74.3195	89.5849	67.0311	67.3922	55.3588	60.6094	56.2695	56.1697	43.6026	51.1262	41.8651	55.6253	54.2877	46.3383	69.8366	56.5366	45.7635
46.5855	46.4143	74.9614	88.6997	66.9917	67.5678	55.5361	60.0838	56.6063	56.3489	44.8349	50.1435	42.3048	54.4906	54.4524	46.4678	69.9879	56.6937	45.9844
46.7595	45.8271	75.1833	89.7454	66.09	66.6717	56.0811	60.3463	55.748	55.6824	44.3193	51.2657	40.7578	55.9866	54.0331	46.1182	69.4734	56.294	45.5043
46.7708	45.9434	75.1868	89.4013	66.2324	67.7581	55.9947	60.8324	56.1329	55.5062	44.2276	51.0365	41.8697	54.6803	54.1642	46.2017	69.6158	56.406	45.7224
46.9444	46.3001	74.4084	88.9219	67.3113	67.9737	55.747	60.151	56.5735	56.3459	45.6449	50.5538	41.7858	54.6376	54.4867	46.5013	70.0514	56.729	46.0011
46.7282	46.0719	74.3887	89.7306	66.8368	67.3869	55.244	60.7728	56.3473	55.8995	44.1536	50.1724	41.3065	56.1216	54.2136	46.2768	69.7407	56.4668	45.6783
46.987	46.2151	74.5205	88.8115	67.1797	67.7145	56.446	61.3306	56.1252	55.8424	45.3524	51.4878	41.432	55.153	54.421	46.4561	69.9852	56.6606	45.9275
46.6903	46.124	74.2703	89.7568	66.9166	68.1799	55.36	59.7016	56.6361	56.0427	44.18	49.944	42.1533	54.8321	54.2787	46.3008	69.8017	56.5229	45.8042
46.5567	45.7448	75.025	90.004	65.9491	66.5613	55.3844	61.679	55.7305	55.3073	44.7372	49.9047	41.2283	54.8503	53.9339	45.9983	69.3402	56.171	45.5083
46.7292	45.8648	75.492	89.2349	65.9276	67.2226	55.4449	61.0203	55.4842	56.1182	44.39	50.1461	41.1456	55.6146	54.0513	46.1347	69.4822	56.3031	45.5552
46.6601	46.0218	74.8159	89.6137	66.5023	67.2763	55.2961	61.0888	56.0924	55.8742	44.1354	49.8004	41.7848	55.2572	54.1695	46.2211	69.6508	56.4127	45.6969
46.2327	46.1427	73.6391	90.5033	66.8514	68.4612	55.426	60.2573	55.8789	56.1364	45.2306	50.3274	40.7772	55.5385	54.1089	46.1708	69.6115	56.3614	45.5898
46.68	46.3822	74.1631	89.164	67.4709	67.0383	55.4932	61.0419	56.1357	56.5212	43.9496	50.4536	42.6049	54.7193	54.4495	46.4752	70.0299	56.6839	45.97
46.7053	46.2038	74.2753	89.4963	67.0927	67.5961	55.6997	61.2869	55.9577	56.1442	43.475	51.5689	42.2333	55.1049	54.3184	46.3604	69.871	56.5575	45.827
46.6745	46.2397	73.9125	89.781	67.3689	67.0077	55.7288	60.6165	56.3377	56.0539	44.0909	50.8398	42.3634	54.5862	54.3558	46.3754	69.9081	56.5925	45.8893
46.6821	46.1787	74.2454	89.4114	66.977	68.3849	54.7355	61.8404	56.4361	55.9264	45.3156	50.6859	41.203	55.353	54.2884	46.3358	69.8339	56.527	45.7983
46.8112	45.9912	74.5521	90.057	66.7008	66.778	55.5881	60.347	56.1766	55.9698	44.6877	50.7959	41.5044	55.0215	54.2016	46.2472	69.6788	56.45	45.7207
46.5361	45.6636	74.6063	90.6126	66.0201	66.624	55.4355	59.5894	55.5347	56.003	43.8429	49.7902	41.6034	54.7064	53.8748	45.936	69.2806	56.1223	45.4221
46.3188	45.5416	73.0195	90.8221	66.6396	66.9991	54.5445	60.6401	55.2418	55.9534	43.1215	49.7176	41.3834	55.1969	53.7114	45.7842	69.2212	55.946	45.2319
46.95	46.1391	74.2342	89.4651	67.1625	67.5197	55.6434	60.7914	55.9502	56.4458	45.1455	50.9661	41.5084	55.0319	54.3507	46.3923	69.8966	56.5937	45.8519
46.7294	46.3221	74.361	89.1518	67.2106	67.9227	55.7517	60.9124	56.3818	56.0959	44.4598	49.8351	42.0467	55.3402	54.4177	46.4493	69.9785	56.6595	45.9226
46.4521	46.4248	74.1104	89.5678	67.2339	68.212	55.6319	60.7189	56.126	56.4398	45.0401	50.0374	41.8926	54.9009	54.4026	46.4333	69.9471	56.6436	45.919
46.834	46.1581	74.5029	89.3664	66.9099	68.0108	55.2784	61.456	55.5912	56.6738	43.9379	49.7202	42.063	55.4378	54.309	46.3692	69.8458	56.5485	45.8107
46.6622	46.0001	74.1555	89.8172	66.7977	68.0094	54.8482	61.7448	55.9168	56.0388	43.5369	50.2189	42.2362	54.8766	54.1624	46.2068	69.686	56.3935	45.7079
46.5515	46.3125	75.0489	88.9807	66.7919	66.7518	55.4783	60.5512	56.0608	56.48	44.8588	50.2113	41.7599	55.0338	54.3407	46.3872	69.8508	56.5865	45.8491
46.9057	45.9751	75.3661	89.0746	66.2992	67.6317	55.5697	60.5635	56.5383	55.615	44.5105	51.3003	41.652	54.9375	54.228	46.2656	69.6938	56.4756	45.7616
46.6218	45.9013	74.6589	90.0072	66.2898	67.9023	56.3011	60.4	55.7551	55.5743	43.9194	50.8397	41.0903	55.9839	54.0518	46.1262	69.5202	56.3074	45.532
45.9649	46.0899	75.1455	90.0256	65.8659	67.5812	55.2401	59.821	56.1905	55.6821	43.8712	49.5836	40.9665	56.2509	53.9654	46.0508	69.3842	56.2312	45.4336
46.727	46.1058	75.0404	89.4687	66.4798	67.6176	55.7286	60.4344	56.0288	56.1387	44.0835	49.9863	41.6366	55.7386	54.2383	46.2997	69.7191	56.4927	45.7254
46.4668	46.0681	74.8914	89.8632	66.3556	67.5338	55.3684	60.838	56.4793	55.4581	43.828	49.4468	41.9705	55.2743	54.1472	46.1926	69.6043	56.3921	45.6872
46.5629	46.1204	74.3089	89.8796	66.7059	68.5128	55.761	61.36	55.8879	55.8459	44.8377	50.2688	41.4107	55.2722	54.208	46.2586	69.7056	56.4497	45.7315
46.5657	46.15	74.0127	89.9135	67.0093	67.9976	54.8663	60.8674	56.227	56.2365	43.6282	50.7865	42.0584	55.169	54.2369	46.2798	69.7765	56.4784	45.7447
46.4006	45.8413	74.4971	90.5987	66.0869	68.1118	54.7405	60.9064	56.0837	55.6595	44.7248	49.1646	41.5452	54.5679	53.9688	46.0159	69.3754	56.2089	45.5481
46.6736	46.0439	74.9478	89.4922	66.3216	68.4757	55.8491	60.9188	56.1312	55.6113	44.4538	49.582	40.9883	56.4337	54.1647	46.2405	69.6443	56.4232	45.6293
46.3788	46.2126	74.5104	89.875	66.6436	68.314	55.7956	60.91	56.0336	55.8681	43.9354	51.4907	41.9057	54.9478	54.2226	46.2645	69.7151	56.4661	45.7508
46.6384	46.0539	73.8398	89.9226	67.0211	67.7257	55.4558	62.0843	55.7063	55.8638	44.9128	52.2052	41.0623	55.1572	54.1771	46.2364	69.7171	56.4127	45.6891
46.9625	46.1232	74.0556	89.4393	67.1879	68.358	55.5311	61.8773	55.9664	56.119	44.9553	51.3981	41.7688	54.7112	54.3526	46.3853	69.9073	56.5843	45.8892
46.6224	46.3789	74.357	89.2021	67.1603	68.5754	56.3316	60.3272	56.2004	56.1908	44.4834	50.1874	42.2804	54.8332	54.4348	46.4549	69.9855	56.6753	45.9576
46.7687	46.218	73.8474	89.7281	67.3836	67.2099	55.1683	61.2761	55.9439	56.5156	43.8673	50.5609	41.9509	55.5526	54.3362	46.39	69.9081	56.5776	45.8189
46.362	46.3292	74.1814	90.0325	67.0927	66.6926	55.7013	59.8576	55.9945	56.5149	45.1839	50.7502	41.402	54.9861	54.2923	46.3395	69.8056	56.5418	45.7875
46.2986	45.9924	74.1727	90.3987	66.5092	67.2904	55.6316	60.4715	55.7353	55.792	43.4734	50.6992	40.829	56.644	53.9925	46.088	69.4872	56.2548	45.4225
46.3129	46.1076	74.5273	89.9762	66.5375	67.2349	55.1839	59.9313	56.1527	56.1082	44.6111	49.7518	41.2774	55.4318	54.1139	46.1717	69.5948	56.3661	45.6099
46.2528	45.7333	74.8439	90.4257	65.8896	66.2576	55.0494	59.477	55.9991	55.6844	43.6257	51.1946	41.6061	54.4021	53.8423	45.8955	69.2439	56.0899	45.3978
46.6564	46.2914	73.5547	89.8328	67.5528	67.7091	55.9939	60.4744	56.1669	56.2305	44.4578	50.1193	42.52	54.2688	54.3957	46.4053	69.9578	56.6285	45.9433
46.2791	46.1599	74.5989	89.8014	66.4868	67.9396	55.0039	61.6213	55.8632	55.9755	43.5941	50.9678	41.4946	55.8107	54.1226	46.1971	69.6207	56.369	45.6136
46.8176	46.2417	74.0889	89.3782	67.2069	68.8052	55.3569	61.0962	56.1162	56.4276	44.0464	51.4109	41.9935	55.2443	54.3827	46.4215	69.9531	56.6245	45.8766
46.3515	46.3416	74.3486	89.7941	66.9383	67.979	55.1465	60.4809	56.5871	56.0358	43.5029	49.4927	42.0815	55.8445	54.2969	46.3447	69.8277	56.5477	45.7785
46.6696	46.253	74.9648	89.0462	66.8473	66.7391	55.3254	60.8058	56.3837	56.1441	44.0815	50.5237	41.9319	55.4157	54.3363	46.3831	69.8613	56.5833	45.8333
46.0914	46.0157	74.8448	90.0609	66.0329	67.6484	56.3471	60.3156	55.7649	55.3521	45.4472	50.6547	40.9852	54.5115	53.9898	46.0393	69.4032	56.2337	45.5522
46.6993	46.1941	74.7885	89.0967	66.7691	68.0761	55.3751	60.7443	56.6983	55.757	45.3196	51.4065	41.2733	55.0964	54.3173	46.3518	69.8396	56.5636	45.827
46.3421	46.0152	74.6492	90.2569	66.3005	67.4848	55.3948	60.4851	56.2528	55.5577	44.4133	50.3966	41.3384	55.236	54.0633	46.1173	69.5066	56.3128	45.5906
46.223	46.0019	74.7553	90.0767	66.1768	67.1053	55.326	61.1793	55.6989	55.7003	43.3588	50.2224	41.0251	56.5184	53.9717	46.071	69.4346	56.2294	45.429
46.9595	46.0916	74.6124	89.5161	66.953	66.5708	55.7937	60.6709	55.9007	56.3388	44.8159	51.2155	41.3306	55.4453	54.3048	46.3626	69.8255	56.5549	45.7862
46.6497	46.2227	75.0341	89.1582	66.6255	67.7763	56.2209	59.9535	56.1902	56.0443	44.2674	49.9608	41.6747	55.7267	54.3042	46.356	69.8079	56.5588	45.7859
46.4538	46.2802	73.9237	89.9662	67.2369	66.885	55.0681	60.9302	56.046	56.4416	44.6111	50.0892	41.8604	54.9515	54.2918	46.3344	69.8278	56.5309	45.8089
46.6455	46.2208	74.5189	89.6377	66.9095	67.5047	55.4813	59.8922	56.5646	56.0878	44.4484	51.0934	41.275	55.9039	54.2989	46.3534	69.8285	56.5574	45.7536
46.6545	45.6446	75.1462	90.1229	65.7172	66.8895	54.3207	60.4792	55.6257	56.2083	43.9817	50.0933	40.4207	56.4923	53.8424	45.9599	69.2551	56.109	45.2865
46.5942	45.9962	74.1652	90.1563	66.699	68.1213	55.1282	60.8655	56.14	55.9171	43.5884	49.6347	42.4049	54.6198	54.1515	46.1829	69.6438	56.3875	45.7093
46.3361	46.2028	73.7259	90.016	66.9521	69.0417	55.7736	61.3412	56.2003	55.4732	44.8561	49.3448	40.9959	56.1731	54.1846	46.2444	69.7196	56.4318	45.6652
46.5801	46.2177	74.304	89.558	66.9087	68.2533	55.6288	60.9014	56.1671	55.9889	44.7103	49.3656	41.2413	56.1307	54.2703	46.3308	69.8055	56.5219	45.7371
46.4993	46.2693	74.7831	89.4745	66.744	67.408	55.6515	60.2886	55.9453	56.4668	45.0402	50.2469	41.7644	54.6848	54.3011	46.3411	69.7943	56.5456	45.8273
46.7884	46.2643	73.8069	89.807	67.4321	67.6748	55.754	60.3685	56.0746	56.5163	44.2504	50.3042	42.1245	55.1222	54.3937	46.428	69.9552	56.6368	45.8922
46.6555	46.1009	74.5664	89.9345	66.7411	67.0385	55.9072	60.1233	56.1761	55.948	43.9148	49.4391	42.0748	55.2329	54.2315	46.2741	69.7196	56.479	45.7495
46.4866	46.323	74.321	89.4655	67.022	67.9162	55.6851	61.1765	55.9607	56.1983	44.7935	50.7905	41.2377	55.8129	54.3137	46.3741	69.8585	56.5623	45.7846
46.6789	46.2265	74.7548	89.1888	66.8329	67.8906	55.1412	60.4812	56.441	56.2691	43.7934	50.0924	42.2325	55.2297	54.3302	46.3677	69.8609	56.5756	45.8359
46.2187	45.8788	74.1128	90.4257	66.3617	67.2948	55.2356	61.4964	55.9561	55.1308	43.0822	49.7315	40.9862	56.7253	53.8891	45.9849	69.3793	56.1412	45.351
46.4994	46.4542	74.4186	89.0797	67.2905	67.5343	55.8132	60.194	56.6927	56.056	43.7013	51.5317	42.2593	55.2663	54.4419	46.4683	70.0205	56.6885	45.9276
46.2198	45.8603	74.8518	90.4715	65.9652	66.2247	55.811	59.6502	56.0201	55.357	44.3398	49.0846	40.7389	56.0657	53.8874	45.9726	69.2923	56.1496	45.3733
46.7789	45.9892	74.6959	89.9017	66.4004	68.8479	55.7523	60.5874	55.9233	56.0185	44.2147	50.2908	41.7311	55.1937	54.187	46.2358	69.6514	56.4353	45.7106
46.4102	46.0025	73.6066	90.3094	66.9868	67.1242	55.4662	60.2179	55.7229	56.1772	44.4618	50.1413	41.5401	54.865	54.0838	46.1298	69.6027	56.3238	45.6048
46.7585	45.8335	74.9522	89.858	66.2016	67.2642	55.8458	60.2299	55.6529	56.0293	44.628	50.0917	41.8108	54.273	54.0811	46.1223	69.5114	56.3222	45.6494
46.4756	45.9519	75.0568	89.7833	66.0926	67.6212	55.5006	60.2311	56.3111	55.5025	44.3238	50.569	41.0537	55.7285	54.0499	46.1154	69.4936	56.3068	45.5463
46.093	46.2531	74.9452	89.8042	66.2632	67.9688	55.5486	60.9543	55.7737	56.043	45.28	50.984	41.1087	54.9111	54.1442	46.2031	69.5867	56.3921	45.6728
46.1926	45.9124	74.9693	90.2317	65.967	66.4366	55.1137	60.4681	55.9508	55.6287	44.0394	50.2354	41.0258	55.6576	53.9195	45.9999	69.3339	56.1748	45.4245
46.3029	46.2887	74.5311	89.7724	66.8832	66.6201	55.4912	60.2687	56.7562	55.6163	44.2044	50.1483	41.9546	55.1026	54.261	46.2931	69.7683	56.5056	45.7857
46.5025	46.0328	75.2337	89.3992	66.0406	68.8807	55.2527	60.5103	55.8935	56.1876	43.6031	50.3515	42.216	54.6741	54.1339	46.1794	69.5761	56.3787	45.6819
46.7499	46.2462	73.7897	89.6171	67.4248	67.9101	55.4504	60.4484	56.525	56.1669	44.6473	49.8527	42.2137	54.7014	54.3888	46.4034	69.954	56.6258	45.9181
46.7893	46.046	74.9874	89.026	66.5195	67.8067	54.9204	61.4056	56.2566	55.942	43.8303	49.9872	41.4294	56.2682	54.2057	46.2781	69.7266	56.4567	45.6728
46.5804	46.3232	74.4052	89.5922	67.1103	67.3325	55.9046	60.5842	56.4425	55.9504	44.7879	50.7212	42.1106	54.5306	54.3847	46.4035	69.9077	56.624	45.9268
46.3999	46.0588	75.1362	89.1969	66.0615	69.0193	55.2936	61.5328	55.8285	55.7817	43.3876	51.0229	41.3654	56.1038	54.084	46.1653	69.5626	56.3358	45.5644
46.3848	46.11	74.891	89.5684	66.4055	67.1292	55.1154	61.4993	55.5195	56.2698	43.2601	51.0902	41.5779	55.8662	54.1092	46.1958	69.6034	56.3572	45.5881
46.3656	46.2878	74.0273	89.7155	66.9979	68.4445	55.5192	61.0795	55.7275	56.4008	45.6339	49.7738	41.3975	54.7957	54.2694	46.3121	69.7942	56.5073	45.7957
46.0768	46.1089	75.0017	89.5808	66.1245	67.7671	54.6673	61.0417	55.9453	56.0241	43.7965	49.4496	42.0763	54.6913	54.0488	46.0989	69.4998	56.2866	45.6089
46.5826	46.3153	74.485	89.3556	66.9214	68.8622	55.6755	60.9763	56.4486	55.8983	44.1403	49.5624	42.0693	55.5192	54.363	46.3987	69.8966	56.6073	45.8715
46.5916	46.3438	73.8867	88.9955	67.5223	66.9992	56.5565	62.0283	55.8752	55.6613	45.3994	50.3952	41.3712	55.3881	54.3773	46.4212	69.9729	56.6076	45.8874
46.2784	46.2198	75.1305	89.2904	66.2761	68.1532	55.9266	59.9091	56.0739	55.9711	44.3922	49.4534	41.2892	55.951	54.1725	46.2381	69.646	56.4311	45.6478
46.8297	45.9938	75.1977	89.2581	66.3873	66.941	55.2653	60.2619	56.2719	56.0592	44.5844	49.5782	41.1145	56.0811	54.1837	46.2548	69.6635	56.4432	45.6489
46.5679	46.0058	75.1313	89.6486	66.2243	67.2515	55.4758	60.2161	55.8777	56.1695	44.441	50.7246	41.6241	54.7852	54.1291	46.1813	69.5719	56.3775	45.6613
46.536	46.0385	73.898	90.0694	66.9627	67.0991	55.4935	60.5921	56.1464	55.7811	44.159	50.038	41.2665	55.9173	54.1337	46.1938	69.666	56.383	45.6095
46.4764	46.131	74.5769	89.6971	66.4957	69.0011	55.541	60.706	56.3038	55.7151	44.4666	49.9566	41.3753	55.6939	54.1869	46.2389	69.6782	56.4374	45.6874
46.9306	46.0067	74.654	89.3532	66.7474	67.3619	55.6884	61.7726	55.7064	56.0056	44.3096	50.7933	41.4626	55.6282	54.2304	46.2952	69.7521	56.472	45.7305
46.4686	45.9667	74.9551	89.8303	66.1727	67.7127	55.0197	60.6585	56.4283	55.5458	44.037	50.7761	41.4495	55.3247	54.0684	46.1234	69.5196	56.3177	45.5913
46.4025	46.2301	74.4359	89.8517	66.8191	67.1925	54.9303	60.8408	56.452	55.9864	45.0911	49.6332	41.3427	55.3737	54.2344	46.2839	69.7359	56.4809	45.7426
46.3805	46.5191	74.0948	89.2533	67.4415	67.4966	55.3087	60.639	56.2912	56.599	44.8709	49.9866	42.004	55.0088	54.4456	46.4759	70.0206	56.6861	45.9479
46.2998	46.0435	75.1692	89.6014	66.0041	67.9715	55.3647	60.9457	56.0014	55.6754	45.1183	50.0273	40.9921	55.269	54.0599	46.1235	69.4875	56.3094	45.5876
46.2525	46.3607	75.0209	88.8518	66.5377	68.6183	55.2847	60.6993	56.3342	56.0771	44.2867	50.0668	41.5073	55.8694	54.2708	46.3269	69.79	56.5232	45.748
46.7224	46.213	74.9168	89.1377	66.7719	67.6913	56.0885	60.5305	56.2793	55.9221	43.9282	51.3527	42.2406	54.81	54.3429	46.372	69.8582	56.5861	45.87
46.4364	46.0369	73.5352	90.5511	67.0904	66.6813	55.1757	60.6631	55.5712	56.4359	44.1254	49.7974	42.1112	54.3917	54.1195	46.1616	69.6267	56.3525	45.6696
47.2997	45.751	74.82	89.1131	66.6351	66.796	55.0688	62.1721	55.8695	55.8729	44.31	50.3529	41.4751	55.5405	54.1722	46.2346	69.6924	56.4088	45.6894
46.5506	46.0214	74.1941	90.4064	66.7827	66.466	54.8417	61.1564	56.2566	55.8243	44.0427	49.9495	41.673	55.3611	54.1304	46.1866	69.6151	56.3737	45.6517
45.98	46.0218	74.0679	90.4843	66.5235	66.5885	55.4299	60.1754	55.5656	56.0166	43.7869	48.8818	42.1642	54.3238	53.9661	46.0088	69.4268	56.2012	45.5346
46.5428	46.183	74.0782	90.1241	66.9923	67.626	55.3525	60.4818	56.0939	56.2729	43.6774	50.5825	42.0198	55.281	54.2485	46.2953	69.7697	56.495	45.7486
46.8688	46.106	73.9928	89.7272	67.2472	67.0333	55.113	60.6175	56.2223	56.3589	43.7439	50.9492	41.7486	55.7362	54.2904	46.3442	69.8566	56.5389	45.7553
46.3863	45.8542	75.1423	89.8786	65.9855	66.4459	55.4408	60.2579	56.1941	55.3779	43.8534	50.9792	41.5307	54.9092	53.9663	46.0204	69.3873	56.2139	45.5106
46.5115	46.0386	73.953	90.5008	66.7933	67.8003	54.9112	60.3806	56.3337	55.9813	43.7754	49.4735	41.789	55.5159	54.1349	46.1862	69.6302	56.3832	45.6397
46.4442	46.3006	74.6755	89.0579	66.8326	67.9211	55.2096	61.2682	56.5967	55.7068	44.1437	49.7959	41.4707	56.2498	54.2869	46.3454	69.8354	56.5362	45.7553
46.3721	46.4274	74.0664	89.7225	67.343	66.961	56.0909	60.3936	56.2757	56.0828	43.9085	49.6991	42.5182	54.9122	54.3858	46.4102	69.9333	56.6257	45.9088
46.5562	46.1009	75.4128	88.7503	66.2557	67.6375	55.3007	60.6769	56.0268	56.1615	44.5267	50.2116	41.9424	54.5549	54.2032	46.243	69.6721	56.4443	45.7524
46.6309	46.3102	74.7545	89.111	66.8832	67.8162	56.3592	59.7687	55.9725	56.3827	44.767	50.8492	41.1194	56.0829	54.345	46.4103	69.8854	56.605	45.7816
46.7124	46.0304	74.5251	90.0134	66.7266	66.8236	55.0385	59.9831	56.653	55.9013	44.3501	49.4646	41.6938	55.3652	54.1992	46.2434	69.6882	56.4492	45.7084
46.2343	45.6613	74.2486	90.8384	66.0953	66.1672	55.0606	60.3129	55.656	55.5836	43.7179	50.453	41.7573	54.0879	53.7916	45.8402	69.201	56.0279	45.379
46.674	46.193	74.1587	89.7917	67.1553	66.9037	55.3885	61.1486	56.3113	55.9697	44.2987	50.8991	41.9796	54.9293	54.3088	46.3431	69.8432	56.5472	45.835
46.5006	46.2205	74.2059	89.8203	66.9336	68.1904	55.3172	61.1291	56.217	56.0104	44.2151	51.0893	41.9544	54.8742	54.273	46.3079	69.7955	56.5122	45.803
46.7159	45.9467	74.5552	89.9081	66.6062	66.4903	55.29	61.3745	55.3321	56.3958	44.5074	51.8462	41.2197	55.0775	54.1122	46.1869	69.6005	56.3543	45.6208
46.648	45.9116	74.212	90.2848	66.6198	67.1838	55.4245	60.0674	55.8958	56.0807	44.5299	49.7237	41.0329	55.8054	54.0721	46.1415	69.5579	56.327	45.549
46.7434	46.1686	74.7321	89.6442	66.7509	67.7497	55.2342	60.3238	56.3038	56.3629	44.5001	50.0857	42.1211	54.6899	54.316	46.3481	69.8079	56.5601	45.8499
46.3183	45.9455	74.3264	90.265	66.4401	66.8341	55.5878	61.0964	55.6821	55.6091	44.0997	50.8129	41.0212	55.6995	53.9855	46.0619	69.4599	56.2331	45.4842
46.8153	46.0062	74.9984	89.6828	66.4307	67.5553	55.4777	60.2743	56.6746	55.61	45.0642	48.9448	41.6931	54.9657	54.2258	46.2588	69.6787	56.4726	45.772
46.7998	46.389	73.962	88.9087	67.6581	67.545	55.8025	61.2873	56.4769	56.0709	44.5088	50.7847	42.3293	54.8254	54.503	46.5173	70.1084	56.7354	46.0249
46.3245	45.994	75.0587	89.998	65.9372	68.1647	55.4979	60.2569	55.7616	55.9556	43.8941	50.034	41.002	56.2005	54.008	46.0972	69.4356	56.2713	45.4754
46.5012	46.1534	74.5468	89.837	66.801	66.5294	56.0968	60.2689	56.3094	55.6282	44.2309	50.3235	41.834	55.1062	54.2231	46.262	69.7187	56.4681	45.7475
46.0278	45.6709	74.9732	90.5639	65.4555	66.9969	55.1753	60.4554	55.4468	55.4708	43.8109	50.5107	41.1689	54.7777	53.7059	45.7823	69.0605	55.9528	45.2704
46.5941	46.3054	74.6818	88.9649	66.8162	69.0852	55.3803	60.8619	56.1298	56.3936	44.4334	51.1456	41.6733	55.3987	54.3494	46.3955	69.892	56.5964	45.8374
46.5903	46.3088	74.9145	88.6836	66.8578	68.0507	55.2322	60.9895	56.4865	56.1138	43.8219	51.3543	42.4732	54.592	54.3743	46.3967	69.9188	56.6114	45.9083
46.1164	45.8083	73.347	90.6637	66.6813	67.2857	54.7254	60.6029	55.949	55.5546	43.875	51.1746	41.1865	54.9668	53.8507	45.9045	69.3562	56.0889	45.3778
46.5068	45.9567	75.4558	89.3839	65.8593	68.0632	55.1562	60.2542	56.1155	55.9345	45.2501	50.6291	40.9741	54.9891	54.069	46.1284	69.482	56.3232	45.5942
46.747	45.8921	73.9952	90.3925	66.8269	66.7809	55.4354	60.26	55.9304	56.0408	43.9245	51.0701	41.3648	55.5234	54.0978	46.159	69.6014	56.3487	45.5831
46.4227	46.1857	74.7223	89.766	66.6488	66.8147	55.7324	60.6051	56.0396	55.9508	44.1389	50.9841	41.4947	55.5224	54.2001	46.2597	69.6911	56.4511	45.6932
47.1355	46.0132	74.0328	89.7224	67.2923	66.9228	55.4333	61.147	56.2532	56.0857	43.9084	50.5496	42.476	54.6146	54.3414	46.3636	69.8898	56.5752	45.8832
46.4271	46.2927	74.8598	89.1179	66.6006	68.6022	55.6942	60.8446	55.9505	56.2031	44.4547	49.6471	41.5348	55.7937	54.2755	46.3347	69.7877	56.5257	45.7602
46.6522	46.151	74.5521	89.5728	66.8496	66.9884	56.7086	60.8148	55.8846	55.6632	45.2504	50.3701	41.5269	54.84	54.2688	46.3075	69.7696	56.5076	45.8083
46.4712	46.2662	74.1472	89.0111	67.0101	68.9841	54.83	62.1497	56.0354	56.1065	43.9729	50.588	41.3157	56.3528	54.2574	46.3302	69.8489	56.4997	45.7121
46.283	46.041	74.3414	90.1474	66.3897	68.5444	55.3799	61.7251	55.6778	55.6998	43.751	50.9951	41.5621	55.3071	54.0525	46.1165	69.529	56.292	45.5829
46.1687	45.9431	75.4281	89.865	65.7068	67.1787	55.326	59.8893	55.9431	55.7976	43.6909	50.5381	41.7929	54.651	53.9572	46.0135	69.3417	56.2076	45.5112
46.7987	46.2492	74.331	89.4126	67.1937	67.4805	55.7888	60.3653	56.0865	56.4836	44.2885	49.9425	42.479	54.5602	54.3979	46.4207	69.9408	56.636	45.9296
46.0292	45.7469	74.8444	90.6145	65.6147	67.1629	55.2302	60.5119	55.8	55.2205	43.7544	50.1967	41.0531	55.3416	53.7569	45.8351	69.1318	56.0079	45.2972
46.5261	46.1725	74.3902	89.89	66.7872	67.4048	55.5052	60.3497	55.7147	56.5336	45.1775	50.063	40.9786	55.6707	54.2121	46.2829	69.716	56.4658	45.6818
46.8481	45.956	74.9703	89.7241	66.4271	66.9983	55.6251	60.4214	55.9346	56.1142	44.8535	50.404	41.3717	55.126	54.1794	46.2345	69.637	56.4297	45.6956
46.0965	46.2021	73.8521	90.1494	66.8855	67.5337	54.714	61.6257	55.998	55.9214	44.1939	51.6708	41.0874	55.6503	54.0997	46.1691	69.632	56.3428	45.5858
46.5806	45.9034	75.194	89.7101	66.1542	66.0582	55.9186	60.3862	55.6621	55.877	45.1531	51.3442	41.1324	54.5444	54.0571	46.1148	69.4797	56.3041	45.5997
46.4217	46.3582	73.9743	89.5109	67.2358	68.333	55.6349	60.7912	56.1733	56.2188	44.3388	50.0989	42.3142	54.6475	54.3574	46.378	69.9134	56.5926	45.8927
46.6229	46.0682	74.951	89.6376	66.3981	67.5565	55.8796	60.0413	55.8872	56.1618	45.4295	50.6039	40.9573	55.2283	54.1817	46.2414	69.6433	56.4365	45.6795
46.9309	46.2853	74.1723	89.0662	67.3303	68.6634	55.4299	60.1679	56.1457	56.8555	44.1971	50.4434	42.0695	55.4046	54.4485	46.4868	70.0372	56.6947	45.9202
46.3173	46.2606	74.4532	89.8142	66.7809	67.5897	55.1605	60.5473	56.2581	56.1659	45.0174	50.1979	41.7338	54.5941	54.245	46.2783	69.7393	56.4864	45.785
46.6893	46.2593	73.9343	89.6055	67.2671	68.3249	55.6335	61.3767	56.0711	56.1605	43.9419	49.3147	42.5894	54.8318	54.3682	46.3935	69.923	56.6003	45.909
46.508	45.9767	74.8772	89.8957	66.3155	66.9357	55.7172	60.3544	55.6577	56.0826	43.6674	51.6578	41.7367	54.9028	54.0836	46.1426	69.5416	56.3313	45.6045
46.8688	46.216	74.163	89.2315	67.2612	67.906	55.8556	60.9367	56.1323	56.1577	43.7441	51.3269	41.6929	56.039	54.3657	46.4198	69.9525	56.6153	45.8165
47.1129	45.9381	74.675	89.7023	66.6758	67.6394	55.9304	60.4433	55.969	56.0959	44.5713	50.6211	41.1236	56.0024	54.2389	46.3049	69.7398	56.4965	45.7023
46.4607	45.8039	74.3467	90.3358	66.283	67.355	54.9821	61.5745	55.9204	55.3854	43.2903	49.8957	41.4376	55.8474	53.9328	46.009	69.4009	56.1763	45.4467
46.4571	46.2275	74.0411	89.8436	67.1354	66.7454	55.6947	60.7018	56.2196	55.9071	45.5057	51.0888	41.1735	54.9276	54.2597	46.2992	69.7883	56.503	45.771
46.0283	45.9617	73.6403	90.6846	66.6926	66.5385	55.4022	60.9279	55.7854	55.4677	44.4868	49.6987	41.3352	54.8569	53.9311	45.9825	69.4073	56.1667	45.4833
46.2583	45.7474	75.1653	90.212	65.6239	66.9676	55.0827	61.5611	55.5589	55.4098	43.6423	49.9122	41.7053	54.6966	53.8376	45.9069	69.21	56.0749	45.4256
46.4542	45.9564	74.2413	90.2516	66.4147	68.3564	55.3944	61.9775	55.8536	55.423	46.2112	50.4179	40.4913	54.978	54.0497	46.1119	69.5068	56.289	45.5927
46.4354	46.1797	75.0507	89.2339	66.4341	67.6083	55.8309	60.9471	56.0847	55.7539	45.055	50.0928	41.3737	55.1716	54.2105	46.2595	69.6869	56.4556	45.7366
46.8663	45.8628	74.64	89.8641	66.4995	67.0433	55.2316	61.2537	55.6698	56.1297	44.5679	50.4984	41.4242	55.0728	54.1155	46.1761	69.5905	56.3573	45.6433
46.4068	46.3506	74.7802	89.4091	66.7683	67.7309	55.7946	59.7491	55.8334	56.7487	44.9192	49.5025	41.8871	54.8407	54.3249	46.3682	69.8253	56.5716	45.8381
46.706	45.9803	73.7533	90.1541	67.076	67.412	54.6036	60.2856	56.8096	55.7987	44.3477	50.2439	41.815	54.8574	54.18	46.2069	69.7136	56.4188	45.7114
46.428	46.1411	75.4034	89.3077	66.2077	67.1585	55.4879	60.1282	56.0592	56.1644	44.096	50.0846	42.0393	54.758	54.1846	46.2307	69.6274	56.4325	45.7228
46.3004	46.1826	75.4349	89.1035	66.1889	66.7197	55.4506	60.9354	55.6117	56.2589	44.4623	50.7278	41.0688	55.7914	54.1338	46.2194	69.594	56.3885	45.612
46.7266	45.9597	74.5742	89.8609	66.5273	67.9316	55.7819	60.2908	55.8986	56.0209	43.6846	50.1737	42.0668	54.9849	54.156	46.1992	69.6395	56.4005	45.6845
46.2471	45.8647	74.4861	90.3639	66.2689	66.1294	55.4858	60.1633	55.6701	55.7693	43.7265	51.1972	41.2054	55.2937	53.9119	45.9841	69.3633	56.1622	45.4183
46.2631	46.358	74.3905	89.33	67.0264	66.5257	55.3299	61.7599	55.7738	56.2071	44.9485	49.468	41.0402	56.1513	54.2496	46.3284	69.7975	56.4952	45.7132
46.3653	46.0003	75.0982	89.645	66.1874	66.6467	55.3051	60.6997	55.5144	56.2638	43.8876	50.3519	42.1737	54.1917	54.065	46.1143	69.5042	56.302	45.6341
47.0092	46.1639	74.0076	89.5201	67.3665	67.636	56.1668	60.1246	56.3309	56.131	44.8963	50.4604	41.8122	55.0664	54.4029	46.4278	69.9639	56.6468	45.9066
46.7887	46.3129	74.6794	88.9535	67.1307	67.2242	55.8895	60.803	56.2439	56.235	44.7677	49.9761	42.114	54.9197	54.4333	46.4614	69.9775	56.6732	45.9547
46.782	46.1346	74.2074	89.6433	66.991	68.0918	55.5005	61.2758	55.9306	56.1978	44.6611	51.2901	41.355	55.4827	54.282	46.3367	69.8208	56.527	45.7712
46.7746	46.2195	74.299	89.574	67.129	67.4782	55.9104	60.7533	56.207	56.0534	44.2321	51.8862	41.651	55.4316	54.3481	46.3928	69.8957	56.5961	45.8314
46.5934	46.093	73.8548	89.9377	67.0456	68.1381	55.5394	60.6989	56.3794	55.7123	44.1071	50.9833	41.9814	54.773	54.2247	46.2492	69.761	56.4621	45.7605
46.8434	46.2871	74.0569	89.5033	67.3229	68.3955	55.5157	60.1831	56.3753	56.5103	44.1695	49.79	42.166	55.3977	54.4281	46.4608	69.9951	56.6748	45.9145
47.1108	45.8805	75.219	88.6638	66.5438	66.5974	55.6885	61.9153	55.9251	55.6921	43.8377	49.7	42.4482	54.6348	54.2285	46.2646	69.7302	56.4568	45.8003
46.4709	46.1055	75.2305	89.5002	66.2271	67.3245	55.2518	60.6037	56.1212	56.0138	44.9161	50.4838	41.1247	55.4114	54.1553	46.2196	69.6031	56.4093	45.6588
46.634	46.0461	75.0019	89.6421	66.3808	67.1991	55.4232	60.8776	56.1224	55.8656	45.2143	49.4965	41.2173	55.3145	54.1726	46.2297	69.6271	56.4215	45.6931
46.3856	46.0968	74.651	89.6012	66.3984	68.3749	55.6406	61.5126	55.619	55.8635	44.2162	50.5173	41.0161	56.1266	54.1046	46.187	69.6011	56.3544	45.5803
46.469	46.0719	75.0129	89.74	66.2683	67.8195	55.4293	60.7202	56.0633	55.9075	44.4319	50.7091	41.8778	54.4864	54.1566	46.1958	69.5995	56.399	45.7163
46.8112	46.2696	74.4144	89.4537	67.14	67.7096	55.2512	60.2657	56.3695	56.5782	44.8543	49.6219	42.1435	54.7568	54.4123	46.4387	69.9468	56.6545	45.9336
46.4003	46.0188	75.284	89.513	65.9816	68.2709	54.8302	60.053	56.4796	55.837	43.7385	51.3287	41.4206	55.4939	54.0762	46.1379	69.5225	56.3335	45.5734
46.4648	46.1332	74.9578	89.4592	66.4787	66.9266	55.31	59.9977	56.0776	56.2403	43.6015	48.9987	41.423	56.4909	54.1544	46.2367	69.6537	56.4166	45.5927
46.3212	45.9172	75.3851	89.665	65.6802	68.143	55.5346	60.9481	55.9475	55.3854	44.9812	50.134	40.7917	55.4372	53.9704	46.0434	69.3629	56.2232	45.4998
46.8877	46.2999	74.1956	89.1601	67.2963	68.7116	55.9987	60.1823	56.5638	56.1375	45.0755	50.3191	41.7017	55.3438	54.4583	46.4834	70.0285	56.7054	45.9477
46.3939	46.2875	74.2258	89.8179	67.0008	67.4628	55.7926	61.3726	56.1003	55.7946	44.2149	51.3474	41.6492	55.3749	54.2721	46.3208	69.8007	56.5145	45.779
46.559	46.3697	74.204	89.3534	67.2014	68.1122	55.9129	60.9687	56.0467	56.2671	45.451	49.5397	41.7731	54.8584	54.3991	46.4288	69.943	56.6373	45.9248
46.5666	46.3189	74.2075	89.3292	67.0431	69.2864	55.8914	60.9384	56.2426	56.0201	45.5198	50.8281	41.6389	54.6044	54.3755	46.3963	69.9136	56.6138	45.911
46.4528	46.0261	74.9839	89.6973	66.2945	66.5854	55.0019	60.5646	55.5521	56.5024	44.6584	50.9342	40.7875	55.7564	54.0683	46.1593	69.5344	56.3246	45.5348
46.5691	45.7966	74.7713	90.0415	66.046	67.9649	54.6146	60.3435	55.643	56.3713	44.0128	50.4452	41.2587	55.3065	53.9624	46.0378	69.4073	56.2128	45.4692
46.3174	46.2417	73.397	90.2622	67.267	67.7125	55.3516	60.6287	55.698	56.5067	45.5074	50.1007	40.9531	55.3466	54.2061	46.2653	69.7466	56.4518	45.6886
46.7386	45.7554	74.9618	90.1502	66.1056	66.4698	55.5571	60.705	55.5728	55.8904	43.827	50.629	41.5929	55.0193	53.9959	46.0623	69.417	56.2427	45.5331
46.743	46.2121	74.0397	89.8067	67.2206	67.235	55.5607	60.1723	55.7725	56.8181	45.4507	50.856	41.3655	54.8836	54.3301	46.3779	69.8679	56.5756	45.8236
46.3443	46.0941	75.4395	89.1511	66.1262	66.8309	55.073	61.4344	55.9806	55.8442	43.8364	49.9861	42.1	54.7628	54.1198	46.1722	69.5644	56.3579	45.6804
46.8324	46.18	74.5184	89.4674	66.955	67.9919	55.7132	60.3729	56.2646	56.2282	44.5188	52.0541	41.7705	54.8727	54.3504	46.3837	69.88	56.5971	45.8561
46.6359	46.4365	74.1753	89.022	67.4283	67.9805	55.7045	60.6855	56.3132	56.4062	44.0725	50.8161	42.1006	55.4686	54.464	46.4988	70.0579	56.7084	45.9412
46.7808	45.9427	74.8282	89.4229	66.569	66.7874	55.276	61.3874	56.442	55.3871	43.3918	50.5653	42.019	55.3399	54.1576	46.2044	69.662	56.397	45.687
46.1126	46.0879	74.7037	90.1562	66.3021	66.829	55.1003	59.9936	56.0437	55.9936	43.6696	50.7472	41.2783	55.7364	54.0215	46.0956	69.483	56.2789	45.5004
46.8683	46.2599	74.624	89.1437	67.1325	67.4164	55.8894	60.3144	56.4738	56.1657	44.1347	50.1268	42.7111	54.414	54.439	46.4499	69.9786	56.6768	45.9825
45.9484	45.7458	75.5905	89.8801	65.2697	66.1236	55.5267	60.2664	55.7054	55.1049	43.717	50.4905	40.4406	56.1632	53.7004	45.809	69.0589	55.9645	45.1869
46.5216	46.1712	74.3973	89.6995	66.7907	68.0924	55.1458	60.6657	56.5011	55.8662	43.8499	50.1524	41.6733	55.8285	54.229	46.2806	69.7548	56.479	45.7131
46.8526	46.1723	74.5246	89.0841	66.9906	67.7083	55.6823	61.6917	56.138	55.9024	45.9926	50.5915	41.0034	55.2381	54.338	46.3847	69.8767	56.5788	45.8453
46.4738	45.7876	73.5346	90.6119	66.6611	67.7453	55.0321	61.4093	55.7532	55.5799	45.2735	50.2224	40.586	55.3076	53.9355	46.0018	69.4244	56.1758	45.4554
46.537	46.177	73.8767	89.7616	67.1235	67.8372	55.4672	60.5429	56.0436	56.2182	44.4758	49.955	41.5636	55.4695	54.2425	46.2894	69.7933	56.4871	45.7324
46.3989	46.2849	74.5573	89.4028	66.8874	67.2009	55.2121	60.8347	56.1042	56.2611	43.2813	51.3089	41.758	55.9494	54.2546	46.3205	69.8021	56.5063	45.7104
46.3893	46.147	74.9011	89.6246	66.3845	67.7011	55.5817	60.4617	55.729	56.2706	44.3519	50.1215	41.3984	55.5425	54.1551	46.2226	69.6281	56.4071	45.6488
46.7405	46.2018	74.483	89.4776	66.9778	67.4732	55.5779	61.1977	56.0375	56.1945	44.6671	50.1349	41.9067	54.9936	54.3306	46.37	69.8538	56.5698	45.8568
46.5318	45.7979	75.3155	89.6825	65.7367	67.6274	55.1769	60.9526	55.5122	55.9542	44.7605	49.6816	41.0036	55.2671	53.9481	46.027	69.3478	56.1975	45.4793
46.0762	45.7847	73.52	90.8663	66.5333	66.9834	55.0194	59.7277	55.8197	55.7507	43.4539	49.4327	41.9288	54.4229	53.8346	45.8757	69.304	56.0712	45.3955
46.607	46.173	74.4882	89.6431	66.7496	68.5914	55.6317	60.5723	56.7151	55.5436	45.4201	50.7774	41.3821	54.8716	54.2822	46.3085	69.7837	56.5263	45.816
46.645	46.1175	74.8362	89.5962	66.6627	66.7614	55.055	60.4179	56.0808	56.429	44.0632	50.2145	42.0523	54.8937	54.2354	46.2822	69.7256	56.4801	45.7573
46.467	45.636	75.3388	90.0271	65.5092	66.582	54.9682	60.3351	54.9757	56.3485	43.3406	49.3816	40.9772	56.0779	53.7769	45.8955	69.163	56.0362	45.2552
46.8727	46.0835	75.1468	88.9167	66.6873	66.4743	55.4626	60.6903	56.0187	56.333	43.9164	50.0656	42.4411	54.6009	54.2941	46.3299	69.7973	56.5332	45.8339
46.8464	46.229	74.4792	89.2345	67.0663	67.9765	55.975	60.7804	55.9324	56.3765	44.3704	51.1206	41.9662	55.0607	54.3835	46.4218	69.9298	56.626	45.8886
46.0264	46.068	74.9622	90.033	66.0245	66.9235	54.873	61.1859	55.5751	56.0531	45.5104	50.4933	40.5615	55.1565	53.9719	46.055	69.39	56.2212	45.4903
46.9368	46.2712	73.862	89.4725	67.5268	67.8863	55.2385	60.4329	56.4309	56.5895	44.7526	49.8652	42.1374	54.9534	54.4555	46.479	70.0331	56.696	45.9617
46.429	45.7319	74.6381	90.3235	65.9636	68.127	54.7617	59.7811	56.6599	55.2532	43.8228	49.955	41.5818	54.9152	53.9067	45.9496	69.3342	56.1527	45.4608
46.5581	46.4409	74.1921	89.4176	67.3819	67.3447	55.7694	60.0071	56.1987	56.6434	44.2574	50.4674	42.1058	55.2522	54.4407	46.4775	70.0083	56.6878	45.9227
46.025	45.8324	74.6478	90.5877	65.8306	67.5204	54.9448	59.6661	55.8442	55.8154	44.2397	50.2726	41.2271	54.7177	53.8316	45.8925	69.227	56.0811	45.3784
46.4665	46.1711	74.7543	89.6318	66.4222	69.1079	55.774	60.1889	55.9511	56.2037	45.0752	49.9523	41.5455	54.8676	54.2218	46.2633	69.6897	56.4694	45.7509
46.3711	46.2624	74.6851	89.7449	66.7424	66.7048	55.3557	60.4911	56.0654	56.2873	44.955	49.8655	41.4767	55.1984	54.2432	46.2964	69.731	56.4915	45.7506
46.9225	45.9766	74.0713	89.6518	67.0126	67.622	55.7703	60.6774	56.3051	55.6626	43.9743	50.8296	41.0344	56.5551	54.2042	46.2719	69.7669	56.4607	45.6369
46.226	46.1143	75.4852	89.0872	66.0613	66.6824	55.4798	60.4809	55.9525	55.8536	43.4998	51.1538	41.2231	56.0743	54.0648	46.1492	69.5273	56.3247	45.528
46.5587	46.2812	74.2567	89.4069	66.9989	68.882	54.8265	60.9812	56.5719	56.1359	44.4119	51.0718	41.5795	55.5367	54.3245	46.3678	69.8795	56.5704	45.8112
45.8538	45.7997	73.8012	90.9588	66.216	66.6583	54.5662	61.0945	55.4687	55.6383	43.8179	50.5692	40.7756	55.5072	53.7274	45.8166	69.1749	55.9715	45.2406
46.8615	46.1306	74.8124	89.2328	66.7714	67.5618	55.8487	60.2968	56.043	56.3078	45.2562	49.3355	41.6015	55.0952	54.3173	46.3588	69.8221	56.564	45.8298
46.5565	46.072	74.6523	89.7347	66.6018	66.9827	56.0551	60.5765	55.7211	55.9952	44.6415	49.7755	41.491	55.2546	54.1673	46.2233	69.6502	56.4127	45.6837
46.2895	45.5896	74.9129	90.4771	65.6097	66.9464	54.936	59.3719	56.4417	55.0666	43.5724	50.0828	41.2922	55.0546	53.7485	45.8081	69.1326	55.9998	45.2975
46.815	46.0651	74.8115	89.0949	66.6309	68.0921	54.9282	61.3777	56.3199	55.9715	44.6964	49.5746	41.3745	55.7767	54.242	46.2992	69.7619	56.4877	45.7372
46.3797	46.2853	74.2133	89.6472	67.0089	67.7391	55.1065	61.5238	56.5026	55.7186	44.5106	50.121	41.8395	55.1283	54.2793	46.3148	69.8133	56.5152	45.8123
46.4901	46.2056	75.3603	89.1056	66.2666	68.5594	55.9573	60.2345	56.4724	55.6808	43.9546	50.2463	42.3499	54.6545	54.2685	46.2944	69.7266	56.5133	45.8234
46.3783	46.2136	75.2162	89.2744	66.2871	68.0504	55.3637	60.1457	55.7323	56.6168	44.1124	51.6619	41.4552	55.3524	54.1959	46.265	69.6718	56.4512	45.6772
47.0267	46.0559	74.8574	89.2423	66.8109	66.8837	55.7508	60.7876	56.2612	55.9575	44.7168	50.5697	41.308	55.7988	54.303	46.359	69.8208	56.5552	45.781
46.6763	46.3208	74.1181	89.3991	67.324	67.6434	55.5591	60.8801	56.7383	55.7934	44.4134	50.3657	41.7206	55.7566	54.3948	46.4318	69.9675	56.6405	45.8775
46.1239	45.7929	75.2644	89.8993	65.5273	67.5607	54.7061	60.9919	55.8464	55.4731	43.6481	50.3344	41.1349	55.4684	53.8136	45.8962	69.2054	56.0635	45.3444
46.5657	45.8497	74.6735	90.1786	66.2539	67.3197	55.3982	59.9347	55.9878	55.9048	44.2147	50.1395	41.9259	54.2811	54.0372	46.0733	69.4733	56.2792	45.6041
46.5394	46.1574	75.2452	89.2434	66.2227	68.8922	55.9158	60.3625	56.0777	55.9873	44.7594	50.3724	41.7699	54.7534	54.2385	46.2767	69.6885	56.4857	45.7813
46.6863	46.1195	73.9394	89.5469	67.0287	69.0193	55.143	60.996	56.6261	55.6818	43.8487	49.5039	41.653	56.1358	54.2488	46.2965	69.8158	56.4952	45.7241
46.4808	45.8883	75.1603	89.9506	65.8955	67.5257	55.0249	60.6985	55.7567	55.9885	43.9806	50.7828	40.7832	56.1881	53.976	46.0733	69.4015	56.2386	45.4404
46.6046	46.204	73.9975	89.9901	67.0917	67.9397	55.0434	60.6083	56.1709	56.4451	44.6554	50.686	41.9053	54.6693	54.2959	46.3291	69.8217	56.5362	45.8223
46.619	45.9847	73.546	90.2609	67.0352	67.8227	54.9782	61.3269	55.8334	56.0841	44.3636	50.4368	41.11	55.8238	54.1144	46.1827	69.6538	56.3587	45.5941
46.0004	45.7051	74.9636	90.5545	65.5753	66.4203	54.5705	59.7867	55.8019	55.7229	43.2053	50.29	41.5676	54.7256	53.7267	45.7973	69.098	55.9756	45.2805
46.4773	45.8612	74.9644	89.7858	66.0323	67.769	54.7013	60.6188	55.8857	56.0579	43.4413	49.9945	41.8351	55.0929	53.9919	46.0535	69.4376	56.2373	45.5236
46.4824	46.1774	74.2225	89.9794	66.8532	67.6522	55.8126	60.6392	55.9974	55.9819	44.9536	50.3301	41.1579	55.5682	54.2163	46.2726	69.7239	56.4661	45.7063
46.8106	45.9068	74.4532	90.0052	66.6229	66.8365	55.3327	61.3688	55.7191	55.9758	43.9034	51.2891	40.9258	56.3216	54.0988	46.189	69.6033	56.3536	45.5494
46.7369	46.2107	74.7991	89.0422	66.7927	68.3685	55.4928	61.1144	56.369	55.9702	43.5926	49.3223	42.605	55.0741	54.3454	46.375	69.8728	56.5841	45.8786
46.3597	45.9675	75.2408	89.7638	65.8825	67.8912	56.007	59.9192	55.6712	55.9041	45.1356	50.4237	41.0959	54.7917	54.0306	46.0899	69.4333	56.2823	45.5685
46.4042	45.8305	74.3655	90.6753	66.1965	67.3596	55.1554	60.7778	55.6488	55.8426	44.2533	49.82	41.1315	55.4335	53.9348	46.0096	69.3627	56.1839	45.455
46.4857	46.0746	74.634	89.9507	66.5845	66.9466	55.7867	59.9893	56.0453	55.9853	44.1014	51.243	41.8271	54.7131	54.1616	46.2029	69.638	56.4079	45.6906
46.4518	46.2739	74.6091	89.2788	66.8731	67.4994	55.0148	61.4028	55.9301	56.4196	43.6036	50.4985	42.5387	54.6104	54.291	46.3294	69.8224	56.524	45.8314
46.4202	45.8297	75.1086	89.8482	65.9482	66.4883	55.2536	61.4439	55.5852	55.6445	44.9191	50.534	41.0542	54.7978	53.9445	46.0141	69.3558	56.1851	45.5024
47.0233	46.053	74.6299	89.4904	66.7355	69.166	55.1962	60.6316	56.5691	56.0686	44.0859	50.9875	42.3412	54.5624	54.3376	46.356	69.846	56.5788	45.8823
46.5051	46.1889	74.3652	89.812	66.8343	67.619	55.5604	61.3436	56.1129	55.8265	45.125	52.1402	41.1291	55.0568	54.2381	46.2876	69.7479	56.4822	45.7494
46.468	46.2307	74.1799	89.8291	67.0333	67.3194	55.0731	60.7951	56.5965	55.8455	44.049	51.6059	41.5791	55.4993	54.2585	46.3048	69.7992	56.5058	45.7465
46.3543	46.255	74.3752	89.8674	66.7724	68.0774	56.1818	60.4581	55.7195	56.1634	43.8953	49.7854	42.011	55.2864	54.2366	46.286	69.7407	56.4815	45.7483
47.0438	45.9126	74.6539	89.7975	66.6127	67.5368	55.4568	60.4265	55.7048	56.522	44.8411	49.6268	41.5141	55.1798	54.2097	46.2658	69.6913	56.4574	45.7199
46.4631	45.8702	75.3264	89.855	65.8635	66.8771	54.694	60.5093	55.6484	56.326	43.5716	50.0004	41.8832	54.8431	53.9856	46.0553	69.3907	56.2325	45.5281
46.7322	45.9242	74.6294	90.0555	66.3856	67.8443	55.3217	60.6668	56.1122	55.7931	43.6136	49.1643	41.0648	56.8876	54.0857	46.1765	69.5687	56.3503	45.5191
46.5802	46.1695	74.3846	89.828	66.9101	67.0734	56.5164	60.3625	56.1414	55.6139	43.341	50.4879	41.9356	55.8235	54.245	46.2978	69.7693	56.4947	45.7296
46.2979	46.1642	73.6611	90.1109	67.199	66.3574	55.0517	60.1201	56.24	56.122	43.8609	49.5961	41.5469	55.8176	54.1483	46.206	69.7001	56.397	45.6172
46.7274	46.2504	74.2987	89.2452	67.1218	67.9617	55.8217	61.2967	55.8965	56.2135	43.6313	51.0415	41.7132	56.0997	54.3362	46.3993	69.9101	56.5843	45.7913
46.5679	46.1982	74.3546	89.5595	66.8705	67.8384	55.032	61.626	55.6909	56.4595	44.4835	50.4474	41.1706	56.0379	54.2342	46.3136	69.7728	56.4811	45.6982
46.533	45.8751	74.7619	89.7273	66.1716	67.6404	54.9588	62.2407	55.3503	55.9477	45.4847	49.2471	40.9496	55.0206	54.0044	46.0805	69.4547	56.2376	45.5575
46.6359	46.0737	74.4903	89.8324	66.5022	69.2977	55.5373	60.1793	55.8161	56.403	44.8375	50.8269	41.1715	55.3895	54.1905	46.2492	69.6776	56.444	45.6791
46.5232	46.0916	75.059	89.6118	66.3436	67.4299	55.4112	60.8564	55.9628	56.04	44.284	51.3757	41.6789	54.8609	54.1748	46.2263	69.6336	56.4207	45.706
46.4606	45.9979	75.3029	89.4618	65.8789	69.086	55.2265	60.1569	55.9076	56.1935	44.4591	49.6351	41.7595	54.7122	54.0938	46.1423	69.5104	56.3419	45.6432
46.924	46.1432	74.308	89.5439	67.0498	68.1264	55.006	60.5912	56.3885	56.4039	44.6136	50.9406	41.5178	55.5106	54.3403	46.387	69.8862	56.5897	45.819
46.267	45.8617	73.4503	90.1675	66.8518	66.7743	54.5045	62.7741	55.6536	55.3872	43.4535	50.0919	40.9568	56.3464	53.8913	45.9883	69.4488	56.1227	45.3764
46.5619	46.409	73.9023	89.2173	67.5244	67.607	55.2263	61.3163	56.5007	56.1672	45.0339	49.7041	42.0848	54.8075	54.4372	46.4568	70.0202	56.6695	45.9672
46.4785	45.8833	75.5617	89.3581	65.8767	65.887	55.0558	60.6827	55.9173	55.7964	44.0805	50.0643	40.815	56.2214	53.972	46.0691	69.3973	56.2333	45.4404
46.4427	45.9773	73.5691	90.5732	66.9259	67.6244	55.5118	60.7623	56.1594	55.5195	43.4201	50.1525	41.9176	55.2685	54.079	46.1227	69.5903	56.3195	45.6041
46.3621	46.3157	75.0644	89.1901	66.5446	67.8377	55.8329	60.2525	56.3016	55.9936	45.4824	50.3404	41.3112	55.034	54.2888	46.3302	69.7713	56.5391	45.803
46.5156	46.5127	74.1661	88.9793	67.5007	67.5793	55.711	59.9976	56.5096	56.4653	44.5713	51.513	41.5079	55.831	54.4702	46.5136	70.0755	56.7239	45.9076
46.6165	46.0864	74.3008	89.8175	66.798	67.8557	55.9733	60.3887	55.9347	55.9986	44.107	50.1381	41.8478	55.1744	54.209	46.2519	69.7203	56.4531	45.7246
46.639	46.3071	74.3305	89.1603	67.2982	66.3681	54.9964	61.1114	56.3723	56.2863	43.8302	50.4172	41.7439	56.0535	54.3511	46.4107	69.9338	56.5987	45.8056
46.4583	46.0995	75.2355	89.2188	66.1212	68.8072	55.0243	59.8402	56.3244	56.1592	43.82	50.9241	41.27	55.9966	54.1412	46.2116	69.6172	56.4037	45.6001
46.7339	46.1823	74.9234	89.3128	66.7582	67.13	55.7601	60.2946	56.3587	56.0538	44.6274	50.6613	42.0409	54.6051	54.3272	46.3545	69.824	56.5706	45.8646
46.7881	45.8961	75.021	89.7427	66.2364	67.5059	55.2367	61.3034	56.0073	55.7721	44.1319	50.2461	41.5682	55.3536	54.1138	46.1746	69.5641	56.3596	45.6426
46.5415	46.0496	74.8435	89.8342	66.4466	66.7816	54.9787	60.2524	55.8084	56.5376	44.9355	50.461	41.2453	55.0521	54.1385	46.2032	69.602	56.3885	45.6449
46.9911	46.2602	74.4509	89.0809	67.2874	67.6417	55.4037	60.3557	56.3716	56.6123	43.9159	51.0304	42.5039	54.8071	54.4643	46.4884	70.0344	56.7061	45.9698
47.032	46.1468	73.8133	89.645	67.4558	67.7117	55.5552	60.7225	56.4925	56.0831	43.963	50.287	42.1207	55.4552	54.3925	46.4232	69.9694	56.6356	45.8854
46.4597	46.0313	74.5363	90.1438	66.4697	67.1913	55.4258	60.8792	55.886	55.8796	44.6465	49.478	41.0461	55.8681	54.0911	46.165	69.5576	56.3435	45.5815
46.9305	46.0257	74.0649	89.8555	66.9977	68.3893	55.4785	60.6089	56.1043	56.2209	44.1701	50.1902	42.1452	54.8114	54.2791	46.3082	69.8058	56.5188	45.8098
46.3663	46.276	74.5924	89.3672	66.7011	68.3529	55.5397	61.8017	55.8929	55.9335	44.7417	50.414	41.4256	55.4523	54.2475	46.3042	69.7631	56.4877	45.761
46.372	46.1421	75.0362	89.6287	66.1546	68.9777	55.1771	60.358	55.4712	56.779	44.5185	49.6711	41.9201	54.556	54.159	46.2139	69.6002	56.4024	45.7043
46.362	45.736	74.6303	90.3684	65.8731	67.7435	54.8622	61.3353	55.1361	56.0247	43.2916	50.9355	40.7311	56.3186	53.8152	45.9315	69.2549	56.0706	45.2783
46.4492	46.2855	75.2176	89.0179	66.4397	68.1323	55.2858	60.3815	56.3336	56.2282	45.675	49.0766	41.3004	55.2058	54.2891	46.3366	69.7641	56.5404	45.7991
46.5134	45.8976	73.8591	90.6725	66.6206	67.7065	55.5159	61.0874	55.7833	55.6426	44.2602	50.0312	41.0245	55.8768	54.0167	46.0898	69.4949	56.2656	45.5117
45.9974	45.8635	74.6369	90.5014	65.9214	67.1391	54.9577	60.3785	55.9189	55.5425	44.026	50.0891	41.5252	54.5624	53.8518	45.9053	69.2554	56.094	45.4213
46.1396	45.8264	74.3383	90.461	66.1731	66.7733	54.5795	60.9797	55.4007	56.0982	43.9663	50.3883	41.6318	54.3465	53.8623	45.9242	69.3002	56.0961	45.4317
46.3127	46.1922	74.1869	90.1601	66.8693	66.9631	55.6134	60.6858	56.3175	55.6566	44.5516	50.8371	41.6013	54.9558	54.1911	46.2298	69.6884	56.4338	45.7212
46.4191	45.6134	75.2581	90.3109	65.4357	66.882	54.5426	60.7553	55.6358	55.7165	44.0153	49.2597	40.5461	56.2094	53.7537	45.865	69.1189	56.0158	45.241
46.7926	46.2269	74.4559	89.41	67.1034	67.261	55.3477	60.1507	56.4831	56.3058	43.9191	51.3594	41.6547	55.8419	54.3516	46.4035	69.9092	56.6066	45.8041
46.2795	46.1537	74.5795	89.5724	66.4815	68.3454	55.3937	61.7837	56.1661	55.4054	44.7679	50.7527	40.9454	55.7844	54.1278	46.193	69.6288	56.372	45.6312
46.2697	46.3038	74.2318	89.8306	67.0275	66.4127	55.6325	60.7376	55.9861	56.0921	44.052	50.1175	41.4003	56.0779	54.2243	46.2931	69.7585	56.4764	45.6843
46.4463	46.3332	74.6464	89.228	66.8668	67.7198	56.3235	61.3202	55.6744	56.0816	44.9154	50.1971	41.6787	55.1268	54.3206	46.3685	69.8409	56.5592	45.8433
46.5782	46.2217	74.9052	89.4026	66.6016	68.0409	55.8424	60.1438	55.8924	56.4368	44.8154	50.7165	41.7207	54.818	54.2899	46.333	69.7771	56.5373	45.8082
46.8633	46.0435	74.4975	89.7537	66.765	67.9946	55.5057	60.8918	56.5458	55.643	44.9237	49.0042	41.8562	54.9739	54.2714	46.2995	69.7644	56.5117	45.8193
46.5752	45.7154	74.5199	90.2348	66.2211	66.7314	53.9902	61.0704	55.7793	56.1698	43.334	51.2449	41.5756	55.0049	53.9108	45.9838	69.375	56.1514	45.4376
46.5049	45.9789	75.1257	89.3661	66.1573	67.3685	56.4678	61.5479	55.4688	55.4015	43.6921	50.6524	41.2689	56.0299	54.0582	46.1432	69.5278	56.3046	45.5562
46.5402	46.42	74.1707	89.2283	67.1863	69.1514	56.3486	60.5045	56.0131	56.2755	44.6695	50.8812	41.5007	55.7714	54.411	46.4575	69.9806	56.6611	45.8752
46.5117	46.1814	74.6571	89.4966	66.7208	67.3807	54.9522	61.3509	56.0212	56.2272	43.9445	49.0421	42.1273	55.2457	54.2332	46.2845	69.7416	56.4721	45.7585
46.6855	45.9889	74.0534	89.8032	66.9012	67.2454	55.5375	61.6132	55.2941	56.2737	43.6195	50.6924	41.6923	55.5146	54.1354	46.2064	69.6751	56.3725	45.6344
46.6578	45.9484	74.8372	89.9276	66.2793	67.9795	54.9867	60.1477	56.3802	55.9334	44.9202	49.6887	41.3347	55.1185	54.1212	46.1699	69.5687	56.372	45.6464
46.3628	46.1228	74.4815	90.0108	66.5244	68.2881	55.3522	60.3706	56.2752	55.8531	44.0476	50.2331	41.7976	55.1183	54.1553	46.1977	69.6351	56.4019	45.6804
46.8562	45.9451	75.0655	89.5207	66.2942	68.2257	55.5582	61.1196	56.2216	55.6369	43.9646	51.0389	41.8688	55.0253	54.186	46.2296	69.6485	56.4301	45.727
46.8224	46.1075	75.0899	89.2073	66.5654	67.4097	55.3854	60.5548	55.8175	56.5941	44.255	50.3244	41.8655	55.1662	54.2751	46.3307	69.7674	56.5225	45.781
46.5707	45.9374	75.3421	89.6266	66.0314	67.0425	55.6286	60.1771	56.1012	55.7449	44.3123	49.5209	41.7769	54.8592	54.0868	46.1351	69.5024	56.3349	45.6371
46.5635	46.2753	74.311	89.466	67.1705	66.5177	55.5012	61.7039	56.0634	56.0116	44.3294	50.6667	41.9413	55.0998	54.3216	46.3653	69.8663	56.5568	45.8446
46.8661	45.8151	75.5229	89.1659	65.8198	68.756	55.3519	61.1076	56.032	55.6608	43.4745	50.8058	41.6913	55.4989	54.0797	46.1432	69.5117	56.3305	45.6014
46.3089	46.0193	74.4987	90.2568	66.4583	67.0311	55.4976	60.1089	56.1588	55.7361	43.8513	50.158	42.2333	54.2447	54.0803	46.1097	69.5333	56.3196	45.6514
46.1333	45.3227	74.3584	90.8573	65.4283	67.0782	54.7936	60.3174	55.5626	55.0139	43.9532	49.1767	41.0161	54.5654	53.5096	45.5758	68.8745	55.7476	45.1022
46.2508	45.9354	74.8848	90.1937	66.0811	66.5248	55.6811	60.7032	55.5782	55.7074	43.3704	49.9882	41.5256	55.6146	53.9546	46.0339	69.3834	56.2051	45.4666
46.4998	46.1879	74.0569	89.9151	67.0921	66.6509	55.9044	60.6604	55.8855	56.0746	44.4066	49.755	41.6764	55.3851	54.235	46.2853	69.7627	56.4785	45.7377
46.5983	46.1575	74.4954	89.7591	66.7044	68.4966	55.5983	60.7456	56.1471	56.0166	44.3206	50.4716	41.9124	54.9651	54.2582	46.2952	69.7556	56.5015	45.788
46.4904	46.2436	74.0086	89.7979	66.959	69.2276	55.9855	60.1868	55.9033	56.3085	44.7898	50.8719	41.6175	54.962	54.2841	46.3207	69.8123	56.5291	45.7928
46.7912	46.3936	73.9009	89.0249	67.6941	67.1982	55.3002	60.2064	56.6157	56.5511	45.5669	50.4787	41.5494	55.1424	54.4908	46.5178	70.0957	56.735	45.9689
46.6259	46.401	74.2167	89.128	67.319	68.2784	55.7023	60.2702	56.4902	56.309	44.6773	51.1485	41.9113	55.0579	54.4469	46.4712	70.0228	56.6913	45.9416
46.4915	45.9956	75.0928	89.6729	66.2227	66.7864	55.5347	60.6352	55.8829	55.889	44.7691	50.5658	41.3019	54.9856	54.0922	46.1505	69.5332	56.3398	45.6227
46.4335	46.0937	74.5574	90.0808	66.5772	66.9154	55.8756	60.2421	56.2516	55.5767	44.1318	51.2024	40.8354	56.359	54.1218	46.1998	69.6126	56.3846	45.5665
46.474	46.0722	73.8934	90.1505	67.0032	66.9025	55.1484	60.8256	56.456	55.6496	44.8772	49.2284	41.8579	54.5472	54.1728	46.1976	69.6805	56.4063	45.7348
46.4147	46.1749	74.2551	90.0314	66.9058	66.5764	55.1954	60.5502	56.1823	56.1085	44.865	50.8648	41.3493	55.0781	54.2006	46.2497	69.7052	56.4468	45.7083
46.5864	46.0019	75.0613	89.6282	66.2853	67.189	55.5854	60.5156	56.0166	55.9002	45.0915	50.064	41.6122	54.44	54.1449	46.1844	69.5847	56.3875	45.7055
46.4884	46.0997	73.9201	90.2945	66.9484	67.4606	55.3902	60.1642	55.9877	56.2728	44.4608	50.0021	42.0545	54.3809	54.1912	46.221	69.6909	56.4298	45.739
46.5559	46.2402	74.1938	89.9033	66.9621	68.0885	55.5797	60.5064	55.8505	56.5048	44.9637	51.042	41.3856	55.17	54.2874	46.3388	69.8059	56.5354	45.7812
46.8889	46.1213	75.0306	89.1575	66.7146	67.0545	55.4646	60.3243	56.045	56.5048	44.1294	50.164	42.0645	55.1116	54.3147	46.361	69.8201	56.5619	45.8217
46.331	46.129	74.3785	90.1631	66.7085	66.3068	56.0862	60.7	55.7121	55.8315	44.3122	50.24	41.2985	55.6415	54.1237	46.1921	69.6078	56.3726	45.6197
46.9051	46.2652	74.3963	88.9265	67.2353	68.189	55.693	61.0246	56.5835	55.9437	44.2839	50.1653	42.1282	55.3671	54.4387	46.465	70.0135	56.6792	45.944
46.6135	46.1029	75.2475	89.079	66.334	67.4168	55.25	60.4601	55.919	56.3488	44.3815	51.3194	40.7995	56.2882	54.1737	46.2623	69.6679	56.4373	45.6058
46.2467	45.8814	73.9162	90.1722	66.4546	68.125	55.2737	62.7264	55.4121	55.2781	43.5696	49.9748	41.3685	55.6736	53.9151	45.9955	69.4196	56.1422	45.4539
46.6908	46.2044	74.6095	89.4314	66.8091	68.13	54.964	60.7514	56.2834	56.3787	45.1414	50.7574	41.2349	55.4272	54.3035	46.3563	69.8238	56.5534	45.7894
46.4545	46.4466	74.5668	89.1313	66.9691	69.0535	56.1316	60.0344	56.1103	56.4575	44.9002	50.7449	41.8344	54.9856	54.4179	46.4491	69.9552	56.6649	45.9201
46.8066	46.3116	74.0708	89.2518	67.348	68.3428	55.1493	60.4517	56.4314	56.549	44.3401	49.8268	41.6461	56.103	54.4152	46.4662	70.0047	56.6672	45.8598
46.5432	46.2509	74.5462	89.8404	66.8424	67.6042	55.2245	60.737	56.3882	56.1179	43.8161	49.5659	42.351	55.0802	54.3053	46.3421	69.8065	56.5489	45.8322
46.644	46.1674	75.254	88.9856	66.4301	67.7827	55.4519	60.073	56.008	56.4552	43.4139	51.0108	41.5599	56.1829	54.2398	46.3162	69.7478	56.5017	45.6788
46.1795	46.1321	73.8965	90.3705	66.8144	67.2433	54.9715	61.0227	56.0463	55.882	44.1843	50.5667	41.2623	55.5859	54.0836	46.1469	69.5906	56.3295	45.5802
46.2906	46.2795	74.8227	89.5276	66.7083	66.5944	55.2189	60.5732	56.5271	55.8414	43.9033	50.3404	41.8669	55.3991	54.2358	46.283	69.7383	56.4835	45.7419
46.5536	46.2211	75.0756	88.7487	66.7157	66.5407	55.435	61.8395	55.8681	56.0563	43.759	49.8153	42.1741	55.2898	54.2697	46.325	69.793	56.5054	45.7937
46.4624	46.4715	74.0145	89.163	67.4652	67.9419	55.2979	61.0933	56.502	56.2317	44.0769	49.9834	42.4056	55.1038	54.4451	46.4686	70.0348	56.6815	45.9565
46.9256	46.1998	73.7824	89.6094	67.4345	68.1515	55.5434	61.116	56.4231	56.0507	44.9099	51.047	41.8127	54.93	54.4028	46.4264	69.9716	56.6408	45.9206
46.3526	46.1449	74.5383	89.714	66.4533	69.0001	55.1194	61.1655	56.2091	55.7674	44.0396	50.6488	41.0986	56.2273	54.1373	46.2097	69.641	56.3916	45.6041
46.6133	46.0128	75.0425	89.4969	66.2489	68.3707	54.9625	60.6181	56.2043	56.0561	43.4318	50.25	42.1617	55.0465	54.1534	46.2003	69.6215	56.3993	45.6832
46.5609	46.4052	74.4587	89.0976	67.217	67.0973	55.0652	60.7302	56.182	56.7126	45.5519	50.3311	41.3047	55.3386	54.4033	46.4538	69.9621	56.6499	45.88
46.4156	45.8161	75.3158	89.8049	65.6915	67.5122	54.6831	61.2938	56.0981	55.4425	44.5174	48.9331	40.8881	55.8645	53.9184	46.0033	69.3167	56.1706	45.4374
46.6068	46.2656	74.4384	89.5352	67.06	66.9704	55.5556	61.1634	56.1411	56.1141	43.7091	49.4018	42.3856	55.2635	54.3309	46.3722	69.8639	56.5707	45.8486
46.7654	46.2747	74.4099	89.3768	67.1766	67.3715	55.843	60.1045	56.7578	55.8856	44.9898	50.3478	41.7135	55.2064	54.4018	46.4279	69.9463	56.6486	45.905
46.5767	45.9243	75.1883	89.1	66.0841	68.1326	55.6158	61.4887	55.7351	55.6475	43.982	50.3606	41.8563	54.8203	54.0777	46.128	69.538	56.3135	45.6383
46.7509	46.1223	74.8937	89.51	66.5994	67.9395	55.6503	60.9113	56.214	55.9515	44.2402	49.4467	42.4498	54.5016	54.293	46.3186	69.7694	56.5308	45.8588
46.4189	46.122	75.0148	89.5886	66.2673	68.1502	55.4484	60.1468	56.2249	55.945	44.7592	50.1738	41.0919	55.6847	54.1523	46.2147	69.6144	56.4097	45.6397
46.8882	46.1704	74.0963	89.5942	67.2654	67.2846	55.3568	60.5957	56.3114	56.3083	44.4133	50.2455	41.7261	55.5609	54.3505	46.3945	69.9094	56.5974	45.8316
46.2614	46.4476	74.4188	89.5873	67.1733	66.3902	55.487	60.4987	56.7123	55.8889	44.7055	50.3496	42.0955	54.6763	54.3685	46.3895	69.8959	56.6086	45.9044
46.8035	46.0846	74.5949	89.606	66.8113	67.1856	55.6449	60.8032	55.7053	56.4203	43.5896	50.2013	42.2219	55.1486	54.2575	46.3091	69.7709	56.5	45.7696
46.5698	46.0502	75.2187	89.2152	66.1467	68.5547	55.5985	61.0069	56.2903	55.4734	43.7227	50.9736	41.0824	56.4813	54.1332	46.2124	69.6133	56.3933	45.5901
46.5907	46.2245	74.6257	89.3323	66.8461	67.644	56.2853	61.1725	55.8483	55.907	44.0068	50.5434	42.1545	54.9852	54.2995	46.3388	69.8205	56.5369	45.8321
46.6204	46.3052	74.0718	89.2277	67.2722	67.9117	55.7177	60.7761	56.2251	56.1212	43.7308	50.2253	41.4022	56.7433	54.3349	46.4036	69.9325	56.5914	45.7487
46.6332	46.1238	74.0238	90.0585	67.1517	66.2844	55.8727	60.3805	56.1383	55.9751	44.6209	50.1755	42.1443	54.2961	54.2607	46.2828	69.7725	56.4966	45.8159
46.1557	46.1711	74.7987	89.8171	66.4133	67.1517	55.0298	60.229	56.5787	55.6605	44.2041	50.7351	41.4003	55.389	54.1141	46.1663	69.5892	56.3652	45.6209
46.3741	46.2829	75.3613	88.7429	66.3764	68.0116	54.8611	60.5045	56.2371	56.4206	43.7947	50.6109	41.8539	55.4783	54.2534	46.3114	69.7529	56.5047	45.7424
46.0819	46.0783	74.794	90.08	66.1907	67.0381	54.1944	61.413	55.7753	56.2275	44.1927	50.274	41.4691	55.0207	54.0063	46.0794	69.4509	56.2467	45.544
46.2365	45.8009	74.1875	90.6065	66.2111	67.3288	54.9565	61.2575	55.3868	55.8528	43.7612	50.6318	41.6451	54.5429	53.8753	45.9369	69.3153	56.1094	45.4427
46.7278	46.271	74.3129	89.1524	67.1431	68.1688	56.347	60.7895	56.0739	55.9726	43.9061	52.2706	41.4371	56.0498	54.3567	46.4137	69.9369	56.609	45.8008
46.6538	45.5135	75.0392	90.0665	65.6974	66.5961	54.9026	62.0275	55.2883	55.4974	43.8256	51.3489	41.3737	54.5484	53.7941	45.8695	69.1926	56.0261	45.3788
46.628	46.1505	74.1832	89.8991	66.8985	68.387	55.0024	60.9093	56.3458	56.0931	44.0778	50.5638	41.8681	55.2466	54.258	46.2996	69.7807	56.5016	45.7698
46.8864	46.3094	74.3318	89.0581	67.3303	67.7887	55.8076	60.4955	56.3061	56.4033	44.652	51.0414	41.9248	55.1407	54.4596	46.4895	70.0335	56.7038	45.9516
45.9333	46.1015	75.5473	89.4658	65.6466	67.8009	55.0951	60.8437	55.4062	56.2029	43.9468	49.5632	41.5623	55.1537	53.9699	46.049	69.3648	56.2182	45.5066
46.2889	46.292	75.0312	88.7655	66.4723	68.7044	55.1728	61.7334	56.4889	55.5136	44.2665	51.8834	41.1211	55.9916	54.2271	46.291	69.7553	56.4754	45.7047
46.1937	46.2968	73.8299	90.1705	67.1744	66.8772	55.5082	60.1415	56.3133	56.0136	43.7712	51.1785	42.0885	54.8232	54.2329	46.2646	69.7666	56.4756	45.7494
46.6947	46.3506	74.5298	88.8259	67.2606	66.6381	55.5466	61.1395	55.9635	56.5289	44.8548	50.4009	41.5182	55.646	54.4021	46.458	69.976	56.6467	45.8728
46.6087	45.7743	74.8518	90.2416	66.0409	67.1507	55.4098	60.4444	55.7828	55.7866	44.7452	49.8005	41.303	54.8059	53.9777	46.0348	69.3864	56.2242	45.5296
46.3005	45.7726	74.9631	90.0595	65.8603	66.9223	55.6502	60.2995	55.7055	55.4875	43.8134	50.2412	41.5853	54.7309	53.8804	45.9374	69.2894	56.1239	45.4408
46.3451	46.3396	73.9651	89.8205	67.1354	68.1498	54.9994	60.1798	56.1367	56.6691	44.5607	50.5729	41.8098	54.9491	54.3021	46.3413	69.8466	56.5459	45.8035
46.536	46.3555	74.2228	89.4433	67.3065	66.1166	55.3208	60.7716	55.6837	56.8765	44.8077	51.0007	41.0589	56.0331	54.3316	46.4119	69.9003	56.5841	45.7629
46.8625	46.0516	75.0453	89.0515	66.5717	67.2152	55.4593	61.1768	56.2035	55.857	44.6178	49.8189	41.0819	56.2678	54.2327	46.3048	69.7425	56.487	45.6964
45.878	46.1431	74.3581	90.2645	66.4363	66.7739	54.2123	60.3901	55.6608	56.6352	44.429	49.2053	41.6981	54.5532	54.0001	46.0603	69.4634	56.2381	45.5452
46.1275	45.94	75.0302	90.2673	65.9037	66.3536	55.1497	60.485	55.7604	55.7286	43.2394	51.2875	40.4945	56.8859	53.8783	45.9986	69.3089	56.1508	45.2935
46.5023	46.1764	74.1831	89.899	67.0348	66.6708	55.1837	60.1557	55.9672	56.5413	43.4634	51.7761	42.0392	54.9844	54.2288	46.2782	69.7654	56.4746	45.7208
46.8036	45.9878	74.4544	89.5615	66.5766	69.2993	55.3708	61.025	56.0705	55.9766	44.9282	50.5176	41.5937	54.7563	54.2081	46.2425	69.7055	56.4476	45.7507
45.9784	45.8054	75.5963	89.7198	65.3663	66.033	54.6849	61.3073	55.354	55.7062	44.7355	51.0921	40.1615	55.6546	53.7447	45.8594	69.1106	56.0005	45.247
46.1254	45.8656	74.9023	90.3551	65.8485	67.1815	55.5096	59.6806	56.19	55.3179	44.0342	49.5277	41.4259	55.0438	53.8911	45.9467	69.2874	56.1416	45.439
46.6243	46.1238	74.1804	89.8416	67.0478	66.6784	55.4141	60.3276	56.7297	55.6224	44.7352	49.825	41.5891	55.2681	54.2458	46.2801	69.7715	56.49	45.7599
46.662	46.0915	74.7451	89.5865	66.4697	68.8991	56.001	60.6419	56.0447	55.859	45.2637	49.9877	41.5008	54.8397	54.2326	46.2696	69.703	56.4769	45.774
46.3536	46.4367	74.3634	89.5934	67.1094	67.4616	55.9654	60.2091	56.0909	56.3727	44.4968	50.0755	41.85	55.3591	54.3677	46.4107	69.9023	56.6161	45.8585
46.5268	46.0758	74.0332	90.176	66.8524	67.6515	55.3504	60.7571	56.1696	55.8865	45.3941	50.734	41.1677	54.8539	54.175	46.2166	69.6728	56.4182	45.7013
46.295	46.244	75.1128	89.3348	66.3805	67.7492	55.1772	60.0968	56.2908	56.206	45.0452	49.9176	41.5512	54.8628	54.2169	46.2599	69.6831	56.4656	45.7428
46.3815	46.311	74.7449	89.4576	66.8061	67.0537	54.9336	60.4719	56.4659	56.2325	44.0275	50.5746	41.7457	55.5596	54.2803	46.333	69.8003	56.5309	45.7646
46.6122	46.3368	73.8337	89.6065	67.4383	67.8421	55.6617	60.2337	56.7789	55.9324	45.49	49.7897	41.8483	54.6502	54.4126	46.4228	69.9712	56.6516	45.9437
46.7396	46.1332	74.4674	89.2836	66.8683	68.2908	55.6589	61.8079	56.2697	55.5713	43.7717	49.9409	42.2062	55.292	54.2854	46.3225	69.8235	56.5194	45.8208
46.389	45.6047	74.8701	90.3165	65.6903	66.854	54.916	60.5108	55.3778	55.8502	44.3589	50.4748	40.8395	55.0305	53.7674	45.8496	69.16	56.0156	45.303
46.693	46.3525	73.8582	89.5218	67.5145	67.6029	56.0226	60.5071	56.0372	56.4655	44.1769	50.3955	42.4352	54.7598	54.4353	46.4588	70.0093	56.6728	45.9518
46.1366	45.3325	73.9275	90.742	65.8061	66.457	54.3509	60.7812	55.3546	55.3179	43.3253	50.1135	41.2114	54.5405	53.5142	45.5836	68.9412	55.7449	45.0922
46.7603	45.766	74.784	89.9573	66.2154	66.9697	55.2338	61.7669	55.8044	55.5281	45.1991	50.5074	41.0486	54.8312	54.0165	46.0764	69.4558	56.254	45.5759
46.2127	46.0646	75.4423	89.6545	65.9268	67.0047	54.6899	60.3542	55.9711	56.2516	43.6867	49.8418	42.213	54.443	54.0585	46.1108	69.466	56.303	45.6203
46.3666	46.2909	75.0627	89.0368	66.4526	68.8443	55.7193	60.048	56.2621	56.1278	44.5782	49.6229	41.9066	55.0061	54.2795	46.3145	69.768	56.5271	45.8031
46.4597	46.1836	74.9126	89.5383	66.5012	67.8078	55.0826	60.7932	55.9782	56.3624	43.9576	51.4001	42.0415	54.6648	54.2244	46.2698	69.7075	56.4674	45.7561
46.3766	46.0914	75.0499	89.478	66.2617	67.5273	55.346	60.1333	56.07	56.029	43.765	50.3351	41.2042	56.1931	54.1019	46.1804	69.5822	56.3629	45.5568
46.432	46.0786	75.4434	89.1624	66.0602	67.7949	55.6895	60.3048	56.3013	55.605	43.9406	51.5603	41.3038	55.6493	54.1257	46.1889	69.5809	56.383	45.6166
47.0098	46.1127	74.9101	89.1355	66.9015	66.868	55.2748	60.3547	56.518	56.2433	43.9004	51.9249	42.1105	54.9247	54.3587	46.3928	69.8885	56.6057	45.8627
46.2565	45.9202	74.5034	90.37	66.2071	67.45	55.5668	59.7296	56.0161	55.6468	43.8596	51.9014	40.821	55.7874	53.9492	46.0252	69.4069	56.21	45.4184
46.8995	46.1835	74.0465	89.6967	67.3151	67.4841	55.5092	61.0599	56.5941	55.8734	44.4219	50.773	42.3128	54.5592	54.3927	46.4071	69.9397	56.6273	45.9392
46.4618	46.0188	75.4608	89.2021	65.9748	67.8821	55.2159	60.4058	56.5454	55.5146	44.9636	50.4578	41.1887	55.1185	54.1072	46.1571	69.5394	56.3582	45.6388
46.1593	46.1666	74.395	90.0992	66.5191	68.0036	55.5805	60.6175	56.4255	55.3867	44.7967	49.5171	41.3274	55.3449	54.119	46.1643	69.5922	56.365	45.6472
46.7131	46.3525	74.3273	89.1111	67.2127	68.5452	55.183	60.5551	56.6438	56.3337	45.0013	49.4801	42.0796	54.9177	54.4454	46.4651	70.0048	56.6857	45.9645
46.5375	46.0469	74.6449	90.221	66.5622	66.6633	55.6574	60.4219	56.2206	55.7433	44.1122	50.4698	42.1344	54.4339	54.1674	46.2001	69.6185	56.4089	45.7303
46.3141	46.2205	73.9317	90.0429	66.9689	67.764	55.781	60.7825	55.8111	56.0677	44.7323	50.6559	41.2332	55.4629	54.1934	46.2498	69.7176	56.4396	45.6856
46.3232	46.4398	74.0862	89.5395	67.2564	67.6354	55.5836	60.7867	56.1168	56.355	44.7341	49.5895	41.9649	55.0722	54.369	46.4034	69.9196	56.6092	45.8817
46.1311	46.3424	75.2946	88.8907	66.2962	67.9523	55.6579	61.3468	55.6674	56.1557	45.1021	49.5802	41.3478	55.3131	54.2129	46.2765	69.6843	56.4575	45.7318
46.2206	46.2429	74.9155	89.7641	66.4898	66.558	55.1606	60.3527	56.0893	56.2142	44.9523	50.5664	40.986	55.5948	54.1656	46.2359	69.6351	56.4221	45.6456
46.6502	46.1886	75.055	89.1924	66.5879	67.5265	55.3942	60.1732	55.9879	56.5737	45.1123	51.0355	41.5634	54.6921	54.288	46.3327	69.7774	56.5355	45.8038
46.4755	46.2098	74.0025	89.889	67.0764	67.466	55.8549	60.0031	56.3353	55.8845	44.0819	50.809	41.2349	56.1696	54.2333	46.2927	69.7834	56.4901	45.678
46.8918	46.1736	74.7052	89.1593	66.8882	67.8187	55.5203	60.4403	56.1431	56.4126	44.5536	51.4616	41.0355	56.2202	54.328	46.3978	69.8754	56.5882	45.7565
46.7987	46.3203	73.7655	89.2823	67.5781	68.0535	55.8677	60.9642	56.0753	56.3896	44.0917	50.524	42.3751	54.9725	54.4449	46.4697	70.0406	56.6805	45.9542
46.648	46.3042	74.5352	89.067	67.0889	67.4112	55.0798	60.4262	56.4714	56.3881	44.7115	51.5451	41.1934	55.8522	54.3553	46.4115	69.923	56.6096	45.8006
46.2344	45.9555	73.9479	90.6053	66.5651	67.3291	55.0584	59.5314	56.3236	55.7767	45.2	50.8229	40.8271	54.9077	53.9936	46.0425	69.4632	56.2441	45.5078
46.3143	45.5991	74.2903	90.7283	65.8664	68.0168	55.1285	60.3129	55.6212	55.5403	44.1939	50.722	41.4408	54.0796	53.7759	45.8224	69.176	56.0137	45.3656
46.5926	46.3701	73.9548	89.2986	67.4181	68.0991	55.818	61.5225	56.5647	55.667	44.5189	50.3956	42.2774	54.7904	54.4256	46.4396	70.0009	56.6558	45.97
46.7533	46.068	74.2246	89.884	66.9676	66.9141	55.543	61.0511	55.8707	56.1442	43.8851	49.5298	41.9579	55.4445	54.2287	46.282	69.7499	56.4708	45.7364
46.4642	45.9011	75.6049	89.2462	65.7335	67.5491	55.4405	60.7591	55.9781	55.597	45.4706	50.5111	40.9862	54.6478	54.0206	46.0769	69.4149	56.2682	45.5774
46.4587	46.3401	74.5418	89.3212	66.8664	68.7168	56.4034	60.4173	56.2444	55.8092	43.7808	50.1557	41.9477	55.7926	54.3332	46.3771	69.8701	56.5828	45.8184
46.5032	46.2914	74.5064	89.4638	66.914	67.7685	55.7238	60.3187	56.2092	56.1791	44.1864	49.9642	41.6428	55.8464	54.3042	46.3576	69.838	56.5567	45.7752
46.4383	46.2914	75.1456	88.9624	66.691	66.3591	55.265	60.7187	56.1802	56.2571	43.8512	50.7015	41.8724	55.4711	54.2804	46.3372	69.7939	56.5292	45.77
46.7532	46.025	74.7336	89.3478	66.5294	68.3449	55.8285	61.3153	55.6984	55.9728	43.8097	49.93	41.7455	55.6893	54.1906	46.2524	69.6978	56.4346	45.6937
47.0103	45.8622	75.1939	89.531	66.2883	67.2985	55.5377	60.7254	55.8883	56.0934	43.8431	50.7219	42.2357	54.4858	54.1807	46.2207	69.6295	56.4227	45.7375
46.5936	46.1968	74.5317	89.6638	66.8502	67.1475	55.1376	60.4045	55.8561	56.6814	43.9503	50.9331	41.4803	55.8485	54.2481	46.3207	69.7756	56.5022	45.7027
46.4844	46.1608	74.255	89.9897	66.845	67.2307	55.4674	61.4724	55.7577	56.075	44.5223	50.9636	41.2277	55.6296	54.1932	46.2618	69.7044	56.4387	45.6846
45.7701	45.7867	74.4002	90.5884	65.8633	66.5745	54.5229	60.5168	55.1764	56.0602	43.5849	50.2882	41.3498	54.6444	53.7032	45.7815	69.1191	55.9421	45.2566
46.9513	46.1652	73.9227	89.7987	67.3637	67.3209	55.8803	60.2947	56.3245	56.1832	45.0774	49.0326	41.8841	55.0879	54.3832	46.4107	69.9265	56.6263	45.8969
46.5291	46.0866	75.0898	89.6445	66.3961	66.4436	55.7278	59.8166	55.7508	56.3711	43.7139	50.734	41.4843	55.7698	54.1479	46.2248	69.6189	56.4067	45.6153
46.5749	46.1532	74.1704	90.1715	66.8791	67.6545	55.4929	60.5254	55.8822	56.3332	43.9783	49.6902	41.648	55.8111	54.2211	46.2849	69.7299	56.4728	45.6997
46.7853	46.3004	74.015	89.2498	67.268	69.2355	55.587	61.1093	56.0377	56.4811	44.9753	50.3176	41.9395	54.8937	54.4238	46.4518	69.9904	56.6609	45.9418
46.756	46.2008	74.652	89.1705	66.8807	67.9076	55.93	60.5396	56.1628	56.0654	43.8482	51.9841	41.2272	56.3544	54.3051	46.3742	69.8605	56.5649	45.7308
46.9463	46.2467	74.3844	88.9105	67.1392	69.2998	55.9755	60.8914	56.462	55.9851	44.6558	50.4989	42.2484	54.7455	54.4535	46.4651	70.0145	56.6902	45.9884
46.1917	46.2838	74.7428	89.7754	66.5909	67.2959	55.9587	60.2527	56.3084	55.6681	43.9748	50.8398	41.4981	55.7256	54.199	46.255	69.6896	56.4533	45.6857
46.3362	46.475	74.0915	89.0142	67.2412	69.0941	55.4067	61.4302	56.3738	56.0602	44.588	51.2218	41.6199	55.5185	54.3938	46.4317	69.9818	56.635	45.881
46.8644	46.1827	74.337	89.3347	67.0408	68.61	56.2895	60.6252	56.3274	55.7817	43.802	50.4937	41.9516	55.7612	54.3562	46.3956	69.9114	56.6036	45.8414
46.1431	45.7178	74.7142	90.5573	65.6921	67.7037	54.9718	60.2492	55.6729	55.6486	43.8428	49.7167	41.4355	54.7637	53.7868	45.8506	69.1709	56.0322	45.3495
46.373	46.4709	74.5576	89.0074	67.08	68.1815	55.7301	60.7524	56.6548	55.8716	44.6604	50.4029	41.8979	55.2528	54.4137	46.4404	69.967	56.6568	45.9222
46.708	46.2363	74.7205	89.5211	66.9095	66.7742	55.5776	60.167	55.9395	56.6606	44.8338	50.2958	41.7373	55.0295	54.335	46.3836	69.8426	56.5829	45.8368
46.7618	46.0184	75.4099	88.6424	66.2518	67.6072	55.3498	61.211	55.8017	56.1105	43.4694	51.2616	41.0952	56.6336	54.1548	46.2505	69.6641	56.4153	45.5825
46.5488	46.1338	73.9566	89.6317	67.1967	66.3531	54.8196	61.3972	55.7777	56.4433	43.3017	50.467	42.1153	55.3322	54.2045	46.2634	69.7726	56.4403	45.7017
46.8288	46.2772	73.9636	89.2148	67.4709	67.471	55.6533	60.9778	56.1431	56.3405	44.3182	50.1132	41.8058	55.7474	54.4041	46.4494	69.9974	56.6479	45.8752
46.7968	46.0343	75.1271	89.0406	66.2921	69.1767	56.1543	60.6581	56.2298	55.5926	45.2262	51.1408	41.2991	54.9479	54.2348	46.2723	69.7073	56.4815	45.7673
46.6977	45.9795	75.1665	89.3112	66.3577	66.8926	55.6307	60.9785	56.0911	55.7102	43.7769	50.3909	42.3926	54.3492	54.1718	46.2037	69.6347	56.4077	45.745
47.1712	46.0958	74.6273	88.8167	67.082	67.8256	55.3868	61.0046	56.0733	56.5177	43.6812	50.1341	42.4965	55.0901	54.3974	46.4315	69.963	56.6361	45.9064
46.7323	45.9843	74.9651	89.5445	66.3243	67.8086	54.4286	60.4357	55.9042	56.6801	44.4003	50.4652	40.8559	56.217	54.1255	46.2178	69.6139	56.3861	45.5663
46.7505	46.2394	74.2849	89.1363	67.2002	67.3451	55.3655	61.5092	56.2053	56.0802	44.5594	51.6552	41.0943	56.1296	54.3339	46.399	69.9157	56.5831	45.7798
46.3103	45.921	74.6849	90.4151	66.135	67.3553	54.9461	60.2098	56.1002	55.8358	44.4836	51.2055	41.3372	54.6292	53.9906	46.0426	69.4118	56.2385	45.5355
46.6276	46.27	74.1919	89.5748	67.0967	68.0345	55.8164	60.8622	56.031	56.2111	44.8718	49.4523	41.6857	55.3922	54.3386	46.3816	69.8763	56.5822	45.8415
46.7971	46.3335	74.8254	88.8178	67.0953	67.1919	55.6918	60.6102	56.1132	56.5972	44.839	49.717	42.4181	54.4129	54.456	46.4783	69.9932	56.6929	45.9949
46.4149	46.0898	74.2911	89.908	66.5831	69.0813	55.1057	60.9435	56.745	55.3258	44.3404	49.9741	41.8374	54.9375	54.1638	46.1913	69.6582	56.4014	45.719
46.5193	46.0934	74.0073	90.0562	66.8379	68.5767	54.9479	60.7378	56.341	55.9744	43.8799	50.2861	41.937	55.1285	54.1879	46.2264	69.7064	56.4297	45.7096
46.4861	46.2314	75.0634	89.3181	66.583	66.7841	55.9169	60.1397	56.0459	56.151	44.993	50.3406	41.2596	55.4539	54.2527	46.3109	69.7373	56.5068	45.7415
46.4836	46.1961	74.711	89.7096	66.7372	66.5479	55.2365	60.1554	56.38	56.0977	44.1035	49.8962	41.4156	56.039	54.22	46.2858	69.7254	56.4775	45.682
46.5716	46.2987	74.0834	89.4597	67.3428	66.9783	54.828	60.0986	56.7633	56.3116	44.0483	49.8644	42.4121	54.7959	54.3632	46.3839	69.9319	56.602	45.8808
46.1764	45.7958	74.3612	90.566	66.1054	66.9805	54.4607	61.2023	55.7961	55.6459	43.4332	50.7705	41.3259	55.2751	53.8386	45.9146	69.2801	56.0813	45.3691
46.6293	46.1559	74.9359	89.3081	66.5198	67.9549	55.373	61.1615	55.9469	56.1486	44.1292	49.8339	41.2156	56.4408	54.2219	46.3037	69.728	56.4787	45.6728
46.4521	46.2795	74.4426	89.6021	66.8917	67.8358	55.397	60.4336	56.0871	56.3893	44.3163	50.497	41.8698	55.1013	54.2906	46.3334	69.8131	56.536	45.7965
46.717	46.1233	74.1368	89.7492	66.9003	68.7864	55.4966	60.3064	56.0064	56.3662	44.4264	50.1485	41.4025	55.7874	54.2526	46.3086	69.787	56.5047	45.7221
46.5433	46.1718	75.0617	89.6462	66.4569	67.344	55.8282	60.1687	56.0267	56.1722	44.6884	50.3906	41.8164	54.7266	54.2456	46.2878	69.7004	56.4934	45.7809
47.1385	45.9931	74.7115	89.2956	66.8362	67.3386	56.303	61.1062	56.2916	55.5107	45.767	51.5732	40.8798	55.3062	54.3056	46.3507	69.8211	56.5528	45.8082
46.6498	46.0416	75.0045	89.5814	66.2388	68.9633	55.3959	61.0352	56.1258	55.8601	44.6126	51.1348	41.6073	54.8239	54.188	46.2315	69.6407	56.4329	45.7318
46.5695	46.1127	74.6099	89.7576	66.6624	67.532	55.7742	60.4862	56.0251	56.0083	44.4388	51.7464	41.7284	54.6417	54.217	46.2553	69.7076	56.4608	45.7477
46.3795	46.1744	74.612	89.6344	66.702	66.7818	55.5868	60.8755	56.0815	55.8419	44.5857	50.8577	41.3487	55.3343	54.1841	46.2384	69.6858	56.4301	45.6899
46.8442	46.0196	74.0544	90.0794	66.8725	68.3708	55.7113	60.8798	55.767	56.1987	44.6218	49.9112	41.3861	55.6156	54.219	46.277	69.7305	56.4665	45.7127
46.8339	45.9514	74.9233	89.4284	66.4018	67.8962	55.3107	60.8171	55.7533	56.2992	43.7843	49.5713	41.8739	55.447	54.1661	46.2269	69.6513	56.4125	45.6743
46.0585	46.0755	73.919	90.2969	66.6475	67.4552	55.3468	60.4993	55.922	55.7306	43.9139	50.1833	40.9742	56.1175	53.9949	46.0702	69.5043	56.248	45.46
46.7304	45.9132	75.1714	89.4075	66.1885	67.7563	55.063	60.4958	56.4421	55.719	43.839	49.5617	42.0637	54.9529	54.1285	46.1684	69.5842	56.3728	45.6752
46.3274	45.5963	74.4996	90.7215	65.847	66.8135	54.846	60.8297	55.6506	55.4518	43.4201	50.7027	41.3491	54.9551	53.753	45.8246	69.156	55.9961	45.3061
46.5762	46.2674	74.5129	89.5239	66.9825	67.4443	55.4143	60.5799	56.5253	56.0134	43.9679	50.2371	42.4199	54.7373	54.3405	46.3639	69.8652	56.5804	45.8765
46.6286	46.3215	74.1924	89.2142	67.183	68.6387	55.1161	61.1325	56.1583	56.4886	43.8023	51.6196	42.0964	55.205	54.3773	46.4174	69.9548	56.6182	45.8691
46.6857	46.1735	74.5969	89.5335	66.7052	69.0056	55.7957	60.5082	56.1893	56.0843	44.3533	50.1523	42.2919	54.5193	54.3116	46.3334	69.8094	56.5516	45.8628
45.9574	46.1197	74.7736	90.1622	66.1007	67.8249	55.0255	61.6494	55.9969	55.4479	43.621	50.1801	41.4902	55.611	53.9968	46.069	69.4371	56.2414	45.5252
46.9919	46.0642	74.7899	89.4014	66.865	66.7518	55.6338	60.1706	56.2964	56.2302	44.7612	50.068	42.1426	54.4419	54.3301	46.3538	69.831	56.5716	45.8738
46.3048	46.0559	75.0879	89.7801	66.1748	67.2107	55.3517	60.0512	56.2348	55.8269	44.3397	49.9657	42.0401	54.254	54.101	46.1336	69.5298	56.3435	45.6728
46.1969	46.0988	74.9027	89.8385	66.2093	67.5119	55.2537	60.1091	56.4808	55.5181	44.0708	50.0948	40.7558	56.5899	54.0456	46.1294	69.5153	56.3113	45.4882
46.7728	46.1453	74.7507	89.2603	66.6701	68.415	54.9999	60.9715	55.7428	56.7344	43.9611	49.5157	41.6154	56.0883	54.265	46.3412	69.7914	56.5162	45.7257
46.5288	46.1269	74.7632	89.7879	66.5462	67.5672	55.6333	60.0138	56.2522	55.9922	44.4448	50.9646	41.4985	55.2197	54.2043	46.2524	69.6841	56.4566	45.7085
46.3764	46.3767	73.7009	89.9733	67.3418	67.9759	55.5781	60.6295	56.1455	56.3	44.3126	49.3141	42.0427	55.3111	54.3395	46.3766	69.8901	56.5821	45.8431
46.9265	46.227	74.1901	89.4715	67.2413	68.3092	55.8682	60.8786	56.3204	56.1253	44.3082	50.33	42.4808	54.6098	54.4304	46.4454	69.9782	56.6666	45.9713
46.6613	46.0238	74.1644	90.0306	66.9006	66.9918	55.4762	60.532	56.2136	55.8738	44.2946	52.1178	41.6468	54.7033	54.1862	46.2229	69.6991	56.4288	45.7098
46.7841	46.2146	74.6914	89.2694	66.984	67.0998	55.2607	60.4973	56.3388	56.3833	44.294	51.268	42.1185	54.7138	54.361	46.3924	69.8919	56.6036	45.8793
46.6337	46.1927	74.2511	89.4646	67.0723	67.0903	55.346	61.6697	56.2455	55.791	44.5348	50.414	41.184	56.1307	54.2654	46.3304	69.821	56.5114	45.7346
46.1397	46.2699	75.2935	89.3135	66.1194	68.5349	55.3061	60.9089	56.0686	55.9818	44.5403	50.4989	41.5394	55.1308	54.1749	46.2293	69.6202	56.4236	45.703
47.0153	45.9393	73.7237	90.2697	67.0811	68.0688	56.0059	60.4046	55.8593	56.1187	45.0003	50.7912	41.2265	55.2949	54.2281	46.2752	69.7493	56.4759	45.7245
46.8754	46.153	74.7002	89.3678	66.7973	68.7003	55.8221	60.2557	56.3818	56.1022	43.8916	50.8578	42.5244	54.5166	54.3612	46.3786	69.8746	56.6031	45.9019
46.8809	46.1655	74.7949	88.9996	66.9708	66.6099	55.294	60.7381	56.3278	56.2576	44.932	50.2188	41.5475	55.366	54.3428	46.3888	69.8786	56.5892	45.8363
46.3074	46.0397	75.7372	88.8253	65.8582	66.7653	55.5626	60.9628	55.4396	56.093	44.151	50.0051	41.5579	55.1324	54.0491	46.1233	69.474	56.2949	45.5809
46.8855	46.0919	74.4955	89.7182	66.8008	68.1854	56.2783	59.9187	56.1502	56.0282	45.2252	49.904	41.2452	55.5323	54.2926	46.3397	69.7961	56.5463	45.781
46.8624	46.1787	74.0917	89.5119	67.1145	68.9037	55.1893	61.1184	56.0992	56.4578	45.0678	50.6756	41.8012	54.7248	54.3617	46.3922	69.9063	56.5992	45.8882
47.0606	46.0985	74.5858	89.1483	66.8818	68.8157	55.8206	60.9423	55.8198	56.4615	44.7536	50.5683	41.9376	54.8324	54.3639	46.3989	69.8935	56.6037	45.8885
46.5906	46.2164	73.961	89.9888	67.0639	68.3187	56.2224	60.0755	55.877	56.2455	44.189	50.4379	41.5826	55.7187	54.2797	46.3332	69.8156	56.5313	45.7521
46.7257	45.9688	73.9049	90.3911	66.911	67.6543	55.7155	60.6435	56.1868	55.6961	43.7925	50.4806	42.2482	54.579	54.1789	46.2052	69.6772	56.4162	45.734
46.0648	45.8252	74.4383	90.6494	65.974	67.1613	55.1016	60.0888	55.5313	55.9041	45.0267	50.2185	40.7288	54.8401	53.8287	45.9	69.2345	56.0777	45.3635
46.5132	46.4451	73.7922	89.4177	67.4705	68.4627	55.3603	60.6398	56.3911	56.4416	45.8887	50.5903	41.1893	55.252	54.4307	46.4664	70.0094	56.677	45.9098
46.4526	46.139	74.7057	89.8363	66.5548	67.4419	55.1785	60.8733	55.9703	56.1951	44.5946	51.5097	41.6684	54.576	54.1917	46.2369	69.6664	56.4341	45.7296
46.1019	45.9672	73.6423	90.4243	66.78	66.913	54.4934	60.4555	55.9859	56.0343	44.0906	49.8353	41.9924	54.1023	53.9767	46.0093	69.4764	56.2067	45.5471
46.8388	46.2099	73.9467	89.6384	67.2373	68.441	55.542	60.5574	55.9448	56.6149	44.7949	49.978	41.5932	55.5132	54.3583	46.4063	69.9159	56.605	45.8378
46.4392	46.042	74.3936	90.2169	66.6617	66.2613	55.362	60.3112	55.9408	56.0672	44.4101	50.8475	41.2219	55.3885	54.1017	46.166	69.5822	56.353	45.5959
46.4733	46.2133	73.7434	89.7952	67.116	68.5125	55.9324	61.5201	55.6884	55.9607	43.6935	49.7623	41.5306	56.336	54.2239	46.2945	69.7893	56.4693	45.6853
46.6207	46.2522	75.2845	88.7776	66.5283	68.0724	55.5126	60.4304	56.3053	56.2253	44.1588	49.8246	42.2705	54.9068	54.3334	46.3672	69.8286	56.5783	45.8619
46.7557	45.9081	74.1138	90.1944	66.9298	65.8331	55.3508	60.1488	56.2196	55.9103	44.0266	51.4043	41.7878	54.6984	54.1345	46.1727	69.6397	56.3774	45.6606
46.5566	46.4453	74.2931	89.0238	67.406	67.3299	54.7589	60.4043	56.5919	56.6968	44.1563	50.1864	42.4959	54.7807	54.4566	46.48	70.0414	56.6947	45.9659
46.2404	45.9098	74.19	90.5271	66.4192	67.0083	54.9406	60.7328	56.2141	55.4631	43.7656	49.5854	41.8463	54.8225	53.9682	46.013	69.4239	56.2065	45.5282
46.3354	46.3059	74.1787	89.6258	66.8208	69.659	55.001	61.127	56.3903	55.994	43.787	49.343	41.6551	56.2572	54.2561	46.3151	69.7975	56.5068	45.724
46.7603	46.2836	74.4452	89.3371	67.0603	68.2187	55.8176	60.3889	56.0189	56.5238	44.0936	49.9041	41.9982	55.5979	54.3854	46.4325	69.9329	56.6341	45.8647
46.7603	46.047	73.9649	89.8372	67.0308	67.8266	55.4409	61.9801	55.8897	55.845	43.6175	49.0229	42.3711	55.1558	54.2271	46.2697	69.7636	56.4567	45.7713
46.1759	46.0687	73.7788	90.4124	66.8414	66.6604	55.0026	61.0886	55.4918	56.2405	44.0198	51.1049	41.2431	55.3862	54.0281	46.1022	69.5398	56.2706	45.5235
46.3887	46.3251	74.4503	89.6716	66.9602	67.1607	55.8992	60.5001	56.1528	56.0745	45.1397	50.6377	41.6531	54.7458	54.3113	46.3449	69.8205	56.5543	45.8381
46.5415	46.1176	75.0356	89.5872	66.2481	69.05	55.2507	59.7206	56.3159	56.244	44.5787	49.6763	41.7597	54.9854	54.2083	46.25	69.6608	56.4603	45.7328
46.7319	46.2249	74.7799	89.3166	66.8372	67.8725	56.0114	60.3512	56.3918	55.943	43.5352	50.3681	42.4674	55.0913	54.3534	46.3832	69.8735	56.5985	45.8713
46.2134	45.9052	74.7626	90.3312	66.0416	66.7808	55.3499	60.684	55.7627	55.5914	43.4344	50.2649	40.93	56.3477	53.9045	46.0014	69.3415	56.1645	45.3706
46.3812	46.2626	74.672	89.2826	66.7776	67.4318	55.4583	61.6933	56.2166	55.7078	44.5643	50.5476	41.8805	54.8311	54.263	46.2996	69.7782	56.4966	45.8119
46.4267	45.9602	74.6112	90.2446	66.36	66.9001	55.0055	60.46	56.0659	55.9231	44.2358	50.342	41.4337	55.1516	54.047	46.1059	69.498	56.2954	45.5697
46.3392	46.0172	75.0829	89.7823	66.1561	66.437	55.0321	60.9088	55.4387	56.355	44.3566	51.6365	40.8108	55.6698	54.0223	46.1178	69.472	56.2772	45.4977
46.4027	46.144	74.4744	90.0959	66.7281	66.5462	55.3956	60.6601	55.9992	56.0864	44.2191	49.7362	42.1248	54.591	54.1856	46.2247	69.6603	56.425	45.737
46.7155	46.2601	74.0949	89.6311	67.1627	68.4002	55.2506	60.8813	56.2729	56.3413	44.6504	50.7469	41.6687	55.3505	54.361	46.4023	69.9112	56.6061	45.8539
46.7693	46.3361	74.228	88.7803	67.2673	68.8751	55.7843	60.7766	56.0519	56.4778	43.9872	50.1987	41.7006	56.2582	54.4155	46.4713	70.0191	56.6661	45.8528
46.4053	46.3829	74.1504	89.2707	67.2136	67.8701	55.1421	61.1022	56.2448	56.2786	43.6931	52.1806	41.4521	56.1141	54.3264	46.3899	69.9183	56.578	45.7613
46.3383	46.1116	74.3349	89.9377	66.4714	69.2253	55.6915	61.4506	55.7041	55.8052	44.3487	50.7725	41.4478	55.2507	54.1262	46.1824	69.6112	56.3673	45.6539
46.6874	45.8842	74.6836	90.1222	66.2391	68.5071	55.6699	60.304	56.2154	55.5614	43.648	50.103	41.6796	55.5212	54.0819	46.135	69.5344	56.3338	45.5981
46.8937	46.3226	73.9377	89.2709	67.5519	67.6495	55.8382	60.7582	55.8751	56.7476	44.6719	50.2342	42.0975	55.0421	54.4664	46.501	70.0517	56.7051	45.965
46.4862	45.9487	75.3098	89.2728	66.0797	66.9419	55.1834	61.281	55.6205	56.0179	43.401	50.9673	42.0309	54.7668	54.0557	46.1165	69.507	56.295	45.6027
46.5994	46.1437	74.4461	89.8752	66.7147	68.6436	55.0586	60.2724	56.8628	55.7437	44.2817	50.2465	41.9857	54.9497	54.2602	46.286	69.7591	56.5045	45.7949
46.3806	46.2566	74.3708	89.5424	66.8805	67.6308	55.2148	61.7865	56.0866	55.9215	45.1445	49.663	41.6675	54.8477	54.2552	46.2953	69.7713	56.4879	45.8031
46.4793	46.2417	74.6201	89.1163	66.7236	68.8873	55.3208	61.0048	56.5895	55.6793	44.423	52.0582	41.2196	55.7098	54.2667	46.3159	69.8092	56.5165	45.7443
46.3908	46.2278	73.9555	90.1119	66.9257	68.6171	55.3025	60.0637	56.1579	56.3087	44.119	50.947	41.306	55.8964	54.2181	46.2787	69.7493	56.4745	45.6736
46.083	45.7807	75.1293	90.2566	65.4854	67.4427	55.54	60.1265	55.1491	55.9231	45.0281	49.1551	40.5831	55.2541	53.7831	45.8751	69.1425	56.0375	45.3105
46.0624	45.8292	75.1012	90.2883	65.7103	66.6044	55.0964	60.1047	55.9216	55.5483	44.0357	51.5023	41.4613	54.2417	53.8477	45.902	69.2255	56.0935	45.4201
46.4249	46.3127	74.5696	89.6949	66.9496	66.5374	55.9965	60.6747	55.9954	56.1131	44.2486	50.4221	42.0764	54.9123	54.3076	46.3477	69.8138	56.5498	45.8332
46.7605	46.2657	74.1999	89.6091	67.2217	67.7304	55.2419	60.2705	56.363	56.5254	44.2701	51.1535	42.0532	54.9678	54.3877	46.4202	69.9393	56.6327	45.8873
46.6085	46.2139	74.2901	89.6073	67.0467	67.1264	55.2184	60.7394	55.956	56.5067	44.4673	50.3243	41.6938	55.2941	54.2853	46.3371	69.8228	56.5295	45.7799
46.5227	46.4315	74.4818	88.795	67.1736	68.0022	56.0557	60.9372	55.97	56.3212	44.3359	50.7805	41.5664	55.9801	54.4041	46.46	69.9862	56.6529	45.8584
46.4081	45.9832	74.3581	90.0223	66.5233	66.9904	55.3339	62.1853	55.7435	55.4513	44.2013	49.7482	40.9876	56.1822	54.0288	46.1158	69.523	56.2712	45.5239
46.8078	46.0393	74.7705	89.5453	66.6053	68.0455	55.1644	60.6631	56.1826	56.21	43.6737	51.2884	42.3531	54.4953	54.2476	46.2792	69.7437	56.4884	45.7895
46.6672	46.1659	75.2202	88.9106	66.4525	67.9978	55.4933	60.1417	56.1435	56.3145	44.3121	51.1018	41.3115	55.8199	54.2582	46.3224	69.7621	56.5166	45.7195
46.5287	46.4738	74.7439	88.5558	67.2079	66.9207	55.853	60.4837	55.9705	56.6701	44.4019	51.0302	41.642	55.7707	54.4344	46.491	70.0157	56.6847	45.884
46.2942	46.2453	75.2947	89.0358	66.2897	67.8441	54.9491	60.3012	56.3589	56.1888	45.6967	51.2043	40.9711	54.8718	54.2102	46.2606	69.6781	56.4623	45.7195
46.7111	46.3607	74.4768	88.9301	67.324	66.9407	55.3773	60.9149	56.4865	56.2782	44.2521	49.7221	42.645	54.5902	54.4539	46.4701	70.0199	56.6878	45.9908
46.2938	46.1382	73.5792	90.5189	67.0989	67.0038	55.3879	61.4375	55.8994	55.8281	44.2354	51.3466	42.0266	54.2145	54.1549	46.1868	69.6627	56.3845	45.7227
46.4169	46.1861	74.0193	90.0419	67.0275	67.2346	55.4087	60.0074	56.0004	56.3921	43.5706	51.5529	42.0904	54.8172	54.2174	46.2582	69.7491	56.4618	45.7229
45.692	45.791	73.3858	90.7992	66.4516	66.1971	54.8089	60.5775	55.4093	55.5766	43.7647	51.6114	40.5446	55.4226	53.6751	45.7601	69.1663	55.9191	45.1688
46.4576	46.069	74.5718	89.8652	66.4077	68.7601	55.5137	61.4965	56.2555	55.3508	43.8251	49.3132	41.6404	55.8847	54.1313	46.1903	69.613	56.3762	45.6477
46.553	46.4589	74.0527	89.0407	67.5107	67.4725	56.2207	60.1618	56.187	56.3528	44.0924	51.0955	41.4827	56.324	54.4314	46.4883	70.0436	56.687	45.8489
46.5712	46.2701	75.2702	88.8192	66.6111	66.9587	55.2255	60.1128	56.1608	56.587	45.0461	50.9722	41.3863	55.1668	54.3098	46.3641	69.8121	56.5621	45.7972
46.4829	46.348	74.8224	88.8214	66.9823	66.4376	55.5344	60.3357	55.7645	56.7683	43.7569	51.2492	41.5213	56.0827	54.3135	46.3901	69.8788	56.5685	45.7424
46.2525	46.1552	73.9005	90.2376	66.7585	68.6777	55.796	60.4023	55.8085	55.9905	43.7315	50.5044	41.3986	55.9103	54.1209	46.1856	69.6367	56.3731	45.5931
46.4935	46.1212	75.391	89.2159	66.1534	68.1377	54.9461	60.3493	56.4897	55.999	44.6232	49.7951	41.9496	54.582	54.2026	46.2374	69.6443	56.4477	45.7584
46.6788	46.2047	74.7426	89.5292	66.7328	67.9511	55.4089	60.6092	56.1552	56.3135	44.5419	50.2215	41.8076	55.1664	54.3083	46.3527	69.8084	56.5555	45.8196
46.4611	46.3143	74.5525	89.5245	66.9719	67.4074	55.414	60.3438	56.8136	55.7992	43.8843	51.1781	42.3548	54.68	54.341	46.3601	69.8682	56.5824	45.8746
46.8457	45.882	75.1213	89.7364	66.1619	67.804	55.5972	60.283	55.9945	55.9655	44.2514	50.0503	41.5621	55.2963	54.1264	46.1829	69.5648	56.3789	45.6453
46.8959	46.2281	74.6106	89.2241	67.0556	67.8821	55.6598	60.1791	56.6153	56.1359	44.065	51.1459	42.187	55.0516	54.4112	46.4366	69.9563	56.6576	45.9156
46.2088	45.7691	73.9053	90.3554	66.3051	67.8262	54.8361	62.4094	55.654	55.1495	44.7553	50.0532	40.9229	55.0024	53.8389	45.9064	69.3117	56.0644	45.4094
46.741	46.2358	74.7632	89.1353	66.9994	66.5035	55.335	60.8854	56.5706	55.977	45.267	50.0521	41.6616	54.9744	54.3604	46.3935	69.8844	56.6022	45.8832
46.1534	46.2111	75.1419	89.4285	66.2013	67.8099	55.1257	61.0626	56.0251	55.9523	44.9387	51.1008	41.1246	55.1462	54.1319	46.1931	69.5871	56.3803	45.6502
46.1555	46.1559	73.6784	90.4301	67.0531	66.1946	55.0412	60.1665	55.8579	56.3442	44.2956	50.4991	41.3659	55.2657	54.0955	46.1558	69.6144	56.3419	45.5867
46.6413	46.3503	74.0257	89.1814	67.2049	69.8648	55.6403	60.7375	56.613	55.983	44.9758	50.5534	41.7035	55.2609	54.4186	46.4412	69.9891	56.6616	45.9216
46.5945	46.2553	74.515	89.4028	66.8443	68.5281	56.1708	60.5991	56.21	55.8373	44.1901	51.7108	41.1447	56.2547	54.2975	46.3612	69.8398	56.5556	45.7397
46.2743	46.1162	73.5604	89.846	67.1512	66.783	55.2225	62.9138	55.528	55.6343	44.1463	49.6179	41.5004	55.5951	54.0943	46.1655	69.658	56.3167	45.6228
46.9544	45.8957	73.7221	89.71	67.0218	68.6709	55.3713	62.202	55.8366	55.7102	43.9712	50.4617	41.5029	55.7749	54.1681	46.2263	69.7315	56.4024	45.6724
46.6815	46.4634	73.9754	89.0564	67.5432	68.7613	55.8073	60.3885	56.4437	56.4563	44.0811	49.8299	42.7293	54.7939	54.5212	46.5315	70.116	56.7589	46.0367
46.4659	46.3525	74.7322	89.1127	66.9606	66.8004	56.0133	60.7843	56.016	56.1548	45.2366	50.1831	41.4817	55.204	54.3422	46.3879	69.8679	56.5868	45.8464
46.4691	45.9992	73.3474	90.2029	67.2656	66.0694	55.6778	62.3292	55.7185	55.3687	44.5634	49.5668	41.5085	55.1709	54.0919	46.1459	69.6342	56.3156	45.6412
46.6452	46.0659	74.934	89.5665	66.4267	67.7683	55.732	60.2717	55.8549	56.1997	43.6106	50.8133	41.6217	55.7541	54.1796	46.2468	69.6662	56.4351	45.6562
46.8455	45.593	75.4812	89.409	65.6159	67.8185	55.035	61.5041	55.674	55.5841	43.3937	51.0424	41.7451	54.8338	53.9197	45.984	69.3257	56.1602	45.4843
46.3682	46.1795	74.3179	89.8118	66.7192	68.3993	55.6495	61.0671	56.091	55.7462	43.383	51.2316	41.9101	55.4286	54.1892	46.2384	69.708	56.4335	45.6954
46.0204	46.0212	75.2456	89.3461	65.8274	67.8364	56.0474	61.9602	55.5928	55.0159	43.3639	51.5074	41.3178	55.6291	53.9395	46.0209	69.3859	56.1799	45.4695
46.4632	45.9083	75.0836	90.2615	66.0663	66.3096	54.8716	59.9743	55.8688	56.2858	44.0505	48.9458	41.9932	54.596	54.0248	46.0815	69.4226	56.2719	45.581
46.3887	46.0036	75.0028	89.7661	66.1659	67.3596	54.5063	60.4134	56.0352	56.2771	44.2068	50.2968	41.3581	55.3318	54.0548	46.1238	69.5073	56.3057	45.5609
46.1844	46.0524	75.0411	89.8321	66.1525	66.5332	55.4517	60.8422	55.791	55.754	43.5482	51.1268	41.3461	55.662	54.0151	46.0936	69.4643	56.2676	45.5114
46.5114	46.1705	74.153	89.8703	67.0481	66.7046	55.5211	60.4004	56.0675	56.1753	43.4079	50.3411	42.1612	55.2756	54.2309	46.2769	69.7659	56.4754	45.7303
46.4182	46.3571	74.8732	89.2556	66.8249	67.2174	55.7698	60.7377	56.0969	56.2136	43.9499	50.7487	42.369	54.7057	54.3428	46.3762	69.8539	56.5838	45.875
46.6197	46.2984	74.4773	89.3705	66.9903	68.2915	55.7663	60.1386	56.5051	56.083	44.5986	50.2252	41.8906	55.1766	54.3696	46.3987	69.9042	56.6165	45.8756
46.7883	46.1402	74.3984	89.6927	67.0009	67.3007	55.3276	60.1181	56.8062	55.8673	44.6374	49.9822	41.9164	54.9816	54.3176	46.3426	69.839	56.5619	45.8413
46.7429	46.3507	74.2946	89.2709	67.3374	67.2793	56.3239	60.6975	56.2726	56.0505	45.2948	50.2791	41.9547	54.6852	54.4534	46.4731	70.0033	56.6915	45.9842
46.6129	46.1677	74.5663	89.5336	66.8853	66.2787	55.6974	60.4538	55.4692	56.6785	44.4779	51.737	40.9969	55.867	54.2226	46.3067	69.7536	56.4774	45.6641
46.7336	45.8845	74.5764	89.8669	66.4602	67.429	55.1801	60.776	56.2031	55.6773	43.5336	50.0041	41.1591	56.5125	54.0693	46.1496	69.5698	56.3272	45.5212
46.6851	46.4037	74.3553	88.6299	67.2628	69.039	55.3816	60.3448	56.7195	56.2628	43.8763	50.566	41.8707	56.0918	54.4512	46.4916	70.0594	56.703	45.8951
46.9619	46.0259	74.1964	89.6179	67.0715	67.1053	55.2244	61.3342	56.0313	56.164	44.0153	50.1561	41.6827	55.761	54.2606	46.3181	69.8094	56.5043	45.7458
46.532	46.1326	73.9054	89.9988	67.0919	67.0275	55.2254	61.0904	56.1189	55.9842	44.2207	50.6462	41.4879	55.5555	54.2028	46.2573	69.7419	56.4466	45.6953
46.825	45.8792	73.9973	90.4221	66.8662	66.3542	55.8782	60.3323	55.4384	56.2962	44.3423	50.224	41.414	55.3032	54.1096	46.1745	69.6024	56.356	45.611
46.3469	46.3368	74.1523	89.6423	67.085	67.4415	55.7358	61.0117	56.1254	55.949	44.4071	49.8247	41.248	56.2952	54.2741	46.34	69.8249	56.5261	45.7278
46.5997	46.3347	74.2631	89.5338	67.147	68.1967	55.7867	60.4193	56.2656	56.2796	43.9733	50.3742	42.4259	54.8508	54.3929	46.4175	69.9367	56.6344	45.9132
46.7211	46.1365	74.1372	89.9848	67.0053	67.8356	55.5183	61.0789	56.1514	56.0243	44.0783	49.6006	42.3888	54.7067	54.291	46.319	69.8035	56.5269	45.8414
46.2598	45.8505	73.5095	90.6078	66.7345	67.0528	55.2992	60.1906	55.7469	55.7993	44.3965	50.828	41.121	54.9207	53.925	45.9783	69.4222	56.1668	45.4465
46.466	46.3872	74.2919	89.507	67.0588	68.545	55.0343	60.2508	56.0049	56.9408	44.1288	50.1171	41.9447	55.4648	54.3594	46.4118	69.9102	56.6075	45.8348
46.8389	46.1612	74.4939	89.5812	66.9655	67.5176	55.8543	60.6064	56.1722	56.099	43.6596	50.157	42.0028	55.7492	54.3228	46.3728	69.8549	56.5726	45.8049
46.7718	45.8097	74.6791	90.1549	66.2843	67.5244	55.7425	60.1915	55.5143	56.182	43.8287	51.3635	41.7753	54.653	54.0564	46.1101	69.505	56.3019	45.5925
46.7705	46.096	74.4185	89.8576	66.7361	68.3951	56.0436	59.9424	55.5918	56.5667	44.0039	50.6096	41.4518	55.9044	54.2361	46.3066	69.7493	56.4925	45.693
46.6398	46.1637	75.3802	88.668	66.5513	66.194	55.622	61.341	56.0216	55.9542	44.4837	51.545	41.7912	54.7604	54.2657	46.3124	69.7592	56.5055	45.8002
46.4577	46.0474	74.5986	89.6231	66.4208	68.6941	55.0225	60.3895	56.3008	55.8856	43.0027	50.5311	41.474	56.3995	54.1019	46.1755	69.6185	56.3609	45.5472
46.3	46.0275	74.9419	89.9973	66.2185	66.6837	55.2701	60.3669	56.2062	55.6923	44.6473	49.6664	41.354	55.138	54.0567	46.1126	69.489	56.3059	45.5889
46.6996	46.2183	74.7136	89.3044	66.6989	68.9887	55.6385	60.2333	55.7463	56.7521	44.5683	51.6122	41.5546	55.1756	54.3148	46.3685	69.8327	56.5652	45.7999
46.9372	45.7341	74.2011	90.0958	66.631	66.6604	55.2758	61.7828	55.48	55.8557	43.7857	50.7329	40.8497	56.4295	54.0128	46.1097	69.526	56.2623	45.4692
46.5078	45.8592	75.2058	89.8776	65.9944	66.527	55.2571	60.1693	55.6791	56.1441	44.2605	51.1728	41.6075	54.3966	54.0052	46.0618	69.4162	56.2514	45.5568
46.2705	46.1394	74.6616	89.9921	66.4718	67.0866	55.3994	59.6914	55.7091	56.53	44.4281	49.0848	41.6673	55.088	54.1208	46.1803	69.5857	56.37	45.6332
46.8281	46.0409	74.5379	89.9674	66.733	67.5321	55.2049	60.4981	56.4016	56.0388	44.4031	49.4759	42.0361	54.908	54.2524	46.2867	69.7357	56.4963	45.7901
46.4388	46.2209	75.0661	89.1333	66.3992	68.5626	56.2859	61.0051	55.8988	55.7285	43.7027	51.501	41.4923	55.9332	54.2223	46.2889	69.7224	56.4749	45.7006
46.6207	46.3986	74.0063	89.1708	67.5553	66.8211	55.6681	60.5784	56.7788	55.8833	44.7343	50.24	41.383	56.1452	54.4231	46.4679	70.0233	56.6737	45.871
46.4001	46.3607	73.9825	89.161	67.3007	67.8162	55.4742	62.4895	56.2069	55.6325	44.4406	50.6527	41.75	55.4309	54.3293	46.373	69.9162	56.5577	45.8498
46.4046	45.9794	75.2127	89.5695	66.1515	66.2511	55.0841	60.787	56.286	55.5417	44.079	51.1362	41.0771	55.7272	54.0385	46.1122	69.4908	56.2925	45.5325
46.5821	46.3187	74.2764	89.5561	67.113	67.9562	55.0218	60.7458	56.5155	56.2577	44.3249	50.5271	41.7407	55.5838	54.3564	46.401	69.9064	56.6041	45.8394
46.283	46.0321	75.1073	89.6787	66.0006	67.9219	56.7168	60.3981	55.3797	55.6596	44.2262	49.3092	41.2763	55.7266	54.0331	46.1105	69.4662	56.2838	45.5437
46.4969	46.3753	73.9119	89.5787	67.3097	68.3234	54.868	61.0792	56.1109	56.6904	44.8758	50.1014	42.0835	54.6146	54.3834	46.4133	69.942	56.6176	45.9127
46.3123	45.7198	74.8952	90.3629	65.8556	66.0851	55.3532	60.5543	55.5881	55.5384	43.2485	50.2331	41.283	55.5985	53.8191	45.9048	69.2263	56.071	45.3335
46.0587	45.8285	73.5573	90.6497	66.5324	67.316	55.4992	59.9257	55.6622	55.6205	43.9706	50.2478	41.1174	55.1994	53.8406	45.9004	69.3278	56.0845	45.3564
46.4417	46.0511	75.2688	89.5013	66.1174	67.4761	55.2437	60.0594	55.9274	56.2794	44.898	50.7627	41.4684	54.5639	54.1225	46.1731	69.5555	56.3712	45.66
46.4454	46.1437	73.6695	90.1565	67.1222	67.889	55.527	61.4224	56.4078	55.4029	44.0344	51.0644	41.9765	54.8351	54.2099	46.2379	69.7451	56.4424	45.758
46.3304	45.9881	73.6925	90.37	66.7543	67.9615	54.6107	60.734	55.7048	56.3501	44.8692	50.5813	40.7986	55.4592	54.023	46.095	69.5346	56.2694	45.5087
46.5502	46.4466	74.203	88.7194	67.5535	66.3728	55.2065	61.3582	56.436	56.2365	44.3881	50.32	41.6672	55.9662	54.4283	46.4789	70.0419	56.6714	45.8861
46.0299	45.8861	74.6959	90.3368	65.9906	66.6819	55.1343	60.0193	55.6017	55.9473	44.4345	50.628	41.2963	54.4393	53.8719	45.931	69.2846	56.1161	45.4263
46.9221	46.2979	73.9045	88.5095	67.6685	67.7064	55.1183	62.1358	56.4828	56.0454	44.7806	50.7468	41.8031	55.3956	54.4606	46.4928	70.0961	56.6904	45.9599
46.8323	46.0037	74.7422	89.7117	66.4791	68.4394	55.6771	60.8516	55.7841	56.1649	43.8818	49.6154	41.8084	55.6156	54.2023	46.2624	69.6848	56.4512	45.7058
46.5592	46.2252	74.3322	89.516	66.9244	67.8082	56.0882	61.3848	55.5773	56.1359	44.5727	50.271	41.2759	55.9271	54.2599	46.3295	69.7966	56.5056	45.7361
46.5294	46.3118	74.4262	89.5949	67.0019	67.6944	55.6263	60.1835	56.191	56.3563	43.7292	51.9611	41.6019	55.8355	54.3212	46.3798	69.8679	56.5779	45.7693
46.605	46.0932	74.094	89.9249	67.0166	66.7499	55.3615	61.3308	56.2663	55.6719	44.347	51.8831	41.3097	55.4273	54.1999	46.253	69.7331	56.4434	45.6977
46.5668	45.5413	75.5038	89.893	65.4603	66.0984	55.5683	60.5686	55.5471	55.3749	44.3261	50.6086	41.3746	54.2428	53.8008	45.8615	69.1499	56.0429	45.394
46.5792	45.8908	74.614	90.1996	66.3439	66.8372	55.2186	60.2817	56.0281	55.8741	44.7447	49.5045	40.8039	55.935	54.0287	46.1057	69.484	56.2865	45.5073
46.3638	45.7921	74.6512	90.338	66.0691	67.0165	55.144	60.3333	55.6108	55.9669	44.0642	49.3214	41.9942	54.1227	53.9255	45.9706	69.3393	56.1625	45.5117
46.4529	45.9271	75.2497	89.7759	65.8359	68.3085	54.9339	59.9254	56.0399	56.0919	43.7955	49.2589	41.2561	56.0437	54.0093	46.0912	69.4317	56.272	45.4874
46.6165	45.7942	75.1389	89.5468	65.9783	67.3228	55.2093	61.8797	56.0024	55.2353	45.0219	50.0762	41.2442	54.739	53.9964	46.0509	69.4234	56.2306	45.5762
46.585	46.0754	74.8987	89.1961	66.505	67.5472	55.1535	61.3763	56.4143	55.5496	44.135	49.773	41.3826	56.0223	54.1714	46.2345	69.6811	56.4186	45.6628
46.3642	46.1473	74.7639	89.9625	66.4494	67.5874	55.1232	60.1311	56.0396	56.3227	43.8818	51.5704	41.6722	55.0898	54.1585	46.2151	69.6304	56.4105	45.6612
46.8684	46.0017	74.7741	89.6861	66.6232	67.2348	56.3727	60.299	56.2607	55.5224	43.7913	50.163	41.678	55.8655	54.2181	46.2723	69.7128	56.4707	45.7089
46.7119	45.4696	74.6489	90.4481	65.7276	67.823	56.2916	60.6016	55.4236	55.0226	43.5748	49.3118	40.8894	56.117	53.7678	45.8575	69.1773	56.0202	45.2764
46.448	46.4003	74.0858	89.4281	67.2787	68.0481	55.4289	60.3651	56.1933	56.5426	43.5769	50.2159	42.4801	55.1047	54.3829	46.4152	69.9541	56.625	45.8806
46.6549	46.2447	74.1601	89.1395	67.2712	67.2091	55.0609	61.9054	56.1335	56.135	43.6486	51.1627	42.1621	55.2339	54.329	46.3728	69.9148	56.5617	45.8372
46.5159	46.3723	74.5565	89.1393	67.1874	66.2373	55.576	60.3787	56.6228	55.9995	44.5882	49.5931	41.5321	55.9885	54.367	46.4171	69.9241	56.619	45.8295
46.7558	46.2718	74.2162	89.1745	67.1232	69.6305	55.5801	60.0294	56.816	56.0174	43.874	50.8237	42.4861	54.7969	54.4144	46.4229	69.9813	56.6559	45.935
46.5903	46.0548	73.8624	90.0092	67.0452	67.0831	55.5748	61.3831	55.5541	56.1664	44.1884	49.8819	42.0592	54.683	54.1789	46.222	69.7038	56.4092	45.7268
46.5263	46.1268	74.3082	90.057	66.7143	68.2468	56.2327	60.4462	55.9671	55.8139	44.4647	50.1304	41.8107	54.9456	54.2138	46.2515	69.7001	56.4569	45.7498
46.7256	46.3955	74	89.0761	67.5244	68.0373	55.7304	60.655	56.2146	56.5051	43.9668	51.3488	42.1884	55.2577	54.4669	46.4986	70.0702	56.7093	45.9474
46.5927	46.0533	73.971	90.3463	66.9549	66.7885	55.7068	59.8342	55.8037	56.3382	44.0949	51.5297	41.3236	55.484	54.1584	46.2217	69.6725	56.4119	45.6289
46.6456	46.3913	74.1039	89.3329	67.4396	67.285	55.814	60.2066	56.2915	56.4284	44.0035	50.7711	41.9104	55.7294	54.4267	46.4707	70.0121	56.6768	45.8846
46.8172	45.9891	74.5562	89.9005	66.6911	67.0184	55.7105	60.5983	55.9869	56.0212	45.3124	50.0838	41.5358	54.5817	54.21	46.2476	69.6837	56.4518	45.7559
47.034	46.1729	74.3847	88.7566	67.1744	68.1841	55.1577	61.505	55.9639	56.5559	44.5154	50.1096	41.3524	56.2681	54.3743	46.4417	69.9674	56.6216	45.8178
46.0922	46.3501	74.3866	89.7524	66.7224	68.5956	55.4029	61.1667	56.0904	55.9653	44.0075	50.6307	42.1041	54.8017	54.2344	46.2696	69.7401	56.4725	45.7761
46.7628	46.0608	75.3527	88.8215	66.1817	69.1598	55.7918	60.2945	56.4261	55.7097	44.7929	50.068	41.1471	55.8833	54.2239	46.28	69.6988	56.4818	45.7085
46.5061	46.0495	75.3667	89.2121	66.0564	67.9416	55.7656	60.684	55.9584	55.7643	44.572	50.2854	40.9272	56.0284	54.1145	46.1921	69.5657	56.3731	45.5927
46.6877	46.1793	74.5053	89.6437	66.7667	68.5328	55.0262	60.636	56.2369	56.3878	45.2497	49.5151	41.4525	55.2386	54.292	46.338	69.796	56.5394	45.7991
46.1711	46.1095	74.7433	89.8461	66.3762	67.0263	56.3152	61.837	55.4865	55.3774	43.4493	52.2907	41.9722	54.5914	54.0736	46.1288	69.5433	56.305	45.638
46.6064	46.3653	74.2286	88.9973	67.3723	67.3919	54.6619	60.7714	56.7335	56.3438	43.3615	50.0701	42.3838	55.6225	54.4022	46.4406	70.0043	56.6446	45.878
46.6449	46.1252	74.4309	89.8468	66.8534	67.1426	55.1199	60.8412	56.4227	55.9171	43.7032	50.2906	41.8349	55.6675	54.2351	46.2875	69.7525	56.4831	45.7283
46.8233	46.1529	74.5692	89.5513	66.8771	67.6932	55.7967	60.56	55.8645	56.4429	44.5376	48.8108	42.2388	54.8307	54.3261	46.3622	69.8318	56.5665	45.8604
46.8208	46.2192	73.9877	89.6526	67.3311	67.4289	55.9964	60.3731	56.25	56.1522	44.8122	49.301	41.9465	55.1453	54.3779	46.407	69.9278	56.6201	45.8889
46.6721	46.3029	73.9004	89.5736	67.1933	69.3949	55.5571	60.298	55.7781	56.8889	45.0022	50.6747	41.4171	55.4334	54.3667	46.4182	69.9285	56.6151	45.8362
45.8727	45.4648	74.1549	91.0339	65.5919	66.1026	54.7019	62.0924	55.1415	54.8613	44.9808	48.9045	40.2445	55.0386	53.4927	45.5921	68.8637	55.7234	45.0769
46.3132	45.9831	73.9779	90.4877	66.6821	66.7721	55.9276	59.7071	55.877	55.7656	43.7574	50.7241	41.0256	56.0576	54.0108	46.0861	69.5088	56.2687	45.4679
46.682	45.9348	75.2527	89.5085	66.129	67.0749	55.6491	60.4968	56.0706	55.6876	44.0516	49.5313	40.9318	56.589	54.0791	46.1681	69.5348	56.3433	45.5294
46.6952	46.1006	74.5396	89.6531	66.6795	67.9748	55.86	61.1319	55.8795	55.9083	44.3871	49.6075	41.0342	56.5304	54.2061	46.2863	69.7201	56.4622	45.6558
46.5768	45.9757	74.316	90.1202	66.6165	67.5564	55.117	60.4133	56.0257	56.1168	44.1972	49.3608	41.9898	54.7199	54.1239	46.1634	69.6036	56.3643	45.6695
46.6502	46.2802	74.0803	89.5724	67.1442	68.6855	55.5006	60.3813	56.432	56.1826	44.2453	50.7838	41.5208	55.9362	54.3475	46.3957	69.9103	56.6007	45.8049
46.3911	46.1189	74.7186	89.4047	66.5543	67.3826	55.3289	62.1393	56.1669	55.3742	44.7317	50.9311	41.4986	54.9052	54.1569	46.2039	69.6545	56.3881	45.7139
46.7632	46.055	74.2743	90.0226	66.9292	66.7308	55.5764	60.2691	56.0898	56.1542	44.3252	51.1212	41.4093	55.4914	54.2205	46.2761	69.7341	56.4722	45.7024
46.619	46.1779	73.8193	89.8637	67.2346	67.8846	55.3579	60.8823	56.5048	55.8475	44.1111	50.2221	42.6008	54.1573	54.3086	46.3156	69.8506	56.5383	45.8774
45.9932	45.9589	73.1985	90.6183	66.8937	67.1415	55.1094	60.1231	55.7321	55.9315	44.7873	49.7792	41.3005	54.493	53.9281	45.9696	69.4339	56.1634	45.473
46.4294	46.362	74.2813	89.55	67.1169	67.7246	55.7383	60.2332	56.4113	56.1137	44.3251	50.7473	42.0123	55.0099	54.3545	46.383	69.8966	56.5989	45.8639
46.323	46.1786	74.9669	89.613	66.4047	67.2601	55.2217	60.6094	56.1764	55.9679	44.0053	51.6571	41.1183	55.9414	54.1492	46.2237	69.6343	56.4078	45.612
46.6294	46.1793	74.3991	89.7181	67.0562	66.0439	55.6149	61.5153	56.1375	55.8306	44.3907	49.9508	42.3246	54.4413	54.2912	46.3198	69.8012	56.5216	45.8583
46.3191	46.1106	75.1467	89.5824	66.3136	66.4602	55.6791	60.3049	56.2514	55.6592	44.3667	50.4676	41.9107	54.4847	54.1394	46.1757	69.584	56.3821	45.6992
46.946	46.0661	74.9039	89.1385	66.6187	68.5656	55.2889	60.4979	56.2938	56.2448	44.0463	50.5519	41.8521	55.4301	54.2957	46.3408	69.8103	56.5454	45.7915
46.751	45.7948	74.6139	89.8035	66.3169	67.9112	54.5952	61.8576	55.9696	55.7434	44.0881	51.7163	41.5545	54.7347	54.04	46.0933	69.5184	56.274	45.5938
46.8688	46.0322	74.9853	89.1018	66.5349	67.9549	55.3871	61.1706	56.0749	56.0042	43.2485	50.8082	41.7598	56.0703	54.226	46.2934	69.7463	56.4778	45.695
46.8702	46.1522	74.4849	89.4885	66.8697	68.727	55.204	60.3022	55.8352	56.9114	43.9579	50.2524	42.2285	54.9912	54.3317	46.3764	69.8605	56.5757	45.8368
46.4138	46.3298	74.5086	89.3356	66.8451	68.8499	55.3863	61.1656	56.1343	56.1933	43.7754	50.349	42.4759	54.7547	54.3267	46.356	69.8552	56.5633	45.8652
47.1323	46.0083	74.0072	89.3559	67.3067	67.0886	55.4148	61.7409	56.3603	55.7189	44.314	51.0386	41.3595	56.0103	54.3056	46.3592	69.8905	56.5481	45.778
46.2977	45.8053	75.5718	89.5459	65.527	67.28	54.9704	61.0957	56.1069	55.2229	43.8296	50.49	41.129	55.5401	53.8804	45.9591	69.2702	56.1313	45.4126
46.3238	46.1318	74.6719	90.0597	66.3792	67.8742	55.8913	60.8224	55.6859	55.9443	45.2361	50.4247	41.0507	55.1662	54.1298	46.1918	69.5791	56.3783	45.6501
46.2199	46.04	75.1312	89.603	66.0779	67.201	54.9784	60.947	55.7956	55.9986	43.4773	50.6146	41.7261	55.2298	54.028	46.0962	69.4772	56.2742	45.5503
46.5565	46.0743	74.1289	90.2089	66.8872	67.0419	55.55	60.8649	56.1667	55.7735	44.2627	51.7002	41.7667	54.6771	54.1881	46.2249	69.6882	56.4283	45.7256
46.5559	46.418	73.9505	89.3585	67.4883	67.7417	55.5391	60.132	56.8002	56.0922	44.1386	50.594	41.9879	55.5546	54.4324	46.461	70.024	56.6796	45.9077
46.2951	45.5004	74.1895	90.3678	65.8487	67.5883	54.6074	61.8665	55.315	55.2775	43.2823	49.1801	40.8066	56.1209	53.6454	45.7485	69.1003	55.8854	45.1552
46.783	46.164	73.9294	89.8751	67.2655	67.4447	55.3576	60.0247	56.207	56.5181	43.9369	50.48	42.3211	54.7587	54.3286	46.3573	69.8771	56.5703	45.8422
46.4371	46.1256	73.9243	90.2063	67.0077	66.8194	55.6247	60.7524	56.1504	55.7316	43.9125	51.5334	41.2146	55.9302	54.1582	46.2229	69.6891	56.4101	45.6237
46.539	46.1702	73.9281	89.706	67.1729	66.8879	55.1356	61.7371	55.8558	56.1682	45.1581	50.3897	41.4845	54.8572	54.2389	46.2853	69.7825	56.4709	45.7697
46.754	46.0483	74.6244	89.3313	66.7286	67.3906	55.0099	62.0322	56.4139	55.5121	45.0043	50.513	41.087	55.6705	54.2099	46.2687	69.7328	56.4499	45.7188
46.1981	45.5217	75.1321	90.4154	65.4003	65.6353	54.7534	59.2827	55.5042	55.8342	43.5231	49.0559	40.7209	55.8698	53.6261	45.7329	68.9904	55.8887	45.1154
46.7254	46.127	73.8676	90.1549	67.2462	66.7992	55.3488	61.0242	56.2551	56.02	43.9338	51.0347	42.3666	54.4527	54.2888	46.3138	69.8172	56.5235	45.8362
46.5973	46.3097	74.2885	89.3326	67.058	68.6602	55.1457	60.4522	56.2827	56.5158	44.3791	49.7359	41.8124	55.5838	54.3549	46.3995	69.9106	56.6026	45.835
46.8354	46.1855	74.8349	89.2666	66.849	67.2775	55.4723	60.3177	56.1267	56.5097	44.4302	49.8578	42.0328	55.0793	54.347	46.3884	69.8612	56.5933	45.856
46.4758	46.0856	75.5302	89.0479	66.155	66.8064	55.7536	60.6355	56.5921	55.2407	44.793	50.0714	41.4613	55.1403	54.1619	46.2074	69.6047	56.4086	45.7038
46.8185	46.1789	74.872	88.9309	66.8901	66.8201	56.103	60.8436	56.0355	56.0563	45.3022	50.0069	41.6971	54.8193	54.3436	46.3786	69.8618	56.5834	45.8739
46.295	46.1829	74.6379	89.5746	66.6175	67.0987	55.4112	61.215	55.8929	55.9378	44.1689	49.7327	41.5836	55.543	54.1566	46.2179	69.658	56.4001	45.6647
46.2315	46.0688	75.141	89.7045	66.1752	66.2478	55.4179	60.3799	55.902	55.889	43.9218	50.337	41.1778	55.8793	54.0388	46.1196	69.4878	56.2961	45.5193
46.4341	46.2935	74.8986	89.3751	66.6676	67.9098	55.6633	60.1252	56.4687	56.0089	44.1735	50.4576	42.2632	54.6506	54.3127	46.3374	69.8076	56.5568	45.8509
46.409	46.0097	75.2178	89.6318	66.0297	67.6233	55.2443	60.2351	56.0233	55.9605	44.0416	51.0001	40.957	56.0175	54.0519	46.1344	69.4983	56.3144	45.5172
46.4863	45.7492	75.1871	89.894	65.9021	65.8838	54.6592	60.0695	56.1657	55.7443	44.5025	49.2913	41.0191	55.4019	53.906	45.9793	69.3168	56.1596	45.4234
46.4035	46.125	73.6719	90.1718	67.1314	66.8775	55.0422	60.3707	55.8499	56.4346	43.7918	50.7135	41.3906	55.8244	54.143	46.212	69.6933	56.3928	45.6006
46.3901	46.509	74.3147	88.8615	67.3788	67.5584	55.6345	61.5113	56.6196	55.8025	44.2213	51.2682	42.271	54.9246	54.4522	46.4719	70.0397	56.6855	45.9768
46.417	46.061	75.4811	89.258	65.9806	67.6998	54.6455	60.6528	55.9545	56.353	44.5275	50.8354	41.4011	54.9979	54.1066	46.1722	69.54	56.3564	45.6288
46.2575	46.0262	74.7298	90.062	66.1704	67.884	55.0521	61.0138	55.6106	56.1105	44.4293	50.8742	40.9716	55.5457	54.0179	46.0984	69.4678	56.2689	45.5164
46.6822	46.1043	74.4549	89.8093	66.7934	67.3755	55.2507	61.1829	56.0109	56.1427	44.6542	49.1165	41.8236	55.1038	54.2381	46.2847	69.735	56.4781	45.7699
46.3016	46.1076	73.9727	89.8578	66.821	67.9557	54.6717	62.5554	55.6896	55.9359	43.4733	50.416	42.0174	55.1195	54.1078	46.1682	69.6443	56.3328	45.6514
46.3149	46.1396	74.0728	90.2076	66.8255	67.2845	55.7404	60.37	56.0381	55.8736	45.0805	50.1211	41.5173	54.6316	54.1588	46.1943	69.6475	56.3997	45.7011
46.6608	45.7129	74.9433	89.8068	66.0875	66.315	55.1638	60.4203	55.8519	55.7454	44.0581	50.9357	40.9128	55.6555	53.9305	46.0088	69.3818	56.1845	45.4213
46.5666	46.1978	75.1067	89.3295	66.5591	66.8335	55.4098	60.4385	56.0461	56.3303	44.0336	49.2894	41.8694	55.5906	54.2527	46.3129	69.7385	56.5041	45.7465
46.5691	46.0257	74.8278	89.699	66.4484	67.228	55.7466	61.0235	56.1224	55.5475	44.158	51.1141	41.6123	55.1146	54.1462	46.1954	69.6206	56.3898	45.6778
46.3306	46.2896	73.6918	90.0924	67.2342	67.6952	55.4797	60.0728	56.6246	55.8308	44.545	50.1911	41.3512	55.7889	54.2581	46.3024	69.8079	56.5094	45.731
46.6681	46.2089	73.4874	90.0627	67.3569	68.5004	55.1609	61.1428	56.2764	56.1631	45.2458	51.1747	41.3881	54.9972	54.3168	46.3522	69.8691	56.5573	45.8269
46.4368	46.4857	74.0614	89.4673	67.3935	68.1059	55.5694	59.9733	56.6726	56.3017	44.0837	50.454	42.3457	55.0535	54.4505	46.4704	70.0223	56.6951	45.9504
47.2703	46.1869	74.0817	88.94	67.5495	68.0272	55.9261	60.6564	56.3847	56.3241	44.1684	50.5167	42.2913	55.2716	54.5034	46.5252	70.1055	56.7447	45.9953
46.7272	46.1656	74.8724	89.2172	66.7138	67.3148	55.2714	60.585	56.0715	56.4052	44.8101	49.8176	41.2276	55.9061	54.2742	46.341	69.7895	56.5285	45.7392
47.009	46.1824	73.7648	89.4883	67.4876	68.2356	55.6541	60.9548	56.4433	56.0618	44.0753	50.2491	42.2263	55.2657	54.4163	46.4405	70.0007	56.6553	45.9221
46.6916	46.2315	75.0708	89.0438	66.6809	67.5266	56.0073	60.4303	56.3914	55.8811	45.2575	50.8882	41.388	55.1539	54.3353	46.3751	69.8354	56.5849	45.8433
46.3552	46.2374	74.8208	89.1803	66.6336	67.4972	54.7673	60.9901	56.2303	56.1746	43.5712	51.1014	41.3787	56.2168	54.1984	46.2742	69.7342	56.4527	45.6458
46.5685	46.0327	75.0716	89.6847	66.2156	67.7608	54.7805	59.972	56.0402	56.5079	45.7496	50.2975	40.837	55.0137	54.1361	46.2	69.5794	56.3913	45.639
46.44	46.3611	74.4377	89.5122	66.9966	67.7762	55.5336	61.0086	56.0561	56.3064	44.7241	50.5329	41.7603	55.1174	54.343	46.3857	69.8705	56.5858	45.8537
46.7034	46.2144	74.3414	89.5832	67.0802	67.381	55.7279	60.8825	56.3825	55.8771	44.0775	51.2887	42.0183	55.0615	54.3345	46.3671	69.8727	56.5764	45.8503
46.3666	46.1517	74.7252	89.9723	66.5316	66.7651	55.2738	60.6389	56.0529	56.0364	43.9295	49.297	41.5118	55.9653	54.1467	46.2188	69.6224	56.401	45.6287
46.1169	45.4927	74.1969	90.6256	65.8538	66.0034	54.7072	60.9713	55.0338	55.6739	44.6396	49.749	40.859	54.3456	53.6124	45.6876	69.021	55.8437	45.1938
46.2733	46.4173	75.2686	88.6656	66.6228	67.3651	55.3355	60.0413	56.6604	56.0727	44.3354	50.0411	41.4981	55.9851	54.3168	46.3723	69.8382	56.5744	45.7782
46.3129	46.144	74.2621	90.2	66.8262	66.0964	54.8435	61.0422	55.9169	56.233	44.2737	51.2202	41.6612	54.7889	54.1423	46.1967	69.635	56.3825	45.6699
46.3736	46.0118	74.3037	90.0794	66.5685	67.523	54.7346	60.6447	55.9033	56.2536	44.0708	50.1977	42.0244	54.3866	54.0843	46.1248	69.5673	56.3203	45.64
46.7433	45.9325	74.1153	90.1299	66.9152	66.2747	54.7821	60.9573	56.313	55.8899	43.8564	50.1158	42.0439	54.8526	54.146	46.1857	69.6549	56.3829	45.686
46.5013	46.4023	73.8166	89.5171	67.4443	68.0063	55.6709	60.8554	56.1604	56.3237	44.4346	51.552	41.7338	55.3208	54.3945	46.4332	69.9768	56.6381	45.877
46.319	46.1035	75.279	89.5439	66.0314	68.2973	55.3659	60.8747	55.9524	55.9245	43.8181	49.8193	42.3058	54.4736	54.1297	46.1708	69.5541	56.3705	45.7024
46.5514	46.2217	74.7718	89.0321	66.7785	67.1602	55.8738	60.892	55.4676	56.4723	43.4189	51.2382	41.2541	56.6253	54.2299	46.3247	69.7856	56.4876	45.6418
46.1289	45.8712	73.8473	90.5348	66.4365	67.618	55.165	59.7336	55.9393	55.7416	44.0573	49.2555	41.1585	55.495	53.8899	45.9517	69.3687	56.1389	45.3937
47.0358	45.9384	74.8928	89.3189	66.5517	67.788	54.8828	60.4242	56.2912	56.2777	44.3314	51.4972	41.0045	56.0648	54.21	46.281	69.7256	56.4698	45.6557
46.3797	46.4581	74.1089	89.1531	67.3223	67.8493	55.4926	61.2343	55.9675	56.4642	44.6275	51.7034	41.4719	55.5142	54.3821	46.4336	69.9687	56.6258	45.8518
46.3941	45.8392	75.1337	89.7562	65.9899	66.3638	54.3344	61.4871	56.2645	55.4421	43.6291	50.4181	41.4874	55.3207	53.9418	46.0125	69.3793	56.1834	45.4815
46.8294	45.8293	74.9575	89.5455	66.1162	68.4572	55.8772	61.034	55.5508	55.8175	43.8673	49.8974	40.9448	56.5487	54.0489	46.1416	69.5206	56.3073	45.5047
46.587	46.1969	74.9335	89.0435	66.61	67.8251	55.6302	60.7402	56.0216	56.1391	44.6216	50.3139	41.1266	56.067	54.2499	46.3187	69.7682	56.505	45.7096
47.1289	46.0237	73.8261	89.1644	67.269	69.0865	55.3267	62.3689	56.3437	55.6369	44.7351	49.7699	41.8502	55.2555	54.3394	46.3688	69.9241	56.5659	45.8774
46.4733	45.9734	75.2452	89.4833	66.042	67.3901	54.608	60.3502	56.165	56.0867	43.6022	49.5483	41.0294	56.6291	54.0333	46.1294	69.4964	56.2985	45.4712
47.0185	46.1958	74.2589	89.0803	67.3024	67.6212	55.4852	60.8507	56.0011	56.6382	45.0103	50.6899	41.6778	55.1509	54.4125	46.4527	69.9856	56.6542	45.9043
47.1098	45.971	74.976	89.2403	66.6482	67.4319	55.9667	60.5191	56.2848	55.8454	44.6263	50.8759	41.7005	55.0603	54.2903	46.3265	69.7871	56.5369	45.8113
46.2288	45.6548	74.9409	90.1047	65.5688	68.011	54.6646	61.5584	56.1453	54.8668	44.6539	50.0654	41.2364	54.3426	53.7828	45.834	69.167	56.014	45.3965
46.6672	46.1404	74.1967	90.0108	66.8725	68.548	55.8893	60.0039	56.3489	55.928	44.0182	50.8584	41.7913	55.3724	54.266	46.3049	69.781	56.5166	45.7638
46.7253	46.3052	74.4926	89.2011	67.2028	66.5589	55.9279	60.2168	56.0429	56.4814	44.8609	51.0446	41.2102	55.8779	54.3752	46.4363	69.9351	56.6303	45.8188
46.5127	46.3005	73.967	89.8484	67.1998	67.9012	55.6155	60.224	56.5776	55.9396	44.3406	50.4707	41.4574	55.9518	54.3195	46.3668	69.8733	56.573	45.7816
46.5032	45.96	75.4195	89.3669	65.9407	67.9241	54.8434	60.772	56.1346	55.9368	43.6619	50.8835	42.1292	54.467	54.085	46.1296	69.5131	56.3275	45.6478
46.4246	46.2323	74.192	89.7664	66.86	68.641	56.1424	60.7962	56.2479	55.5424	43.6492	51.1646	41.3322	56.3718	54.2285	46.2924	69.7705	56.4835	45.6798
46.1237	45.799	74.4519	90.2829	66.0493	67.2671	54.522	60.7334	55.9209	55.6324	44.1506	50.2471	41.2791	54.7941	53.8413	45.9004	69.2811	56.081	45.3946
46.3164	46.1225	74.9827	89.8736	66.2079	68.0589	55.7773	60.3207	56.133	55.7254	44.268	49.2127	41.7805	55.171	54.1348	46.183	69.5708	56.3837	45.6719
46.239	46.2578	74.1029	89.4733	67.0958	66.1478	54.6389	62.2633	55.6399	56.2904	43.6378	51.5491	41.1796	56.2518	54.1579	46.2519	69.7372	56.3992	45.605
47.0344	45.9189	74.8605	89.612	66.4881	68.2573	55.7111	60.524	56.3097	55.7938	44.1629	51.3324	41.8637	54.8881	54.233	46.2672	69.712	56.4794	45.7657
46.3217	45.7196	75.1333	90.2622	65.7037	66.5083	54.8995	60.135	55.7962	55.7676	43.6536	51.0267	41.4906	54.6653	53.8417	45.9076	69.2247	56.0905	45.3936
46.2961	46.2583	75.0211	89.4067	66.4341	67.7095	54.8947	61.0213	56.0616	56.2895	44.8433	49.6488	41.6039	55.0749	54.2162	46.2701	69.6888	56.4606	45.7428
46.3365	46.1715	75.3529	89.1993	66.3191	66.2529	55.31	60.8989	56.1993	55.8277	44.4798	49.5707	41.7652	55.0248	54.1721	46.223	69.6258	56.4162	45.7116
46.8617	46.1458	74.1951	89.5301	67.0647	68.1885	55.1951	60.9191	56.2414	56.2484	44.1297	50.983	41.19	56.4143	54.3001	46.3693	69.8652	56.5564	45.731
46.5321	46.0375	74.5765	89.9834	66.433	68.4868	55.0719	61.119	55.9923	56.0209	43.9694	50.6856	41.9856	54.7248	54.1484	46.1919	69.6175	56.3882	45.698
46.89	46.1769	74.008	89.8558	67.3049	66.9839	56.5587	60.5283	55.96	56.0254	44.2975	49.8553	41.8241	55.6489	54.3527	46.3996	69.8975	56.599	45.8412
46.6323	46.1699	74.416	89.7236	66.8993	67.7548	55.5111	60.8007	56.5564	55.7014	43.5458	51.3332	42.2659	54.9485	54.2851	46.3143	69.8086	56.5266	45.8125
46.6838	45.9595	73.8247	90.1925	66.952	67.6478	54.7134	60.0471	56.1736	56.3926	44.3564	49.9434	42.0409	54.3746	54.1568	46.1856	69.6729	56.394	45.7009
46.3934	46.2694	74.5285	89.3908	66.8225	67.5865	55.402	61.3071	56.0609	55.9879	43.9532	50.9478	41.1796	56.3949	54.2314	46.3081	69.7754	56.4851	45.675
46.7452	46.294	74.3606	89.24	67.2144	67.335	55.759	61.2611	56.0359	56.2766	45.127	49.9242	41.9448	54.7885	54.4038	46.4349	69.9492	56.6394	45.935
46.4502	46.2012	74.1663	90.0342	66.9026	67.5906	55.6216	60.1328	55.9144	56.369	45.0774	50.2271	41.3656	55.1007	54.2301	46.2789	69.7358	56.4781	45.7326
46.6447	46.3131	74.6818	88.6594	66.8995	69.0568	55.6706	60.2252	56.4195	56.1902	43.7506	50.4557	41.4505	56.6338	54.3537	46.4166	69.9333	56.6143	45.7691
45.7718	45.521	75.0279	90.7602	65.1327	65.6788	54.6978	61.2101	55.0134	55.3269	44.7771	49.8258	40.4628	54.5636	53.5005	45.5993	68.8062	55.7412	45.0911
46.6489	46.4344	74.3119	88.6478	67.5316	66.7057	54.9517	60.8984	56.7653	56.2952	44.3156	50.3995	42.0147	55.52	54.4673	46.5014	70.078	56.7086	45.9453
46.5712	46.0755	73.9209	89.8781	66.9901	67.8549	55.3033	59.4946	56.4426	56.0701	43.6704	49.2852	41.5871	56.11	54.1754	46.2303	69.7282	56.4304	45.628
46.2693	46.0863	75.0726	89.775	66.0727	68.1376	55.013	60.5088	56.2231	55.8429	44.3685	50.5915	41.063	55.7333	54.0728	46.1434	69.5157	56.33	45.5646
46.6336	46.1811	73.8685	89.8017	67.253	67.3054	55.0839	60.8749	56.5682	55.9101	44.9379	51.5051	41.3926	55.0869	54.2869	46.3224	69.8412	56.5289	45.7913
46.5432	46.1954	74.3765	89.4533	66.8764	67.806	55.2048	62.1494	56.2149	55.672	44.9518	49.1226	41.4131	55.6624	54.2486	46.304	69.7782	56.4851	45.7668
46.4415	46.4743	74.1729	88.9542	67.358	68.0525	55.5668	61.8513	56.3321	55.983	45.2458	49.9328	41.939	54.8579	54.4404	46.464	70.016	56.6705	45.9773
46.6761	45.8425	75.263	89.1673	65.8987	68.8681	55.3823	62.111	55.8194	55.3962	43.9928	50.9479	41.6458	54.9712	54.0452	46.1028	69.4899	56.2801	45.6113
46.6692	46.0623	74.76	89.7395	66.6025	67.0596	55.8743	60.6552	55.8981	55.9873	43.6975	50.9139	41.9396	55.1756	54.2003	46.2518	69.6872	56.4465	45.7157
46.5567	46.1226	75.0456	89.5405	66.2572	68.9785	55.5476	60.3612	56.2174	55.977	44.7428	50.6499	41.3567	55.3171	54.2069	46.2581	69.664	56.4607	45.7162
46.6755	46.1397	74.894	89.5972	66.6273	67.1439	55.6895	60.1678	56.4354	55.882	44.7661	50.8167	41.3177	55.4813	54.2564	46.307	69.7431	56.511	45.7486
46.6297	46.2446	74.2713	89.719	67.0879	67.1745	55.3693	60.7218	55.7586	56.6979	43.7388	50.4841	42.0566	55.3777	54.308	46.3648	69.8486	56.5528	45.7951
46.6882	46.2275	74.6637	89.3063	66.7826	68.8199	55.46	60.032	56.5929	56.0963	43.8381	50.3346	41.8509	55.7997	54.3272	46.3714	69.86	56.5815	45.8003
46.5096	46.1229	74.3384	90.1276	66.7841	67.019	55.5672	60.1888	55.8837	56.3006	44.2779	50.2459	41.713	55.1257	54.1918	46.2436	69.6829	56.4394	45.7011
46.2472	46.3582	74.7124	89.3667	66.8295	66.7074	55.9163	61.0289	56.0162	55.8893	43.5486	50.3825	41.5343	56.3762	54.2493	46.3236	69.7826	56.5034	45.6995
46.6372	45.9697	73.493	90.3074	67.0975	67.7122	55.1321	60.595	56.3126	55.7902	44.1952	51.0867	41.3151	55.486	54.1302	46.1781	69.6715	56.3758	45.6215
46.8232	46.056	74.0822	89.8299	67.0319	67.6313	55.7338	61.336	55.8034	56.0976	44.5385	49.866	42.2731	54.306	54.2696	46.2956	69.7875	56.4989	45.8378
46.9826	46.0786	73.8995	89.6398	67.3062	67.196	55.7385	60.6063	56.1135	56.1628	44.124	49.3273	41.4646	56.371	54.299	46.3609	69.8724	56.5517	45.7417
46.7413	46.0474	74.2949	89.6133	66.8722	67.1503	55.7839	61.8935	55.6791	55.8206	45.0273	51.0919	40.6735	56.0755	54.1837	46.2641	69.7179	56.4302	45.6507
46.5761	46.0522	74.7242	89.6517	66.5009	67.5808	55.0524	61.0005	56.001	56.0777	43.967	51.1761	41.193	55.9556	54.1406	46.2158	69.6415	56.3942	45.6089
46.6288	46.0873	75.1093	89.4113	66.3308	68.2474	55.5104	60.2745	55.9972	56.2503	43.7136	50.8821	42.1669	54.7804	54.2137	46.2564	69.6824	56.4606	45.7436
46.6744	46.2439	74.5917	89.1843	66.9643	67.3942	54.9555	60.6275	56.2992	56.4447	44.6252	50.7475	41.1411	56.1006	54.3113	46.3783	69.8649	56.5666	45.7529
46.3767	46.3086	74.5252	89.2563	66.9736	67.0816	55.1049	61.6904	56.4366	55.7752	44.3601	50.8916	42.0034	54.8209	54.2968	46.3299	69.8349	56.5294	45.8389
46.8483	46.0529	75.1713	89.0476	66.3438	68.8261	55.8727	60.8199	55.8961	56.0928	44.3653	50.5903	41.7506	55.1735	54.2531	46.3012	69.7322	56.4999	45.7736
46.3995	46.0455	75.3836	89.512	66.0336	67.1003	55.6813	60.4882	55.7702	55.9858	44.3138	49.0197	41.8003	54.9904	54.0983	46.156	69.5162	56.3454	45.6428
46.2797	46.2208	74.9868	89.1664	66.3618	68.2632	55.2243	61.5363	55.4366	56.4129	43.4706	50.1461	41.6867	55.9062	54.1563	46.2392	69.6594	56.4023	45.639
46.6225	46.2673	74.1231	89.5183	67.2281	67.4216	55.2465	60.428	56.4162	56.2672	43.7035	49.6643	42.0476	55.757	54.3329	46.3782	69.9001	56.5806	45.8065
46.6015	46.0657	74.1003	90.0067	66.9002	67.1213	55.6459	60.6091	55.7826	56.139	43.6878	50.3462	41.2466	56.3675	54.1533	46.233	69.6868	56.4091	45.5942
46.6739	45.956	74.9771	89.7417	66.2983	67.1863	56.1404	60.693	55.6652	55.8178	43.9023	51.0597	41.3801	55.6297	54.1091	46.1801	69.5708	56.361	45.6061
46.5814	46.4529	74.1718	88.9519	67.4925	67.1777	56.2692	60.8695	56.0589	56.2426	43.9238	51.122	41.8713	55.8784	54.4444	46.493	70.0481	56.6907	45.8998
46.4259	46.2502	74.5956	89.6026	66.6809	68.2517	55.2615	60.9329	56.2901	55.9982	45.2302	49.7839	41.2011	55.5263	54.2525	46.3051	69.7522	56.5015	45.7522
[truncated: 119 more rows]

## Sheet: panel d
0-14, low SEP, low edu	0-14, high SEP, low edu	15-24, low SEP, low edu	15-24, low SEP, high edu	15-24, high SEP, low edu	15-24, high SEP, high edu	25-64, low SEP, low edu	25-64, low SEP, high edu	25-64, high SEP, low edu	25-64, high SEP, high edu	65+, low SEP, low edu	65+, low SEP, high edu	65+, high SEP, low edu	65+, high SEP, high edu
[truncated: 1,000 more rows]
