# Supplementary material for: Individual and neighborhood based socioeconomic factors relevant for contact behaviour and epidemic control
Source: Commun Med (Lond). 2025 Dec 11;6:26. doi: 10.1038/s43856-025-01282-y (PMC12808736; doi:10.1038/s43856-025-01282-y)
Supplement: Supplementary file 8 — Supplementary Data 5 [file 43856_2025_1282_MOESM8_ESM.xlsx]

## Sheet: panel a-f
target	size	rel_imm_thr	abs_imm_thr	assort_sep	assort_edu
high SEP	0.69	0.6	0.42	1.20995	1.31271
low edu	0.69	0.59	0.4	1.20995	1.31271
high SEP	0.69	0.68	0.47	1.23299	1.2331
low edu	0.69	0.59	0.4	1.23299	1.2331
high SEP	0.69	0.56	0.39	1.10331	1.20548
low edu	0.69	0.57	0.39	1.10331	1.20548
high SEP	0.69	0.59	0.41	1.11164	1.19538
low edu	0.69	0.58	0.4	1.11164	1.19538
high SEP	0.69	0.66	0.46	1.31073	1.30076
low edu	0.69	0.58	0.4	1.31073	1.30076
high SEP	0.69	0.64	0.44	1.2183	1.23419
low edu	0.69	0.56	0.38	1.2183	1.23419
low edu	0.69	0.56	0.38	1.41666	1.27181
high SEP	0.69	0.62	0.43	1.28537	1.03838
low edu	0.69	0.52	0.36	1.28537	1.03838
high SEP	0.69	0.56	0.39	1.21479	1.2329
low edu	0.69	0.56	0.38	1.21479	1.2329
high SEP	0.69	0.54	0.37	0.995241	1.21338
low edu	0.69	0.57	0.39	0.995241	1.21338
high SEP	0.69	0.52	0.36	1.05866	0.902823
low edu	0.69	0.5	0.34	1.05866	0.902823
high SEP	0.69	0.68	0.47	1.4005	1.14291
low edu	0.69	0.53	0.36	1.4005	1.14291
high SEP	0.69	0.54	0.38	1.17521	1.11057
low edu	0.69	0.52	0.36	1.17521	1.11057
high SEP	0.69	0.55	0.38	1.02821	0.969123
low edu	0.69	0.53	0.37	1.02821	0.969123
high SEP	0.69	0.65	0.45	1.18279	0.99283
low edu	0.69	0.55	0.37	1.18279	0.99283
high SEP	0.69	0.63	0.43	1.11462	1.12911
low edu	0.69	0.55	0.38	1.11462	1.12911
high SEP	0.69	0.57	0.39	1.08948	0.913015
low edu	0.69	0.51	0.35	1.08948	0.913015
high SEP	0.69	0.58	0.4	1.20509	1.18063
low edu	0.69	0.55	0.38	1.20509	1.18063
high SEP	0.69	0.73	0.5	1.34563	1.14553
low edu	0.69	0.62	0.42	1.34563	1.14553
high SEP	0.69	0.6	0.41	1.2139	1.12564
low edu	0.69	0.52	0.36	1.2139	1.12564
high SEP	0.69	0.65	0.45	1.33279	1.09758
low edu	0.69	0.53	0.37	1.33279	1.09758
low SEP	0.31	0.99	0.3	1.01001	0.863303
high SEP	0.69	0.52	0.36	1.01001	0.863303
low edu	0.69	0.49	0.34	1.01001	0.863303
high SEP	0.69	0.58	0.4	1.13955	1.09562
low edu	0.69	0.57	0.39	1.13955	1.09562
high SEP	0.69	0.64	0.44	1.32142	1.21603
low edu	0.69	0.54	0.37	1.32142	1.21603
high SEP	0.69	0.6	0.42	1.21502	1.22219
low edu	0.69	0.56	0.38	1.21502	1.22219
low edu	0.69	0.79	0.54	1.25805	1.06267
high SEP	0.69	0.56	0.39	1.28255	1.31654
low edu	0.69	0.64	0.44	1.28255	1.31654
high SEP	0.69	0.55	0.38	1.09564	1.11343
low edu	0.69	0.54	0.37	1.09564	1.11343
low edu	0.69	0.61	0.42	1.31762	1.22674
high SEP	0.69	0.65	0.45	1.32212	1.13184
low edu	0.69	0.54	0.37	1.32212	1.13184
high SEP	0.69	0.55	0.38	1.15579	1.24638
low edu	0.69	0.61	0.42	1.15579	1.24638
high SEP	0.69	0.61	0.42	1.15832	1.14157
low edu	0.69	0.55	0.38	1.15832	1.14157
high SEP	0.69	0.91	0.63	1.46011	1.03217
low edu	0.69	0.52	0.36	1.46011	1.03217
high SEP	0.69	0.67	0.46	1.19281	1.08611
low edu	0.69	0.54	0.37	1.19281	1.08611
high SEP	0.69	0.64	0.44	1.29622	1.20844
low edu	0.69	0.54	0.37	1.29622	1.20844
high SEP	0.69	0.6	0.41	1.29502	1.25373
low edu	0.69	0.55	0.38	1.29502	1.25373
high SEP	0.69	0.56	0.39	1.09638	1.08301
low edu	0.69	0.52	0.35	1.09638	1.08301
high SEP	0.69	0.68	0.47	1.37688	0.813209
low edu	0.69	0.48	0.33	1.37688	0.813209
high SEP	0.69	0.79	0.54	1.18211	1.1028
low edu	0.69	0.68	0.47	1.18211	1.1028
high SEP	0.69	0.55	0.38	1.07262	1.07107
low edu	0.69	0.5	0.34	1.07262	1.07107
high SEP	0.69	0.66	0.45	1.22425	1.13711
low edu	0.69	0.53	0.37	1.22425	1.13711
high SEP	0.69	0.93	0.65	1.45286	0.87592
low edu	0.69	0.49	0.34	1.45286	0.87592
low edu	0.69	0.52	0.35	1.44329	0.929863
high SEP	0.69	0.9	0.62	1.36183	1.26473
low edu	0.69	0.59	0.4	1.36183	1.26473
high SEP	0.69	0.68	0.47	1.23395	1.06892
low edu	0.69	0.58	0.4	1.23395	1.06892
high SEP	0.69	0.54	0.37	1.1109	0.95314
low edu	0.69	0.49	0.34	1.1109	0.95314
high SEP	0.69	0.55	0.38	1.16533	1.06628
low edu	0.69	0.52	0.35	1.16533	1.06628
high SEP	0.69	0.57	0.4	1.05875	1.3397
low edu	0.69	0.65	0.45	1.05875	1.3397
high SEP	0.69	0.92	0.63	1.28552	0.899937
low edu	0.69	0.62	0.43	1.28552	0.899937
high SEP	0.69	0.73	0.5	1.37007	1.21786
low edu	0.69	0.59	0.41	1.37007	1.21786
high SEP	0.69	0.56	0.38	1.18704	0.978142
low edu	0.69	0.5	0.34	1.18704	0.978142
high SEP	0.69	0.83	0.58	1.36866	1.23822
low edu	0.69	0.66	0.45	1.36866	1.23822
high SEP	0.69	0.69	0.48	1.17308	1.03252
low edu	0.69	0.51	0.35	1.17308	1.03252
high SEP	0.69	0.57	0.39	1.10956	1.25679
low edu	0.69	0.56	0.38	1.10956	1.25679
high SEP	0.69	0.89	0.61	1.36485	1.0454
low edu	0.69	0.65	0.44	1.36485	1.0454
high SEP	0.69	0.55	0.38	1.07563	1.27949
low edu	0.69	0.61	0.42	1.07563	1.27949
high SEP	0.69	0.53	0.36	1.04234	1.08188
low edu	0.69	0.51	0.35	1.04234	1.08188
high SEP	0.69	0.73	0.5	1.16321	0.94004
low edu	0.69	0.56	0.38	1.16321	0.94004
high SEP	0.69	0.63	0.44	1.22397	1.08154
low edu	0.69	0.52	0.36	1.22397	1.08154
high SEP	0.69	0.78	0.54	1.33614	1.19899
low edu	0.69	0.56	0.38	1.33614	1.19899
high SEP	0.69	0.68	0.47	1.2173	1.30289
low edu	0.69	0.6	0.41	1.2173	1.30289
high SEP	0.69	0.65	0.45	1.16929	0.913303
low edu	0.69	0.52	0.36	1.16929	0.913303
high SEP	0.69	0.66	0.46	1.19678	1.06633
low edu	0.69	0.58	0.4	1.19678	1.06633
high SEP	0.69	0.57	0.39	1.10031	0.94291
low edu	0.69	0.51	0.35	1.10031	0.94291
high SEP	0.69	0.55	0.38	1.13595	1.12172
low edu	0.69	0.52	0.36	1.13595	1.12172
high SEP	0.69	0.6	0.41	1.14082	1.04441
low edu	0.69	0.51	0.35	1.14082	1.04441
high SEP	0.69	0.53	0.37	1.10913	1.05261
low edu	0.69	0.52	0.36	1.10913	1.05261
high SEP	0.69	0.65	0.45	1.12605	0.933448
low edu	0.69	0.49	0.34	1.12605	0.933448
low edu	0.69	0.57	0.39	1.36695	1.27296
low SEP	0.31	0.94	0.29	0.92713	0.836051
high SEP	0.69	0.52	0.36	0.92713	0.836051
low edu	0.69	0.48	0.33	0.92713	0.836051
high edu	0.31	0.99	0.31	0.92713	0.836051
high SEP	0.69	0.68	0.47	1.15642	0.948432
low edu	0.69	0.53	0.37	1.15642	0.948432
high SEP	0.69	0.68	0.47	1.23923	1.07771
low edu	0.69	0.51	0.35	1.23923	1.07771
high SEP	0.69	0.57	0.39	1.09219	1.00599
low edu	0.69	0.52	0.35	1.09219	1.00599
high SEP	0.69	0.69	0.48	1.07933	1.21451
low edu	0.69	0.63	0.43	1.07933	1.21451
high SEP	0.69	0.53	0.37	1.09108	1.32313
low edu	0.69	0.62	0.43	1.09108	1.32313
high SEP	0.69	0.87	0.6	1.39783	1.26106
low edu	0.69	0.6	0.41	1.39783	1.26106
high SEP	0.69	0.53	0.37	1.08904	1.32809
low edu	0.69	0.63	0.43	1.08904	1.32809
high SEP	0.69	0.6	0.42	1.17309	0.984442
low edu	0.69	0.5	0.35	1.17309	0.984442
low SEP	0.31	1	0.31	1.00541	1.08048
high SEP	0.69	0.53	0.37	1.00541	1.08048
low edu	0.69	0.51	0.35	1.00541	1.08048
low SEP	0.31	0.94	0.29	0.949526	0.912521
high SEP	0.69	0.58	0.4	0.949526	0.912521
low edu	0.69	0.54	0.37	0.949526	0.912521
low edu	0.69	0.51	0.35	1.24668	1.01925
high SEP	0.69	0.77	0.53	1.21945	1.17376
low edu	0.69	0.53	0.36	1.21945	1.17376
high SEP	0.69	0.62	0.43	1.23743	1.28214
low edu	0.69	0.63	0.43	1.23743	1.28214
high SEP	0.69	0.54	0.37	1.11242	1.09888
low edu	0.69	0.52	0.36	1.11242	1.09888
high SEP	0.69	0.71	0.49	1.26713	1.09249
low edu	0.69	0.52	0.36	1.26713	1.09249
high SEP	0.69	0.78	0.54	1.24209	0.937647
low edu	0.69	0.62	0.43	1.24209	0.937647
high SEP	0.69	0.65	0.45	1.23996	1.12996
low edu	0.69	0.51	0.35	1.23996	1.12996
high SEP	0.69	0.68	0.47	1.22872	1.26722
low edu	0.69	0.56	0.39	1.22872	1.26722
high SEP	0.69	0.73	0.5	1.24236	1.28639
low edu	0.69	0.58	0.4	1.24236	1.28639
high SEP	0.69	0.75	0.52	1.18417	0.973321
low edu	0.69	0.58	0.4	1.18417	0.973321
high SEP	0.69	0.62	0.43	1.10212	1.21462
low edu	0.69	0.67	0.46	1.10212	1.21462
low SEP	0.31	0.94	0.29	0.908372	1.0226
high SEP	0.69	0.51	0.35	0.908372	1.0226
low edu	0.69	0.56	0.38	0.908372	1.0226
high SEP	0.69	0.8	0.55	1.37262	1.32099
low edu	0.69	0.61	0.42	1.37262	1.32099
low edu	0.69	0.59	0.41	1.26314	1.13477
high SEP	0.69	0.56	0.38	1.10594	1.14925
low edu	0.69	0.52	0.35	1.10594	1.14925
high SEP	0.69	0.68	0.47	1.33653	1.16796
low edu	0.69	0.54	0.37	1.33653	1.16796
high SEP	0.69	0.6	0.41	1.28243	1.06008
low edu	0.69	0.54	0.37	1.28243	1.06008
high SEP	0.69	0.65	0.45	1.25735	1.24016
low edu	0.69	0.56	0.39	1.25735	1.24016
high SEP	0.69	0.77	0.53	1.303	1.02788
low edu	0.69	0.51	0.35	1.303	1.02788
high SEP	0.69	0.87	0.6	1.22826	1.05714
low edu	0.69	0.52	0.36	1.22826	1.05714
high SEP	0.69	0.65	0.45	1.35582	1.23532
low edu	0.69	0.58	0.4	1.35582	1.23532
high SEP	0.69	0.56	0.39	1.10585	1.01474
low edu	0.69	0.51	0.35	1.10585	1.01474
low edu	0.69	0.84	0.58	1.24595	1.12839
high SEP	0.69	0.98	0.68	1.28635	0.970124
low edu	0.69	0.58	0.4	1.28635	0.970124
high SEP	0.69	0.57	0.4	1.20682	1.30457
low edu	0.69	0.59	0.41	1.20682	1.30457
high SEP	0.69	0.67	0.46	1.05626	1.01947
low edu	0.69	0.51	0.35	1.05626	1.01947
high SEP	0.69	0.7	0.48	1.31241	1.14758
low edu	0.69	0.54	0.37	1.31241	1.14758
high SEP	0.69	0.58	0.4	1.17606	1.19819
low edu	0.69	0.56	0.39	1.17606	1.19819
high SEP	0.69	0.59	0.41	1.22311	1.04474
low edu	0.69	0.53	0.36	1.22311	1.04474
high SEP	0.69	0.65	0.45	1.31079	1.15433
low edu	0.69	0.52	0.36	1.31079	1.15433
low edu	0.69	0.5	0.34	1.52153	0.882993
high SEP	0.69	0.97	0.67	1.40636	0.93162
low edu	0.69	0.49	0.34	1.40636	0.93162
high SEP	0.69	0.53	0.37	1.13784	0.932192
low edu	0.69	0.49	0.33	1.13784	0.932192
high SEP	0.69	0.59	0.41	1.19709	1.06396
low edu	0.69	0.51	0.35	1.19709	1.06396
high SEP	0.69	0.65	0.45	1.24923	0.998766
low edu	0.69	0.51	0.35	1.24923	0.998766
high SEP	0.69	0.87	0.6	1.33517	1.06273
low edu	0.69	0.52	0.36	1.33517	1.06273
high SEP	0.69	0.9	0.62	1.28002	1.05033
low edu	0.69	0.54	0.37	1.28002	1.05033
low edu	0.69	0.58	0.4	1.37663	1.29691
high SEP	0.69	0.79	0.54	1.37262	1.26357
low edu	0.69	0.57	0.39	1.37262	1.26357
low SEP	0.31	0.97	0.3	0.985255	1.26124
high SEP	0.69	0.54	0.37	0.985255	1.26124
low edu	0.69	0.65	0.44	0.985255	1.26124
high SEP	0.69	0.57	0.39	1.19447	1.22159
low edu	0.69	0.55	0.37	1.19447	1.22159
high SEP	0.69	0.89	0.62	1.43665	1.17935
low edu	0.69	0.54	0.37	1.43665	1.17935
high SEP	0.69	0.54	0.38	1.11236	1.15536
low edu	0.69	0.52	0.36	1.11236	1.15536
high SEP	0.69	0.53	0.37	0.975067	1.14706
low edu	0.69	0.54	0.37	0.975067	1.14706
high SEP	0.69	0.61	0.42	1.23137	1.11234
low edu	0.69	0.53	0.36	1.23137	1.11234
high SEP	0.69	0.61	0.42	1.05492	1.20617
low edu	0.69	0.58	0.4	1.05492	1.20617
high SEP	0.69	0.56	0.39	1.17522	1.22346
low edu	0.69	0.56	0.38	1.17522	1.22346
high SEP	0.69	0.56	0.38	1.13932	1.02269
low edu	0.69	0.5	0.35	1.13932	1.02269
high SEP	0.69	0.57	0.39	1.21976	1.21401
low edu	0.69	0.54	0.37	1.21976	1.21401
high SEP	0.69	0.54	0.38	1.18496	1.35
low edu	0.69	0.67	0.46	1.18496	1.35
high SEP	0.69	0.61	0.42	1.18135	1.36904
low edu	0.69	0.79	0.54	1.18135	1.36904
high SEP	0.69	0.57	0.4	1.19041	1.20777
low edu	0.69	0.53	0.36	1.19041	1.20777
high SEP	0.69	0.64	0.44	1.18381	1.0022
low edu	0.69	0.5	0.34	1.18381	1.0022
high SEP	0.69	0.91	0.63	1.42928	1.01902
low edu	0.69	0.51	0.35	1.42928	1.01902
high SEP	0.69	0.57	0.39	1.11699	1.03326
low edu	0.69	0.51	0.35	1.11699	1.03326
high SEP	0.69	0.55	0.38	1.11875	1.09674
low edu	0.69	0.51	0.35	1.11875	1.09674
high SEP	0.69	0.62	0.43	1.20597	1.21895
low edu	0.69	0.55	0.38	1.20597	1.21895
high SEP	0.69	0.62	0.43	1.18749	1.27456
low edu	0.69	0.6	0.41	1.18749	1.27456
high SEP	0.69	0.55	0.38	1.17117	1.14577
low edu	0.69	0.54	0.37	1.17117	1.14577
high SEP	0.69	0.61	0.42	1.11002	1.12492
low edu	0.69	0.59	0.4	1.11002	1.12492
high SEP	0.69	0.63	0.43	1.23085	1.02579
low edu	0.69	0.53	0.36	1.23085	1.02579
high SEP	0.69	0.59	0.41	1.18012	0.921957
low edu	0.69	0.52	0.35	1.18012	0.921957
high SEP	0.69	0.65	0.45	1.29434	1.0931
low edu	0.69	0.63	0.43	1.29434	1.0931
high SEP	0.69	0.82	0.57	1.22901	1.11833
low edu	0.69	0.56	0.38	1.22901	1.11833
high SEP	0.69	0.57	0.39	1.17831	0.961458
low edu	0.69	0.49	0.33	1.17831	0.961458
low SEP	0.31	0.95	0.29	1.00903	1.2562
high SEP	0.69	0.51	0.35	1.00903	1.2562
low edu	0.69	0.61	0.42	1.00903	1.2562
high SEP	0.69	0.54	0.37	1.11933	1.30311
low edu	0.69	0.71	0.49	1.11933	1.30311
high SEP	0.69	0.58	0.4	1.19894	0.863556
low edu	0.69	0.53	0.36	1.19894	0.863556
high SEP	0.69	0.63	0.44	1.2738	1.02459
low edu	0.69	0.51	0.35	1.2738	1.02459
high SEP	0.69	0.64	0.44	1.10741	1.01351
low edu	0.69	0.53	0.36	1.10741	1.01351
high SEP	0.69	0.56	0.39	1.18819	1.01215
low edu	0.69	0.51	0.35	1.18819	1.01215
high SEP	0.69	0.68	0.47	1.17367	1.31234
low edu	0.69	0.6	0.41	1.17367	1.31234
high SEP	0.69	0.54	0.37	1.16817	1.04616
low edu	0.69	0.53	0.37	1.16817	1.04616
high SEP	0.69	0.53	0.37	1.16368	0.991189
low edu	0.69	0.51	0.35	1.16368	0.991189
high SEP	0.69	0.54	0.37	1.11773	1.14589
low edu	0.69	0.52	0.35	1.11773	1.14589
low edu	0.69	0.49	0.34	1.44551	0.81284
high SEP	0.69	0.56	0.38	1.125	0.946686
low edu	0.69	0.49	0.34	1.125	0.946686
high SEP	0.69	0.63	0.43	1.17346	1.12624
low edu	0.69	0.53	0.36	1.17346	1.12624
high SEP	0.69	0.71	0.49	1.2859	1.23994
low edu	0.69	0.57	0.39	1.2859	1.23994
high SEP	0.69	0.6	0.42	1.28541	0.993478
low edu	0.69	0.51	0.35	1.28541	0.993478
high SEP	0.69	0.62	0.43	1.19064	1.01937
low edu	0.69	0.49	0.34	1.19064	1.01937
high SEP	0.69	0.59	0.41	1.31742	1.37055
low edu	0.69	0.68	0.47	1.31742	1.37055
high SEP	0.69	0.56	0.39	1.18416	1.24101
low edu	0.69	0.54	0.37	1.18416	1.24101
high SEP	0.69	0.63	0.44	1.31822	1.33321
low edu	0.69	0.65	0.45	1.31822	1.33321
high SEP	0.69	0.66	0.46	1.25716	1.26233
low edu	0.69	0.62	0.43	1.25716	1.26233
high SEP	0.69	0.59	0.41	1.19729	1.16048
low edu	0.69	0.55	0.38	1.19729	1.16048
high SEP	0.69	0.61	0.42	1.27777	0.96255
low edu	0.69	0.51	0.35	1.27777	0.96255
high SEP	0.69	0.59	0.41	1.10644	1.25815
low edu	0.69	0.56	0.38	1.10644	1.25815
high SEP	0.69	0.6	0.42	1.30882	1.0384
low edu	0.69	0.52	0.36	1.30882	1.0384
high SEP	0.69	0.56	0.39	1.18397	1.06876
low edu	0.69	0.5	0.34	1.18397	1.06876
high SEP	0.69	0.58	0.4	1.24113	1.00837
low edu	0.69	0.52	0.36	1.24113	1.00837
high SEP	0.69	0.51	0.35	0.99476	1.24753
low edu	0.69	0.63	0.43	0.99476	1.24753
high SEP	0.69	0.72	0.5	1.2587	1.10103
low edu	0.69	0.57	0.39	1.2587	1.10103
high SEP	0.69	0.57	0.39	1.18978	1.03687
low edu	0.69	0.5	0.34	1.18978	1.03687
high SEP	0.69	0.7	0.48	1.25258	0.949629
low edu	0.69	0.5	0.34	1.25258	0.949629
high SEP	0.69	0.66	0.46	1.26816	1.1349
low edu	0.69	0.55	0.38	1.26816	1.1349
high SEP	0.69	0.78	0.54	1.30361	0.953184
low edu	0.69	0.55	0.37	1.30361	0.953184
low edu	0.69	0.56	0.39	1.37122	1.23806
high SEP	0.69	0.82	0.57	1.32541	0.90722
low edu	0.69	0.5	0.34	1.32541	0.90722
high SEP	0.69	0.64	0.44	1.15667	1.08545
low edu	0.69	0.53	0.37	1.15667	1.08545
high SEP	0.69	0.7	0.49	1.27865	1.24532
low edu	0.69	0.6	0.41	1.27865	1.24532
high SEP	0.69	0.59	0.41	1.18905	1.05151
low edu	0.69	0.5	0.35	1.18905	1.05151
high SEP	0.69	0.66	0.46	1.13563	1.20303
low edu	0.69	0.59	0.41	1.13563	1.20303
high SEP	0.69	0.7	0.49	1.38766	1.21594
low edu	0.69	0.55	0.38	1.38766	1.21594
high SEP	0.69	0.57	0.39	1.08785	1.11742
low edu	0.69	0.54	0.37	1.08785	1.11742
high SEP	0.69	0.57	0.4	1.13346	1.19476
low edu	0.69	0.54	0.37	1.13346	1.19476
high SEP	0.69	0.71	0.49	1.18162	1.23177
low edu	0.69	0.62	0.42	1.18162	1.23177
high SEP	0.69	0.59	0.41	1.07271	1.10399
low edu	0.69	0.55	0.38	1.07271	1.10399
high SEP	0.69	0.54	0.37	1.02854	1.16856
low edu	0.69	0.58	0.4	1.02854	1.16856
high SEP	0.69	0.75	0.52	1.25613	1.09924
low edu	0.69	0.53	0.36	1.25613	1.09924
high SEP	0.69	0.56	0.38	1.14753	1.08127
low edu	0.69	0.52	0.36	1.14753	1.08127
high SEP	0.69	0.67	0.46	1.27458	1.30545
low edu	0.69	0.61	0.42	1.27458	1.30545
high SEP	0.69	0.65	0.45	1.22019	0.930308
low edu	0.69	0.49	0.34	1.22019	0.930308
high SEP	0.69	0.59	0.41	1.14385	1.04026
low edu	0.69	0.5	0.34	1.14385	1.04026
high SEP	0.69	0.7	0.48	1.08604	1.18373
low edu	0.69	0.54	0.37	1.08604	1.18373
low edu	0.69	0.66	0.46	1.51953	1.30381
high SEP	0.69	0.67	0.46	1.27337	0.890448
low edu	0.69	0.51	0.35	1.27337	0.890448
low edu	0.69	0.61	0.42	1.45633	1.33017
high SEP	0.69	0.6	0.41	1.20305	1.19721
low edu	0.69	0.55	0.38	1.20305	1.19721
high SEP	0.69	0.56	0.39	1.20843	1.01857
low edu	0.69	0.52	0.35	1.20843	1.01857
high SEP	0.69	0.59	0.41	1.25823	1.23481
low edu	0.69	0.55	0.38	1.25823	1.23481
high SEP	0.69	0.86	0.6	1.30557	1.14494
low edu	0.69	0.56	0.38	1.30557	1.14494
high SEP	0.69	0.56	0.39	1.03915	1.2345
low edu	0.69	0.57	0.39	1.03915	1.2345
high SEP	0.69	0.65	0.45	1.27708	0.888686
low edu	0.69	0.48	0.33	1.27708	0.888686
high SEP	0.69	0.57	0.39	1.02582	1.21283
low edu	0.69	0.64	0.44	1.02582	1.21283
low edu	0.69	0.6	0.41	1.39119	1.26546
high SEP	0.69	0.78	0.54	1.36812	1.247
low edu	0.69	0.59	0.4	1.36812	1.247
low SEP	0.31	0.99	0.31	1.01506	1.09389
high SEP	0.69	0.58	0.4	1.01506	1.09389
low edu	0.69	0.59	0.41	1.01506	1.09389
high SEP	0.69	0.55	0.38	1.13455	1.11417
low edu	0.69	0.54	0.37	1.13455	1.11417
high SEP	0.69	0.6	0.41	1.28662	1.25558
low edu	0.69	0.57	0.39	1.28662	1.25558
high SEP	0.69	0.66	0.46	1	1.07691
low edu	0.69	0.51	0.35	1	1.07691
low SEP	0.31	0.92	0.28	0.919553	1.19343
high SEP	0.69	0.52	0.36	0.919553	1.19343
low edu	0.69	0.57	0.39	0.919553	1.19343
high SEP	0.69	0.7	0.48	1.32711	1.05079
low edu	0.69	0.52	0.35	1.32711	1.05079
low SEP	0.31	0.98	0.3	1.04688	1.04645
high SEP	0.69	0.52	0.36	1.04688	1.04645
low edu	0.69	0.51	0.35	1.04688	1.04645
high SEP	0.69	0.69	0.48	1.30797	1.14553
low edu	0.69	0.54	0.37	1.30797	1.14553
high SEP	0.69	0.57	0.39	1.1747	1.10167
low edu	0.69	0.51	0.35	1.1747	1.10167
high SEP	0.69	0.55	0.38	1.15423	1.03925
low edu	0.69	0.51	0.35	1.15423	1.03925
high SEP	0.69	0.95	0.65	1.36846	1.24059
low edu	0.69	0.67	0.46	1.36846	1.24059
high SEP	0.69	0.54	0.37	1.0829	1.06675
low edu	0.69	0.51	0.35	1.0829	1.06675
high SEP	0.69	0.57	0.39	1.15486	0.935528
low edu	0.69	0.54	0.37	1.15486	0.935528
high SEP	0.69	0.68	0.47	1.29178	1.34665
low edu	0.69	0.67	0.46	1.29178	1.34665
high SEP	0.69	0.56	0.39	1.1271	0.87015
low edu	0.69	0.51	0.35	1.1271	0.87015
low SEP	0.31	0.96	0.3	0.94704	0.877496
high SEP	0.69	0.53	0.36	0.94704	0.877496
low edu	0.69	0.49	0.34	0.94704	0.877496
high SEP	0.69	0.79	0.55	1.38524	0.947141
low edu	0.69	0.52	0.35	1.38524	0.947141
high SEP	0.69	0.57	0.39	1.13676	1.04533
low edu	0.69	0.51	0.35	1.13676	1.04533
high SEP	0.69	0.54	0.38	1.04868	1.04582
low edu	0.69	0.51	0.35	1.04868	1.04582
low edu	0.69	0.63	0.43	1.38408	1.32685
high SEP	0.69	0.77	0.53	1.36888	0.980484
low edu	0.69	0.5	0.34	1.36888	0.980484
high SEP	0.69	0.88	0.61	1.1599	0.966902
low edu	0.69	0.59	0.4	1.1599	0.966902
high SEP	0.69	0.7	0.48	1.34376	1.26859
low edu	0.69	0.6	0.41	1.34376	1.26859
high SEP	0.69	0.6	0.41	1.22792	1.14623
low edu	0.69	0.52	0.36	1.22792	1.14623
high SEP	0.69	0.77	0.53	1.09367	0.93468
low edu	0.69	0.69	0.48	1.09367	0.93468
high SEP	0.69	0.65	0.45	1.13772	1.01951
low edu	0.69	0.51	0.35	1.13772	1.01951
high SEP	0.69	0.58	0.4	1.15294	1.02803
low edu	0.69	0.54	0.37	1.15294	1.02803
high SEP	0.69	0.61	0.42	1.20138	1.06519
low edu	0.69	0.51	0.35	1.20138	1.06519
high SEP	0.69	0.66	0.46	1.30332	1.11154
low edu	0.69	0.52	0.36	1.30332	1.11154
high SEP	0.69	0.63	0.43	1.30424	1.14946
low edu	0.69	0.54	0.37	1.30424	1.14946
high SEP	0.69	0.86	0.59	1.25688	0.792144
low edu	0.69	0.48	0.33	1.25688	0.792144
high SEP	0.69	0.75	0.52	1.24535	1.19267
low edu	0.69	0.61	0.42	1.24535	1.19267
high SEP	0.69	0.77	0.53	1.21362	1.0397
low edu	0.69	0.69	0.48	1.21362	1.0397
high SEP	0.69	0.73	0.5	1.26907	1.14245
low edu	0.69	0.54	0.37	1.26907	1.14245
high SEP	0.69	0.58	0.4	1.23156	1.27355
low edu	0.69	0.58	0.4	1.23156	1.27355
high SEP	0.69	0.71	0.49	1.2228	0.932569
low edu	0.69	0.53	0.37	1.2228	0.932569
high SEP	0.69	0.57	0.4	1.06508	1.10472
low edu	0.69	0.53	0.36	1.06508	1.10472
high SEP	0.69	0.68	0.47	1.34407	1.08478
low edu	0.69	0.51	0.35	1.34407	1.08478
high SEP	0.69	0.63	0.44	1.0777	1.10681
low edu	0.69	0.63	0.43	1.0777	1.10681
high SEP	0.69	0.92	0.64	1.35781	1.12515
low edu	0.69	0.52	0.35	1.35781	1.12515
high SEP	0.69	0.85	0.59	1.38753	1.28822
low edu	0.69	0.7	0.48	1.38753	1.28822
high SEP	0.69	0.65	0.45	1.28231	0.998864
low edu	0.69	0.5	0.34	1.28231	0.998864
high SEP	0.69	0.53	0.36	1.04862	1.26309
low edu	0.69	0.57	0.39	1.04862	1.26309
high SEP	0.69	0.55	0.38	1.15433	0.948615
low edu	0.69	0.5	0.35	1.15433	0.948615
high SEP	0.69	0.54	0.37	1.09141	1.11262
low edu	0.69	0.53	0.36	1.09141	1.11262
high SEP	0.69	0.69	0.48	1.24421	1.0211
low edu	0.69	0.53	0.36	1.24421	1.0211
high SEP	0.69	0.53	0.37	1.09231	1.28931
low edu	0.69	0.62	0.43	1.09231	1.28931
low edu	0.69	0.59	0.4	1.49974	1.29041
high SEP	0.69	0.78	0.54	1.20203	1.09471
low edu	0.69	0.57	0.39	1.20203	1.09471
high SEP	0.69	0.54	0.37	0.979934	1.05277
low edu	0.69	0.53	0.36	0.979934	1.05277
high SEP	0.69	0.63	0.43	1.06347	0.931842
low edu	0.69	0.56	0.38	1.06347	0.931842
high SEP	0.69	0.86	0.6	1.26068	1.17431
low edu	0.69	0.56	0.38	1.26068	1.17431
high SEP	0.69	0.99	0.68	1.34115	1.09209
low edu	0.69	0.65	0.44	1.34115	1.09209
high SEP	0.69	0.92	0.63	1.27039	1.07757
low edu	0.69	0.51	0.35	1.27039	1.07757
high SEP	0.69	0.95	0.66	1.3385	1.27728
low edu	0.69	0.6	0.41	1.3385	1.27728
high SEP	0.69	0.74	0.51	1.24414	1.26835
low edu	0.69	0.57	0.39	1.24414	1.26835
high SEP	0.69	0.53	0.37	1.11945	0.869905
low edu	0.69	0.52	0.35	1.11945	0.869905
high SEP	0.69	0.63	0.43	1.20405	1.02454
low edu	0.69	0.5	0.34	1.20405	1.02454
high SEP	0.69	0.65	0.45	1.21767	1.12366
low edu	0.69	0.53	0.36	1.21767	1.12366
high SEP	0.69	0.66	0.46	1.27675	0.950177
low edu	0.69	0.51	0.35	1.27675	0.950177
high SEP	0.69	0.62	0.43	1.17397	0.911291
low edu	0.69	0.55	0.38	1.17397	0.911291
high SEP	0.69	0.59	0.41	1.15165	1.31806
low edu	0.69	0.61	0.42	1.15165	1.31806
high SEP	0.69	0.65	0.45	1.11555	1.2854
low edu	0.69	0.61	0.42	1.11555	1.2854
high SEP	0.69	0.53	0.37	1.05932	0.966955
low edu	0.69	0.49	0.34	1.05932	0.966955
high SEP	0.69	0.55	0.38	1.16088	0.925038
low edu	0.69	0.48	0.33	1.16088	0.925038
high SEP	0.69	0.58	0.4	1.21474	1.00572
low edu	0.69	0.53	0.36	1.21474	1.00572
high SEP	0.69	0.57	0.39	1.1351	1.16146
low edu	0.69	0.53	0.36	1.1351	1.16146
high SEP	0.69	0.57	0.4	1.18589	0.9731
low edu	0.69	0.54	0.37	1.18589	0.9731
high SEP	0.69	0.53	0.37	1.18942	1.2531
low edu	0.69	0.58	0.39	1.18942	1.2531
low edu	0.69	0.59	0.41	1.5083	0.999229
high SEP	0.69	0.56	0.39	1.0745	1.33776
low edu	0.69	0.63	0.43	1.0745	1.33776
high SEP	0.69	0.67	0.46	1.25698	0.878837
low edu	0.69	0.5	0.34	1.25698	0.878837
high SEP	0.69	0.68	0.47	1.15052	1.19254
low edu	0.69	0.61	0.42	1.15052	1.19254
high SEP	0.69	0.59	0.41	1.13888	1.22249
low edu	0.69	0.56	0.39	1.13888	1.22249
low SEP	0.31	0.92	0.29	0.950865	1.2238
high SEP	0.69	0.51	0.35	0.950865	1.2238
low edu	0.69	0.55	0.38	0.950865	1.2238
high SEP	0.69	0.63	0.44	1.1538	1.30701
low edu	0.69	0.62	0.43	1.1538	1.30701
high SEP	0.69	0.55	0.38	1.03069	1.16306
low edu	0.69	0.53	0.36	1.03069	1.16306
low edu	0.69	0.52	0.35	1.27891	1.0318
high SEP	0.69	0.64	0.44	1.26922	1.14864
low edu	0.69	0.52	0.36	1.26922	1.14864
high SEP	0.69	0.54	0.38	1.07699	0.923032
low edu	0.69	0.51	0.35	1.07699	0.923032
high SEP	0.69	0.6	0.41	1.1902	0.89776
low edu	0.69	0.49	0.34	1.1902	0.89776
high SEP	0.69	0.94	0.65	1.31379	1.30086
low edu	0.69	0.61	0.42	1.31379	1.30086
high SEP	0.69	0.61	0.42	1.24654	1.34667
low edu	0.69	0.67	0.46	1.24654	1.34667
high SEP	0.69	0.85	0.59	1.23797	1.21559
low edu	0.69	0.59	0.4	1.23797	1.21559
high SEP	0.69	0.55	0.38	1.10035	1.28421
low edu	0.69	0.63	0.43	1.10035	1.28421
high SEP	0.69	0.7	0.48	1.30528	0.988018
low edu	0.69	0.51	0.35	1.30528	0.988018
high SEP	0.69	0.55	0.38	1.17174	1.2306
low edu	0.69	0.56	0.38	1.17174	1.2306
high SEP	0.69	0.73	0.5	1.19953	1.20358
low edu	0.69	0.55	0.38	1.19953	1.20358
high SEP	0.69	0.55	0.38	1.1609	1.05476
low edu	0.69	0.51	0.35	1.1609	1.05476
high SEP	0.69	0.54	0.38	1.14683	1.10122
low edu	0.69	0.51	0.35	1.14683	1.10122
low edu	0.69	0.56	0.38	1.39889	1.26649
high SEP	0.69	0.91	0.63	1.33721	1.29955
low edu	0.69	0.63	0.43	1.33721	1.29955
low SEP	0.31	0.99	0.3	0.999721	0.958915
high SEP	0.69	0.53	0.36	0.999721	0.958915
low edu	0.69	0.49	0.33	0.999721	0.958915
high SEP	0.69	0.76	0.52	1.13901	1.23197
low edu	0.69	0.56	0.39	1.13901	1.23197
high SEP	0.69	0.56	0.39	1.13317	0.981017
low edu	0.69	0.51	0.35	1.13317	0.981017
high SEP	0.69	0.6	0.42	1.22875	1.18365
low edu	0.69	0.55	0.38	1.22875	1.18365
high SEP	0.69	0.76	0.53	1.24289	1.01727
low edu	0.69	0.6	0.41	1.24289	1.01727
high SEP	0.69	0.56	0.39	1.21125	0.980065
low edu	0.69	0.51	0.35	1.21125	0.980065
high SEP	0.69	0.57	0.39	1.18987	1.24929
low edu	0.69	0.55	0.37	1.18987	1.24929
high SEP	0.69	0.61	0.42	1.15393	1.10432
low edu	0.69	0.52	0.35	1.15393	1.10432
high SEP	0.69	0.66	0.46	1.32293	1.20564
low edu	0.69	0.54	0.37	1.32293	1.20564
high SEP	0.69	0.8	0.56	1.19714	1.30914
low edu	0.69	0.59	0.4	1.19714	1.30914
high SEP	0.69	0.63	0.44	1.17261	1.16188
low edu	0.69	0.62	0.43	1.17261	1.16188
high SEP	0.69	0.58	0.4	1.10601	1.14463
low edu	0.69	0.55	0.37	1.10601	1.14463
high SEP	0.69	0.71	0.49	1.32005	1.17314
low edu	0.69	0.53	0.36	1.32005	1.17314
high SEP	0.69	0.73	0.51	1.29348	1.3494
low edu	0.69	0.69	0.47	1.29348	1.3494
high SEP	0.69	0.62	0.43	1.2442	1.25176
low edu	0.69	0.55	0.38	1.2442	1.25176
high SEP	0.69	0.7	0.49	1.37087	0.981602
low edu	0.69	0.51	0.35	1.37087	0.981602
high SEP	0.69	0.72	0.5	1.22496	1.1685
low edu	0.69	0.55	0.38	1.22496	1.1685
high SEP	0.69	0.56	0.39	1.22409	1.07465
low edu	0.69	0.51	0.35	1.22409	1.07465
high SEP	0.69	0.68	0.47	1.28968	1.21206
low edu	0.69	0.58	0.39	1.28968	1.21206
high SEP	0.69	0.59	0.4	1.23506	1.19774
low edu	0.69	0.55	0.37	1.23506	1.19774
high SEP	0.69	0.76	0.52	1.34218	1.33326
low edu	0.69	0.69	0.48	1.34218	1.33326
high SEP	0.69	0.67	0.46	1.29692	1.13322
low edu	0.69	0.55	0.38	1.29692	1.13322
high SEP	0.69	0.6	0.41	1.1285	1.01094
low edu	0.69	0.51	0.35	1.1285	1.01094
high SEP	0.69	0.56	0.39	1.16468	0.895929
low edu	0.69	0.5	0.34	1.16468	0.895929
high SEP	0.69	0.78	0.54	1.30181	1.0953
low edu	0.69	0.52	0.35	1.30181	1.0953
low SEP	0.31	0.99	0.3	1.01518	0.986689
high SEP	0.69	0.51	0.35	1.01518	0.986689
low edu	0.69	0.51	0.35	1.01518	0.986689
high SEP	0.69	0.76	0.53	1.24436	1.40022
high SEP	0.69	0.7	0.48	1.36122	1.21293
low edu	0.69	0.54	0.37	1.36122	1.21293
high SEP	0.69	0.76	0.52	1.29491	1.26209
low edu	0.69	0.61	0.42	1.29491	1.26209
high SEP	0.69	0.92	0.64	1.15085	1.2345
low edu	0.69	0.57	0.39	1.15085	1.2345
high SEP	0.69	0.71	0.49	1.25385	0.937124
low edu	0.69	0.54	0.37	1.25385	0.937124
high SEP	0.69	0.69	0.47	1.25424	1.30952
low edu	0.69	0.62	0.43	1.25424	1.30952
high SEP	0.69	0.73	0.51	1.26224	0.94283
low edu	0.69	0.5	0.34	1.26224	0.94283
high SEP	0.69	0.65	0.45	1.26941	1.37675
low edu	0.69	0.66	0.46	1.26941	1.37675
high SEP	0.69	0.62	0.43	1.29431	0.944948
low edu	0.69	0.49	0.34	1.29431	0.944948
high SEP	0.69	0.56	0.39	1.22477	1.26848
low edu	0.69	0.59	0.4	1.22477	1.26848
low edu	0.69	0.54	0.37	1.23097	1.07831
high SEP	0.69	0.63	0.44	1.32328	1.17841
low edu	0.69	0.58	0.4	1.32328	1.17841
high SEP	0.69	0.61	0.42	1.14673	0.961943
low edu	0.69	0.5	0.34	1.14673	0.961943
high SEP	0.69	0.56	0.39	1.16452	1.07821
low edu	0.69	0.54	0.37	1.16452	1.07821
high SEP	0.69	0.65	0.45	1.20855	1.33178
low edu	0.69	0.63	0.43	1.20855	1.33178
high SEP	0.69	0.53	0.37	1.05402	1.1363
low edu	0.69	0.53	0.37	1.05402	1.1363
high SEP	0.69	0.59	0.41	1.23043	1.30334
low edu	0.69	0.6	0.41	1.23043	1.30334
high SEP	0.69	0.64	0.44	1.14369	1.21294
low edu	0.69	0.65	0.44	1.14369	1.21294
high SEP	0.69	0.66	0.45	1.16055	1.13746
low edu	0.69	0.55	0.37	1.16055	1.13746
high SEP	0.69	0.57	0.39	1.14478	1.22804
low edu	0.69	0.59	0.4	1.14478	1.22804
high SEP	0.69	0.85	0.59	1.34156	1.25152
low edu	0.69	0.57	0.39	1.34156	1.25152
high SEP	0.69	0.57	0.39	1.13255	1.11291
low edu	0.69	0.51	0.35	1.13255	1.11291
high SEP	0.69	0.72	0.5	1.30564	1.02786
low edu	0.69	0.52	0.35	1.30564	1.02786
high SEP	0.69	0.74	0.51	1.2554	1.11268
low edu	0.69	0.55	0.38	1.2554	1.11268
high SEP	0.69	0.87	0.6	1.38943	0.953332
low edu	0.69	0.5	0.34	1.38943	0.953332
high SEP	0.69	0.83	0.57	1.32508	1.13645
low edu	0.69	0.54	0.37	1.32508	1.13645
high SEP	0.69	0.95	0.66	1.21029	1.14057
low edu	0.69	0.55	0.38	1.21029	1.14057
high SEP	0.69	0.57	0.39	1.16304	0.98382
low edu	0.69	0.5	0.34	1.16304	0.98382
high SEP	0.69	0.63	0.44	1.33484	1.02213
low edu	0.69	0.52	0.36	1.33484	1.02213
high SEP	0.69	0.58	0.4	1.18869	1.20886
low edu	0.69	0.55	0.38	1.18869	1.20886
high SEP	0.69	0.67	0.46	1.21188	1.04939
low edu	0.69	0.53	0.36	1.21188	1.04939
high SEP	0.69	0.54	0.37	1.11193	1.22643
low edu	0.69	0.58	0.4	1.11193	1.22643
high SEP	0.69	0.58	0.4	0.992976	1.20767
low edu	0.69	0.56	0.38	0.992976	1.20767
high SEP	0.69	0.57	0.39	1.135	0.987446
low edu	0.69	0.51	0.35	1.135	0.987446
high SEP	0.69	0.56	0.39	1.13767	0.906317
low edu	0.69	0.49	0.34	1.13767	0.906317
high SEP	0.69	0.73	0.51	1.3041	1.2469
low edu	0.69	0.6	0.41	1.3041	1.2469
high SEP	0.69	0.59	0.41	1.24887	1.17232
low edu	0.69	0.55	0.38	1.24887	1.17232
high SEP	0.69	0.56	0.39	1.14339	1.40342
low edu	0.69	0.79	0.54	1.14339	1.40342
high SEP	0.69	0.88	0.61	1.22603	1.31259
low edu	0.69	0.93	0.64	1.22603	1.31259
high SEP	0.69	0.59	0.41	1.25355	1.10262
low edu	0.69	0.55	0.38	1.25355	1.10262
high SEP	0.69	0.6	0.42	1.16201	1.30939
low edu	0.69	0.61	0.42	1.16201	1.30939
high SEP	0.69	0.58	0.4	0.988062	1.14883
low edu	0.69	0.55	0.38	0.988062	1.14883
high SEP	0.69	0.58	0.4	1.19332	1.18379
low edu	0.69	0.55	0.37	1.19332	1.18379
high SEP	0.69	0.97	0.67	1.25832	1.03006
low edu	0.69	0.79	0.54	1.25832	1.03006
high SEP	0.69	0.56	0.39	1.16217	1.24817
low edu	0.69	0.56	0.39	1.16217	1.24817
high SEP	0.69	0.65	0.45	1.02659	1.2594
low edu	0.69	0.55	0.38	1.02659	1.2594
high SEP	0.69	0.68	0.47	1.31737	1.08888
low edu	0.69	0.55	0.38	1.31737	1.08888
high SEP	0.69	0.63	0.43	1.24451	1.14289
low edu	0.69	0.51	0.35	1.24451	1.14289
high SEP	0.69	0.52	0.36	1.05814	1.22274
low edu	0.69	0.55	0.38	1.05814	1.22274
high SEP	0.69	0.6	0.42	1.19452	1.07292
low edu	0.69	0.52	0.36	1.19452	1.07292
high SEP	0.69	0.56	0.39	1.24364	1.14876
low edu	0.69	0.52	0.36	1.24364	1.14876
high SEP	0.69	0.58	0.4	1.00074	1.24314
low edu	0.69	0.58	0.4	1.00074	1.24314
high SEP	0.69	0.71	0.49	1.40208	1.19748
low edu	0.69	0.53	0.36	1.40208	1.19748
high SEP	0.69	0.71	0.49	1.31343	1.31671
low edu	0.69	0.6	0.41	1.31343	1.31671
high SEP	0.69	0.66	0.45	1.31465	1.27951
low edu	0.69	0.59	0.41	1.31465	1.27951
high SEP	0.69	0.53	0.36	1.15589	1.10089
low edu	0.69	0.51	0.35	1.15589	1.10089
high SEP	0.69	0.55	0.38	1.19602	0.994217
low edu	0.69	0.5	0.34	1.19602	0.994217
high SEP	0.69	0.6	0.42	1.24841	1.22472
low edu	0.69	0.56	0.38	1.24841	1.22472
high SEP	0.69	0.57	0.39	1.18233	0.990494
low edu	0.69	0.52	0.36	1.18233	0.990494
high SEP	0.69	0.66	0.46	1.25353	1.1057
low edu	0.69	0.56	0.39	1.25353	1.1057
high SEP	0.69	0.56	0.38	1.13197	1.30819
low edu	0.69	0.66	0.45	1.13197	1.30819
high SEP	0.69	0.67	0.46	1.19637	1.27418
low edu	0.69	0.7	0.48	1.19637	1.27418
high SEP	0.69	0.66	0.46	1.3417	0.953427
low edu	0.69	0.5	0.34	1.3417	0.953427
high SEP	0.69	0.66	0.46	1.24273	1.08435
low edu	0.69	0.57	0.39	1.24273	1.08435
high SEP	0.69	0.73	0.51	1.1369	1.12725
low edu	0.69	0.57	0.39	1.1369	1.12725
high SEP	0.69	0.64	0.44	1.03415	1.2686
low edu	0.69	0.68	0.47	1.03415	1.2686
high SEP	0.69	0.71	0.49	1.2811	1.10048
low edu	0.69	0.52	0.36	1.2811	1.10048
high SEP	0.69	0.67	0.46	1.17487	1.11471
low edu	0.69	0.55	0.38	1.17487	1.11471
high SEP	0.69	0.54	0.37	1.13861	1.1116
low edu	0.69	0.52	0.35	1.13861	1.1116
high SEP	0.69	0.63	0.44	1.28385	1.25654
low edu	0.69	0.63	0.43	1.28385	1.25654
high SEP	0.69	0.56	0.39	1.054	1.08808
low edu	0.69	0.52	0.36	1.054	1.08808
high SEP	0.69	0.67	0.46	1.28287	0.914747
low edu	0.69	0.5	0.34	1.28287	0.914747
high SEP	0.69	0.61	0.42	1.2499	1.08025
low edu	0.69	0.52	0.35	1.2499	1.08025
high SEP	0.69	0.55	0.38	1.07219	1.14446
low edu	0.69	0.53	0.36	1.07219	1.14446
high SEP	0.69	0.65	0.45	1.26153	1.10687
low edu	0.69	0.62	0.42	1.26153	1.10687
high SEP	0.69	0.75	0.52	1.14619	0.910502
low edu	0.69	0.5	0.35	1.14619	0.910502
high SEP	0.69	0.61	0.42	1.23896	1.29222
low edu	0.69	0.62	0.43	1.23896	1.29222
high SEP	0.69	0.59	0.41	1.20446	1.21025
low edu	0.69	0.55	0.38	1.20446	1.21025
high SEP	0.69	0.81	0.56	1.31451	1.46984
high SEP	0.69	0.75	0.52	1.33896	1.10688
low edu	0.69	0.53	0.36	1.33896	1.10688
high SEP	0.69	0.6	0.41	1.08392	1.23411
low edu	0.69	0.56	0.38	1.08392	1.23411
high SEP	0.69	0.7	0.49	1.31969	1.14944
low edu	0.69	0.54	0.37	1.31969	1.14944
high SEP	0.69	0.61	0.42	1.22738	1.16424
low edu	0.69	0.53	0.36	1.22738	1.16424
high SEP	0.69	0.67	0.46	1.27051	1.13537
low edu	0.69	0.51	0.35	1.27051	1.13537
high SEP	0.69	0.56	0.39	1.10178	1.17981
low edu	0.69	0.54	0.37	1.10178	1.17981
high SEP	0.69	0.8	0.55	1.2045	1.21355
low edu	0.69	0.56	0.38	1.2045	1.21355
high SEP	0.69	0.65	0.45	1.17582	1.30956
low edu	0.69	0.66	0.45	1.17582	1.30956
low SEP	0.31	0.98	0.3	0.97381	0.905299
high SEP	0.69	0.95	0.66	0.97381	0.905299
low edu	0.69	0.99	0.68	0.97381	0.905299
low edu	0.69	0.62	0.42	1.25483	1.29397
high SEP	0.69	0.59	0.41	1.21763	1.04298
low edu	0.69	0.52	0.35	1.21763	1.04298
high SEP	0.69	0.69	0.48	1.39016	0.924434
low edu	0.69	0.51	0.35	1.39016	0.924434
high SEP	0.69	0.59	0.41	1.22761	1.03968
low edu	0.69	0.58	0.4	1.22761	1.03968
low SEP	0.31	0.99	0.31	1.03111	1.17845
high SEP	0.69	0.51	0.35	1.03111	1.17845
low edu	0.69	0.53	0.36	1.03111	1.17845
high SEP	0.69	0.57	0.39	1.18955	1.00004
low edu	0.69	0.5	0.34	1.18955	1.00004
high SEP	0.69	0.66	0.46	1.17339	1.08308
low edu	0.69	0.51	0.35	1.17339	1.08308
high SEP	0.69	0.61	0.42	1.22794	1.14457
low edu	0.69	0.52	0.36	1.22794	1.14457
high SEP	0.69	0.6	0.42	1.20618	0.981064
low edu	0.69	0.51	0.35	1.20618	0.981064
high SEP	0.69	0.55	0.38	1.08051	1.22936
low edu	0.69	0.56	0.38	1.08051	1.22936
high SEP	0.69	0.83	0.57	1.33043	1.1878
low edu	0.69	0.54	0.37	1.33043	1.1878
high SEP	0.69	0.58	0.4	1.15286	1.17046
low edu	0.69	0.55	0.37	1.15286	1.17046
high SEP	0.69	0.59	0.41	1.21486	1.31651
low edu	0.69	0.66	0.45	1.21486	1.31651
high SEP	0.69	0.58	0.4	1.07472	1.30964
low edu	0.69	0.6	0.41	1.07472	1.30964
high SEP	0.69	0.69	0.48	1.15499	1.11819
low edu	0.69	0.53	0.36	1.15499	1.11819
high SEP	0.69	0.57	0.39	1.12281	1.02763
low edu	0.69	0.5	0.34	1.12281	1.02763
high SEP	0.69	0.62	0.43	1.13301	1.21223
low edu	0.69	0.57	0.39	1.13301	1.21223
high SEP	0.69	0.98	0.68	1.1876	1.32963
low SEP	0.31	0.88	0.27	0.852226	1.01442
high SEP	0.69	0.51	0.35	0.852226	1.01442
low edu	0.69	0.51	0.35	0.852226	1.01442
low SEP	0.31	1	0.31	0.99902	1.17031
high SEP	0.69	0.51	0.35	0.99902	1.17031
low edu	0.69	0.56	0.38	0.99902	1.17031
high SEP	0.69	0.53	0.36	1.17048	1.13298
low edu	0.69	0.53	0.36	1.17048	1.13298
high SEP	0.69	0.53	0.37	1.0936	1.02388
low edu	0.69	0.51	0.35	1.0936	1.02388
high SEP	0.69	0.57	0.39	1.0847	1.18185
low edu	0.69	0.53	0.37	1.0847	1.18185
high SEP	0.69	0.57	0.39	1.11056	1.1475
low edu	0.69	0.58	0.4	1.11056	1.1475
high SEP	0.69	0.55	0.38	1.08815	0.893406
low edu	0.69	0.49	0.33	1.08815	0.893406
high SEP	0.69	0.64	0.44	1.18813	1.19846
low edu	0.69	0.54	0.37	1.18813	1.19846
low SEP	0.31	0.96	0.3	0.893663	1.03527
high SEP	0.69	0.5	0.35	0.893663	1.03527
low edu	0.69	0.5	0.35	0.893663	1.03527
high SEP	0.69	0.55	0.38	1.06902	1.15555
low edu	0.69	0.54	0.37	1.06902	1.15555
high SEP	0.69	0.61	0.42	1.23938	1.23024
low edu	0.69	0.58	0.4	1.23938	1.23024
high SEP	0.69	0.61	0.42	1.14958	1.13832
low edu	0.69	0.53	0.36	1.14958	1.13832
high SEP	0.69	0.53	0.37	1.04065	0.997321
low edu	0.69	0.5	0.35	1.04065	0.997321
high SEP	0.69	0.71	0.49	1.28608	1.13689
low edu	0.69	0.55	0.38	1.28608	1.13689
high SEP	0.69	0.56	0.39	1.1821	1.00574
low edu	0.69	0.51	0.35	1.1821	1.00574
high SEP	0.69	0.56	0.39	1.24342	0.809584
low edu	0.69	0.48	0.33	1.24342	0.809584
low edu	0.69	0.57	0.39	1.28409	1.22485
high SEP	0.69	0.61	0.42	1.15696	1.16065
low edu	0.69	0.53	0.37	1.15696	1.16065
high SEP	0.69	0.63	0.44	1.23786	1.15896
low edu	0.69	0.54	0.37	1.23786	1.15896
high SEP	0.69	0.59	0.41	1.31618	1.13396
low edu	0.69	0.52	0.36	1.31618	1.13396
high SEP	0.69	0.52	0.36	1.04662	1.01847
low edu	0.69	0.5	0.34	1.04662	1.01847
high SEP	0.69	0.6	0.41	1.20673	1.32762
low edu	0.69	0.61	0.42	1.20673	1.32762
high SEP	0.69	0.64	0.44	1.21255	0.907887
low edu	0.69	0.5	0.34	1.21255	0.907887
high SEP	0.69	0.87	0.6	1.31536	0.913121
low edu	0.69	0.5	0.34	1.31536	0.913121
high SEP	0.69	0.57	0.39	1.21802	1.14942
low edu	0.69	0.53	0.36	1.21802	1.14942
high SEP	0.69	0.64	0.44	1.30818	0.984589
low edu	0.69	0.5	0.34	1.30818	0.984589
high SEP	0.69	0.84	0.58	1.22756	1.28126
low edu	0.69	0.58	0.4	1.22756	1.28126
high SEP	0.69	0.56	0.38	1.01314	1.14063
low edu	0.69	0.52	0.36	1.01314	1.14063
high SEP	0.69	0.6	0.41	1.1315	1.04183
low edu	0.69	0.56	0.38	1.1315	1.04183
high SEP	0.69	0.64	0.44	1.00443	1.33084
low edu	0.69	0.79	0.54	1.00443	1.33084
high SEP	0.69	0.67	0.47	1.30379	0.969001
low edu	0.69	0.5	0.34	1.30379	0.969001
low edu	0.69	0.58	0.39	1.31535	0.930633
high SEP	0.69	0.57	0.39	1.21515	1.11172
low edu	0.69	0.53	0.37	1.21515	1.11172
high SEP	0.69	0.65	0.45	1.30113	1.178
low edu	0.69	0.52	0.36	1.30113	1.178
high SEP	0.69	0.71	0.49	1.13806	1.15587
low edu	0.69	0.56	0.39	1.13806	1.15587
high SEP	0.69	0.58	0.4	1.15941	1.0986
low edu	0.69	0.53	0.36	1.15941	1.0986
high SEP	0.69	0.57	0.39	1.14115	1.11406
low edu	0.69	0.52	0.36	1.14115	1.11406
high SEP	0.69	0.54	0.37	1.13123	1.18938
low edu	0.69	0.54	0.37	1.13123	1.18938
high SEP	0.69	0.68	0.47	1.22405	1.18487
low edu	0.69	0.63	0.43	1.22405	1.18487
high SEP	0.69	0.73	0.51	1.12474	1.26978
low edu	0.69	0.65	0.44	1.12474	1.26978
high SEP	0.69	0.61	0.42	1.23832	1.312
low edu	0.69	0.65	0.45	1.23832	1.312
high SEP	0.69	0.53	0.36	1.0195	1.31658
low edu	0.69	0.63	0.43	1.0195	1.31658
high SEP	0.69	0.57	0.39	1.13707	1.23304
low edu	0.69	0.54	0.37	1.13707	1.23304
high SEP	0.69	0.65	0.45	1.26658	1.37013
low edu	0.69	0.71	0.48	1.26658	1.37013
high SEP	0.69	0.61	0.42	1.05821	1.27183
low edu	0.69	0.63	0.43	1.05821	1.27183
high SEP	0.69	0.53	0.37	0.997362	1.15546
low edu	0.69	0.54	0.37	0.997362	1.15546
high SEP	0.69	0.69	0.48	1.30913	0.910103
low edu	0.69	0.53	0.37	1.30913	0.910103
high SEP	0.69	0.91	0.63	1.21842	1.0975
low edu	0.69	0.56	0.38	1.21842	1.0975
high SEP	0.69	0.66	0.46	1.10341	1.16479
low edu	0.69	0.58	0.4	1.10341	1.16479
high SEP	0.69	0.54	0.37	1.09015	1.14571
low edu	0.69	0.54	0.37	1.09015	1.14571
high SEP	0.69	0.62	0.43	1.14328	0.830005
low edu	0.69	0.51	0.35	1.14328	0.830005
high SEP	0.69	0.56	0.39	1.17958	0.943042
low edu	0.69	0.49	0.34	1.17958	0.943042
high SEP	0.69	0.64	0.44	1.29385	0.963631
low edu	0.69	0.52	0.36	1.29385	0.963631
high SEP	0.69	0.61	0.42	1.0557	0.939957
low edu	0.69	0.5	0.35	1.0557	0.939957
high SEP	0.69	0.54	0.37	1.17086	1.04173
low edu	0.69	0.5	0.34	1.17086	1.04173
high SEP	0.69	0.64	0.44	1.24922	1.05053
low edu	0.69	0.51	0.35	1.24922	1.05053
high SEP	0.69	0.59	0.4	1.23916	1.25101
low edu	0.69	0.56	0.39	1.23916	1.25101
high SEP	0.69	0.72	0.5	1.16682	1.1998
low edu	0.69	0.6	0.41	1.16682	1.1998
high SEP	0.69	0.53	0.36	1.10594	1.17506
low edu	0.69	0.56	0.38	1.10594	1.17506
high SEP	0.69	0.7	0.48	1.16106	1.17045
low edu	0.69	0.56	0.38	1.16106	1.17045
high SEP	0.69	0.68	0.47	1.29	1.11191
low edu	0.69	0.54	0.37	1.29	1.11191
high SEP	0.69	0.59	0.41	1.14908	0.820525
low edu	0.69	0.49	0.33	1.14908	0.820525
high edu	0.31	1	0.31	1.14908	0.820525
high SEP	0.69	0.54	0.37	1.05077	1.24448
low edu	0.69	0.57	0.39	1.05077	1.24448
high SEP	0.69	0.59	0.41	1.09528	1.28793
low edu	0.69	0.57	0.39	1.09528	1.28793
high SEP	0.69	0.64	0.44	1.15615	0.862447
low edu	0.69	0.49	0.33	1.15615	0.862447
high SEP	0.69	0.6	0.41	1.27126	1.14245
low edu	0.69	0.52	0.36	1.27126	1.14245
high SEP	0.69	0.59	0.41	1.2033	0.980676
low edu	0.69	0.57	0.39	1.2033	0.980676
high SEP	0.69	0.59	0.41	1.24599	1.10181
low edu	0.69	0.54	0.37	1.24599	1.10181
high SEP	0.69	0.69	0.48	1.25787	1.20089
low edu	0.69	0.56	0.39	1.25787	1.20089
high SEP	0.69	0.64	0.44	1.28239	1.2508
low edu	0.69	0.58	0.4	1.28239	1.2508
low SEP	0.31	0.94	0.29	0.97097	1.06788
high SEP	0.69	0.51	0.35	0.97097	1.06788
low edu	0.69	0.51	0.35	0.97097	1.06788
high SEP	0.69	0.61	0.42	1.19537	0.944817
low edu	0.69	0.51	0.35	1.19537	0.944817
high SEP	0.69	0.61	0.42	1.23901	1.18068
low edu	0.69	0.56	0.38	1.23901	1.18068
high SEP	0.69	0.56	0.38	1.19922	1.05659
low edu	0.69	0.5	0.35	1.19922	1.05659
high SEP	0.69	0.64	0.44	1.23191	1.19325
low edu	0.69	0.54	0.37	1.23191	1.19325
high SEP	0.69	0.61	0.42	1.16169	1.14671
low edu	0.69	0.52	0.36	1.16169	1.14671
high SEP	0.69	0.58	0.4	1.06932	1.14871
low edu	0.69	0.53	0.37	1.06932	1.14871
high SEP	0.69	0.61	0.42	1.23793	1.09063
low edu	0.69	0.52	0.36	1.23793	1.09063
high SEP	0.69	0.56	0.39	1.22019	1.20379
low edu	0.69	0.56	0.38	1.22019	1.20379
high SEP	0.69	0.55	0.38	1.11183	1.29218
low edu	0.69	0.57	0.39	1.11183	1.29218
high SEP	0.69	0.53	0.37	1.08455	1.25157
low edu	0.69	0.57	0.39	1.08455	1.25157
low SEP	0.31	0.94	0.29	0.967996	1.00416
high SEP	0.69	0.56	0.39	0.967996	1.00416
low edu	0.69	0.56	0.39	0.967996	1.00416
high SEP	0.69	0.76	0.52	1.11458	0.91453
low edu	0.69	0.73	0.5	1.11458	0.91453
high SEP	0.69	0.63	0.44	1.20633	1.00802
low edu	0.69	0.51	0.35	1.20633	1.00802
high SEP	0.69	0.6	0.41	1.24565	0.996888
low edu	0.69	0.52	0.36	1.24565	0.996888
high SEP	0.69	0.9	0.62	1.29271	1.1898
low edu	0.69	0.54	0.37	1.29271	1.1898
high SEP	0.69	0.6	0.42	1.18766	0.770198
low edu	0.69	0.48	0.33	1.18766	0.770198
high edu	0.31	0.98	0.31	1.18766	0.770198
high SEP	0.69	0.54	0.37	0.991854	1.02939
low edu	0.69	0.5	0.35	0.991854	1.02939
high SEP	0.69	0.62	0.43	1.21646	0.935747
low edu	0.69	0.49	0.34	1.21646	0.935747
high SEP	0.69	0.83	0.58	1.38237	1.01992
low edu	0.69	0.52	0.36	1.38237	1.01992
high SEP	0.69	0.67	0.46	1.29466	1.30739
low edu	0.69	0.61	0.42	1.29466	1.30739
high SEP	0.69	0.56	0.39	1.17463	1.15353
low edu	0.69	0.53	0.37	1.17463	1.15353
high SEP	0.69	0.6	0.41	1.20652	1.063
low edu	0.69	0.54	0.37	1.20652	1.063
high SEP	0.69	0.73	0.51	0.985208	1.159
low edu	0.69	0.68	0.46	0.985208	1.159
high SEP	0.69	0.74	0.51	1.39473	0.864796
low edu	0.69	0.49	0.34	1.39473	0.864796
high SEP	0.69	0.63	0.43	1.14424	1.32448
low edu	0.69	0.61	0.42	1.14424	1.32448
high SEP	0.69	0.59	0.41	1.23766	1.37011
low edu	0.69	0.67	0.46	1.23766	1.37011
high SEP	0.69	0.61	0.42	1.23529	1.28948
low edu	0.69	0.59	0.4	1.23529	1.28948
high SEP	0.69	0.69	0.48	1.34367	1.06061
low edu	0.69	0.51	0.35	1.34367	1.06061
high SEP	0.69	0.57	0.39	1.20517	1.11598
low edu	0.69	0.53	0.36	1.20517	1.11598
high SEP	0.69	0.71	0.49	1.2357	1.02257
low edu	0.69	0.5	0.34	1.2357	1.02257
high SEP	0.69	0.55	0.38	1.18592	0.893289
low edu	0.69	0.52	0.35	1.18592	0.893289
high SEP	0.69	0.67	0.47	1.30037	1.13453
low edu	0.69	0.51	0.35	1.30037	1.13453
high SEP	0.69	0.73	0.5	1.14438	1.09539
low edu	0.69	0.75	0.51	1.14438	1.09539
high SEP	0.69	0.55	0.38	1.09767	1.13376
low edu	0.69	0.51	0.35	1.09767	1.13376
high SEP	0.69	0.58	0.4	1.2998	1.2517
low edu	0.69	0.6	0.41	1.2998	1.2517
high SEP	0.69	0.6	0.41	1.14966	1.39392
low edu	0.69	0.66	0.45	1.14966	1.39392
high SEP	0.69	0.55	0.38	1.0998	1.35364
low edu	0.69	0.65	0.44	1.0998	1.35364
high SEP	0.69	0.54	0.37	1.11263	1.15746
low edu	0.69	0.53	0.37	1.11263	1.15746
high SEP	0.69	0.67	0.46	1.14537	1.07886
low edu	0.69	0.51	0.35	1.14537	1.07886
high SEP	0.69	0.76	0.53	1.23293	0.861745
low edu	0.69	0.48	0.33	1.23293	0.861745
high SEP	0.69	0.56	0.38	1.17358	1.32114
low edu	0.69	0.6	0.41	1.17358	1.32114
high SEP	0.69	0.55	0.38	1.17128	1.33902
low edu	0.69	0.62	0.42	1.17128	1.33902
high SEP	0.69	0.59	0.41	1.21862	1.02917
low edu	0.69	0.53	0.36	1.21862	1.02917
high SEP	0.69	0.65	0.45	1.17929	1.28353
low edu	0.69	0.66	0.46	1.17929	1.28353
high SEP	0.69	0.74	0.51	1.38474	1.29067
low edu	0.69	0.57	0.39	1.38474	1.29067
high SEP	0.69	0.55	0.38	1.0949	1.30142
low edu	0.69	0.63	0.43	1.0949	1.30142
high SEP	0.69	0.54	0.38	0.992895	1.237
low edu	0.69	0.6	0.41	0.992895	1.237
high SEP	0.69	0.53	0.37	1.05464	1.24873
low edu	0.69	0.61	0.42	1.05464	1.24873
high SEP	0.69	0.9	0.62	1.25771	0.975943
low edu	0.69	0.49	0.34	1.25771	0.975943
low SEP	0.31	0.98	0.3	0.974161	1.16767
high SEP	0.69	0.53	0.37	0.974161	1.16767
low edu	0.69	0.52	0.36	0.974161	1.16767
high SEP	0.69	0.59	0.41	1.25206	1.01275
low edu	0.69	0.5	0.34	1.25206	1.01275
high SEP	0.69	0.65	0.45	1.07441	0.982202
low edu	0.69	0.59	0.4	1.07441	0.982202
high SEP	0.69	0.63	0.44	1.32148	1.16745
low edu	0.69	0.54	0.37	1.32148	1.16745
high SEP	0.69	0.58	0.4	1.20748	0.93673
low edu	0.69	0.5	0.34	1.20748	0.93673
high SEP	0.69	0.74	0.51	1.38391	1.01206
low edu	0.69	0.54	0.37	1.38391	1.01206
high SEP	0.69	0.57	0.39	1.09061	1.07162
low edu	0.69	0.51	0.35	1.09061	1.07162
high SEP	0.69	0.68	0.47	1.30279	1.10954
low edu	0.69	0.51	0.35	1.30279	1.10954
high SEP	0.69	0.63	0.43	1.20697	0.959281
low edu	0.69	0.57	0.39	1.20697	0.959281
high SEP	0.69	0.64	0.45	1.16937	1.02168
low edu	0.69	0.52	0.36	1.16937	1.02168
high SEP	0.69	0.62	0.43	1.12563	1.15341
low edu	0.69	0.54	0.37	1.12563	1.15341
high SEP	0.69	0.55	0.38	1.07598	1.42711
high SEP	0.69	0.6	0.42	1.18139	1.04227
low edu	0.69	0.52	0.36	1.18139	1.04227
high SEP	0.69	0.61	0.42	1.15167	1.21903
low edu	0.69	0.58	0.4	1.15167	1.21903
high SEP	0.69	0.85	0.59	1.32789	1.08721
low edu	0.69	0.52	0.36	1.32789	1.08721
high SEP	0.69	0.84	0.58	1.29583	1.15075
low edu	0.69	0.6	0.41	1.29583	1.15075
high SEP	0.69	0.71	0.49	1.39969	1.06805
low edu	0.69	0.5	0.34	1.39969	1.06805
high SEP	0.69	0.52	0.36	1.05829	1.32325
low edu	0.69	0.63	0.43	1.05829	1.32325
high SEP	0.69	0.56	0.39	1.16439	1.00245
low edu	0.69	0.51	0.35	1.16439	1.00245
high SEP	0.69	0.63	0.44	1.19667	1.30563
low edu	0.69	0.59	0.4	1.19667	1.30563
high SEP	0.69	0.62	0.43	1.2485	1.16976
low edu	0.69	0.52	0.36	1.2485	1.16976
high SEP	0.69	0.65	0.45	1.16648	1.09339
low edu	0.69	0.54	0.37	1.16648	1.09339
high SEP	0.69	0.57	0.4	1.08967	0.842864
low edu	0.69	0.49	0.34	1.08967	0.842864
high SEP	0.69	0.55	0.38	1.14239	1.28232
low edu	0.69	0.58	0.4	1.14239	1.28232
high SEP	0.69	0.6	0.42	1.20604	1.03251
low edu	0.69	0.51	0.35	1.20604	1.03251
high SEP	0.69	0.53	0.37	1.12287	1.18562
low edu	0.69	0.55	0.37	1.12287	1.18562
high SEP	0.69	0.56	0.39	1.16481	1.05945
low edu	0.69	0.51	0.35	1.16481	1.05945
high SEP	0.69	0.62	0.43	1.19773	0.882849
low edu	0.69	0.51	0.35	1.19773	0.882849
high SEP	0.69	0.59	0.41	1.26191	1.23807
low edu	0.69	0.55	0.38	1.26191	1.23807
high SEP	0.69	0.58	0.4	1.0449	1.20603
low edu	0.69	0.58	0.4	1.0449	1.20603
high SEP	0.69	0.58	0.4	1.14684	0.937928
low edu	0.69	0.51	0.35	1.14684	0.937928
high SEP	0.69	0.61	0.42	1.25616	1.16678
low edu	0.69	0.55	0.38	1.25616	1.16678
high SEP	0.69	0.57	0.39	1.19738	1.06439
low edu	0.69	0.52	0.36	1.19738	1.06439
high SEP	0.69	0.56	0.39	1.14899	0.955565
low edu	0.69	0.49	0.34	1.14899	0.955565
low edu	0.69	0.55	0.37	1.55554	1.24634
high SEP	0.69	0.63	0.44	1.2794	1.05825
low edu	0.69	0.51	0.35	1.2794	1.05825
high SEP	0.69	0.57	0.39	1.19663	1.19352
low edu	0.69	0.57	0.39	1.19663	1.19352
high SEP	0.69	0.64	0.44	1.32953	1.16678
low edu	0.69	0.53	0.37	1.32953	1.16678
high SEP	0.69	0.56	0.39	1.21817	1.23031
low edu	0.69	0.57	0.39	1.21817	1.23031
high SEP	0.69	0.58	0.4	1.18151	0.880036
low edu	0.69	0.51	0.35	1.18151	0.880036
high SEP	0.69	0.68	0.47	1.19932	1.19315
low edu	0.69	0.7	0.48	1.19932	1.19315
high SEP	0.69	0.57	0.39	1.25315	1.22564
low edu	0.69	0.56	0.39	1.25315	1.22564
high SEP	0.69	0.65	0.45	1.31453	1.00142
low edu	0.69	0.54	0.37	1.31453	1.00142
high SEP	0.69	0.65	0.45	1.07222	1.01897
low edu	0.69	0.6	0.41	1.07222	1.01897
high SEP	0.69	0.6	0.42	1.24539	1.31049
low edu	0.69	0.61	0.42	1.24539	1.31049
high SEP	0.69	0.59	0.41	1.17905	1.22046
low edu	0.69	0.56	0.38	1.17905	1.22046
high SEP	0.69	0.66	0.46	1.25796	0.909865
low edu	0.69	0.53	0.36	1.25796	0.909865
high SEP	0.69	0.59	0.41	1.15742	1.18504
low edu	0.69	0.54	0.37	1.15742	1.18504
high SEP	0.69	0.64	0.44	1.29448	1.21162
low edu	0.69	0.58	0.4	1.29448	1.21162
high SEP	0.69	0.58	0.4	1.20183	1.24851
low edu	0.69	0.55	0.38	1.20183	1.24851
high SEP	0.69	0.64	0.44	1.23376	1.01268
low edu	0.69	0.54	0.37	1.23376	1.01268
high SEP	0.69	0.52	0.36	1.10113	1.13512
low edu	0.69	0.57	0.39	1.10113	1.13512
high SEP	0.69	0.53	0.36	1.07654	0.975135
low edu	0.69	0.5	0.34	1.07654	0.975135
high SEP	0.69	0.79	0.55	1.42611	1.08159
low edu	0.69	0.57	0.39	1.42611	1.08159
high SEP	0.69	0.56	0.39	1.10738	1.27256
low edu	0.69	0.62	0.42	1.10738	1.27256
high SEP	0.69	0.58	0.4	1.27169	1.10756
low edu	0.69	0.52	0.36	1.27169	1.10756
high SEP	0.69	0.76	0.52	1.2283	0.971294
low edu	0.69	0.51	0.35	1.2283	0.971294
high SEP	0.69	0.59	0.41	1.22804	0.951296
low edu	0.69	0.49	0.33	1.22804	0.951296
high SEP	0.69	0.67	0.46	1.29217	0.990861
low edu	0.69	0.54	0.37	1.29217	0.990861
high SEP	0.69	0.65	0.45	1.22196	0.961146
low edu	0.69	0.61	0.42	1.22196	0.961146
high SEP	0.69	0.62	0.43	1.20134	1.02159
low edu	0.69	0.52	0.36	1.20134	1.02159
high SEP	0.69	0.6	0.41	1.05654	1.21463
low edu	0.69	0.57	0.39	1.05654	1.21463
high SEP	0.69	0.67	0.47	1.32126	1.0957
low edu	0.69	0.53	0.36	1.32126	1.0957
high SEP	0.69	0.55	0.38	1.16807	1.00652
low edu	0.69	0.52	0.36	1.16807	1.00652
high SEP	0.69	0.53	0.36	1.07134	1.27876
low edu	0.69	0.58	0.4	1.07134	1.27876
high SEP	0.69	0.59	0.41	1.26751	1.14659
low edu	0.69	0.55	0.37	1.26751	1.14659
high SEP	0.69	0.6	0.42	1.15069	0.978289
low edu	0.69	0.58	0.4	1.15069	0.978289
high SEP	0.69	0.62	0.43	1.25297	0.937907
low edu	0.69	0.54	0.37	1.25297	0.937907
high SEP	0.69	0.58	0.4	1.20077	1.21683
low edu	0.69	0.55	0.38	1.20077	1.21683
high SEP	0.69	0.68	0.47	1.13475	1.38904
low edu	0.69	0.7	0.48	1.13475	1.38904
high SEP	0.69	0.6	0.42	1.17906	1.02715
low edu	0.69	0.5	0.34	1.17906	1.02715
high SEP	0.69	0.65	0.45	1.3218	1.38442
low edu	0.69	0.68	0.46	1.3218	1.38442
high SEP	0.69	0.56	0.38	1.12811	1.04757
low edu	0.69	0.51	0.35	1.12811	1.04757
high SEP	0.69	0.57	0.39	1.2198	1.20786
low edu	0.69	0.58	0.4	1.2198	1.20786
high SEP	0.69	0.78	0.54	1.22108	1.0926
low edu	0.69	0.54	0.37	1.22108	1.0926
high SEP	0.69	0.68	0.47	1.17676	0.943522
low edu	0.69	0.52	0.36	1.17676	0.943522
high SEP	0.69	0.57	0.4	1.19943	1.0566
low edu	0.69	0.51	0.35	1.19943	1.0566
low SEP	0.31	0.94	0.29	0.951371	1.0811
high SEP	0.69	0.5	0.35	0.951371	1.0811
low edu	0.69	0.52	0.36	0.951371	1.0811
high SEP	0.69	0.57	0.4	1.13001	1.24661
low edu	0.69	0.57	0.39	1.13001	1.24661
high SEP	0.69	0.66	0.46	1.2585	1.05038
low edu	0.69	0.51	0.35	1.2585	1.05038
high SEP	0.69	0.66	0.45	1.23755	1.05094
low edu	0.69	0.57	0.39	1.23755	1.05094
high SEP	0.69	0.61	0.42	1.16308	0.999405
low edu	0.69	0.52	0.35	1.16308	0.999405
high SEP	0.69	0.58	0.4	1.12566	1.14655
low edu	0.69	0.52	0.36	1.12566	1.14655
high SEP	0.69	0.56	0.38	1.24785	1.08519
low edu	0.69	0.51	0.35	1.24785	1.08519
high SEP	0.69	0.58	0.4	1.17825	1.28945
low edu	0.69	0.65	0.45	1.17825	1.28945
high SEP	0.69	0.53	0.37	1.04614	1.12635
low edu	0.69	0.51	0.35	1.04614	1.12635
high SEP	0.69	0.66	0.46	1.27917	1.26452
low edu	0.69	0.6	0.41	1.27917	1.26452
high SEP	0.69	0.56	0.39	1.15242	1.24555
low edu	0.69	0.59	0.4	1.15242	1.24555
high SEP	0.69	0.61	0.42	1.20475	1.16115
low edu	0.69	0.54	0.37	1.20475	1.16115
high SEP	0.69	0.52	0.36	1.0608	1.01168
low edu	0.69	0.5	0.34	1.0608	1.01168
high SEP	0.69	0.55	0.38	0.980112	1.15413
low edu	0.69	0.52	0.36	0.980112	1.15413
high SEP	0.69	0.6	0.41	1.08737	1.29379
low edu	0.69	0.59	0.4	1.08737	1.29379
high SEP	0.69	0.87	0.6	1.33677	1.06607
low edu	0.69	0.58	0.4	1.33677	1.06607
high SEP	0.69	0.62	0.43	1.23975	1.20893
low edu	0.69	0.55	0.38	1.23975	1.20893
high SEP	0.69	0.59	0.41	1.20741	0.956871
low edu	0.69	0.5	0.34	1.20741	0.956871
high SEP	0.69	0.53	0.37	1.06193	1.13332
low edu	0.69	0.51	0.35	1.06193	1.13332
high SEP	0.69	0.66	0.46	1.21738	1.06767
low edu	0.69	0.52	0.36	1.21738	1.06767
high SEP	0.69	0.53	0.37	1.14437	1.1065
low edu	0.69	0.52	0.36	1.14437	1.1065
low SEP	0.31	0.92	0.28	0.905371	0.890689
high SEP	0.69	0.51	0.36	0.905371	0.890689
low edu	0.69	0.49	0.33	0.905371	0.890689
high SEP	0.69	0.62	0.43	1.11828	1.2797
low edu	0.69	0.58	0.4	1.11828	1.2797
high SEP	0.69	0.58	0.4	1.1828	1.22583
low edu	0.69	0.58	0.4	1.1828	1.22583
high SEP	0.69	0.54	0.37	1.14173	1.03839
low edu	0.69	0.52	0.35	1.14173	1.03839
high SEP	0.69	0.66	0.45	1.32965	0.905531
low edu	0.69	0.5	0.34	1.32965	0.905531
high SEP	0.69	0.78	0.54	1.16615	0.992982
low edu	0.69	0.74	0.51	1.16615	0.992982
low edu	0.69	0.68	0.47	1.47219	0.990751
high SEP	0.69	0.52	0.36	1.1027	1.13002
low edu	0.69	0.53	0.36	1.1027	1.13002
high SEP	0.69	0.64	0.44	1.29825	0.848424
low edu	0.69	0.48	0.33	1.29825	0.848424
high SEP	0.69	0.66	0.45	1.07997	1.13738
low edu	0.69	0.65	0.44	1.07997	1.13738
high SEP	0.69	0.65	0.45	1.28905	1.22054
low edu	0.69	0.56	0.38	1.28905	1.22054
low edu	0.69	0.55	0.38	1.341	1.06961
high SEP	0.69	0.61	0.42	1.20186	1.1652
low edu	0.69	0.56	0.38	1.20186	1.1652
low edu	0.69	0.58	0.4	1.40291	1.27744
high SEP	0.69	0.61	0.42	1.14738	1.2717
low edu	0.69	0.59	0.41	1.14738	1.2717
high SEP	0.69	0.58	0.4	1.13458	1.23224
low edu	0.69	0.57	0.39	1.13458	1.23224
high SEP	0.69	0.7	0.48	1.24024	1.06778
low edu	0.69	0.52	0.36	1.24024	1.06778
high SEP	0.69	0.65	0.45	1.1519	1.17702
low edu	0.69	0.53	0.37	1.1519	1.17702
high SEP	0.69	0.63	0.43	1.21659	1.0783
low edu	0.69	0.51	0.35	1.21659	1.0783
high SEP	0.69	0.69	0.48	1.34548	1.30116
low edu	0.69	0.59	0.4	1.34548	1.30116
high SEP	0.69	0.56	0.39	1.24228	1.23168
low edu	0.69	0.57	0.39	1.24228	1.23168
high SEP	0.69	0.64	0.44	1.30119	0.863318
low edu	0.69	0.48	0.33	1.30119	0.863318
high SEP	0.69	0.68	0.47	1.35813	1.34442
low edu	0.69	0.68	0.47	1.35813	1.34442
high SEP	0.69	0.67	0.47	1.25514	1.12064
low edu	0.69	0.54	0.37	1.25514	1.12064
high SEP	0.69	0.52	0.36	1.12169	1.08726
low edu	0.69	0.51	0.35	1.12169	1.08726
high SEP	0.69	0.79	0.54	1.34216	1.30068
low edu	0.69	0.58	0.4	1.34216	1.30068
high SEP	0.69	0.69	0.47	1.34714	1.19619
low edu	0.69	0.54	0.37	1.34714	1.19619
high SEP	0.69	0.57	0.39	1.13286	1.10021
low edu	0.69	0.57	0.39	1.13286	1.10021
high SEP	0.69	0.6	0.41	1.22422	1.1459
low edu	0.69	0.53	0.36	1.22422	1.1459
high SEP	0.69	0.53	0.36	1.00932	0.920325
low edu	0.69	0.5	0.34	1.00932	0.920325
high SEP	0.69	0.63	0.43	1.30308	0.991413
low edu	0.69	0.51	0.35	1.30308	0.991413
high SEP	0.69	0.66	0.46	1.16992	1.16064
low edu	0.69	0.62	0.43	1.16992	1.16064
high SEP	0.69	0.51	0.36	1.03562	1.30705
low edu	0.69	0.6	0.41	1.03562	1.30705
high SEP	0.69	0.56	0.39	1.20595	1.21213
low edu	0.69	0.54	0.37	1.20595	1.21213
high SEP	0.69	0.72	0.5	1.31405	1.18808
low edu	0.69	0.56	0.38	1.31405	1.18808
high SEP	0.69	0.64	0.44	1.30691	1.23502
low edu	0.69	0.57	0.39	1.30691	1.23502
high SEP	0.69	0.78	0.54	1.29791	1.08624
low edu	0.69	0.51	0.35	1.29791	1.08624
high SEP	0.69	0.59	0.41	1.23927	1.35398
low edu	0.69	0.73	0.5	1.23927	1.35398
high SEP	0.69	0.57	0.39	1.07447	0.998214
low edu	0.69	0.51	0.35	1.07447	0.998214
high SEP	0.69	0.59	0.41	1.24689	1.14425
low edu	0.69	0.54	0.37	1.24689	1.14425
high SEP	0.69	0.79	0.55	1.34494	1.18113
low edu	0.69	0.61	0.42	1.34494	1.18113
high SEP	0.69	0.66	0.45	1.09923	1.03375
low edu	0.69	0.51	0.35	1.09923	1.03375
high SEP	0.69	0.58	0.4	1.1311	1.25017
low edu	0.69	0.58	0.4	1.1311	1.25017
high SEP	0.69	0.58	0.4	1.18401	0.958448
low edu	0.69	0.5	0.34	1.18401	0.958448
high SEP	0.69	0.9	0.62	1.2462	1.03989
low edu	0.69	0.51	0.35	1.2462	1.03989
high SEP	0.69	0.53	0.37	1.14441	1.15239
low edu	0.69	0.51	0.35	1.14441	1.15239
high SEP	0.69	0.68	0.47	1.23918	0.868587
low edu	0.69	0.55	0.38	1.23918	0.868587
high SEP	0.69	0.67	0.47	1.13617	1.00731
low edu	0.69	0.51	0.35	1.13617	1.00731
high SEP	0.69	0.56	0.39	1.27825	1.23614
low edu	0.69	0.54	0.37	1.27825	1.23614
high SEP	0.69	0.97	0.67	1.40846	1.28481
low edu	0.69	0.68	0.46	1.40846	1.28481
high SEP	0.69	0.56	0.38	1.23847	1.29746
low edu	0.69	0.62	0.43	1.23847	1.29746
high SEP	0.69	0.91	0.63	1.37908	0.926641
low edu	0.69	0.54	0.37	1.37908	0.926641
high SEP	0.69	0.89	0.62	1.24044	1.03472
low edu	0.69	0.66	0.46	1.24044	1.03472
high SEP	0.69	0.66	0.46	1.17215	1.02931
low edu	0.69	0.51	0.35	1.17215	1.02931
high SEP	0.69	0.64	0.44	1.2324	1.19617
low edu	0.69	0.58	0.39	1.2324	1.19617
high SEP	0.69	0.55	0.38	1.16385	1.37232
low edu	0.69	0.76	0.52	1.16385	1.37232
high SEP	0.69	0.76	0.53	1.27663	1.06704
low edu	0.69	0.51	0.35	1.27663	1.06704
high SEP	0.69	0.63	0.44	1.07121	0.974071
low edu	0.69	0.55	0.38	1.07121	0.974071
high SEP	0.69	0.65	0.45	1.20839	0.947218
low edu	0.69	0.55	0.38	1.20839	0.947218
high SEP	0.69	0.59	0.41	1.20862	1.26432
low edu	0.69	0.58	0.4	1.20862	1.26432
high SEP	0.69	0.65	0.45	1.2645	1.29652
low edu	0.69	0.62	0.42	1.2645	1.29652
high SEP	0.69	0.54	0.37	1.11908	1.00516
low edu	0.69	0.51	0.35	1.11908	1.00516
high SEP	0.69	0.56	0.39	1.0141	1.17362
low edu	0.69	0.54	0.37	1.0141	1.17362
low edu	0.69	0.5	0.34	1.42919	1.00353
high SEP	0.69	0.6	0.41	1.1665	1.11106
low edu	0.69	0.53	0.36	1.1665	1.11106
high SEP	0.69	0.82	0.56	1.3392	1.27697
low edu	0.69	0.62	0.43	1.3392	1.27697
high SEP	0.69	0.62	0.43	1.21833	0.99576
low edu	0.69	0.51	0.35	1.21833	0.99576
high SEP	0.69	0.8	0.56	1.20179	0.936247
low edu	0.69	0.58	0.4	1.20179	0.936247
high SEP	0.69	0.87	0.6	1.41012	1.00855
low edu	0.69	0.51	0.35	1.41012	1.00855
high SEP	0.69	0.59	0.41	1.24248	1.25306
low edu	0.69	0.59	0.41	1.24248	1.25306
high SEP	0.69	0.77	0.53	1.32792	1.28007
low edu	0.69	0.64	0.44	1.32792	1.28007
low edu	0.69	0.54	0.37	1.47115	0.994044
high SEP	0.69	0.55	0.38	1.19093	1.11454
low edu	0.69	0.52	0.36	1.19093	1.11454
high SEP	0.69	0.66	0.45	1.26838	1.2415
low edu	0.69	0.66	0.46	1.26838	1.2415
high SEP	0.69	0.74	0.51	1.35369	0.900423
low edu	0.69	0.49	0.34	1.35369	0.900423
high SEP	0.69	0.52	0.36	1.11031	1.19755
low edu	0.69	0.56	0.38	1.11031	1.19755
high SEP	0.69	0.57	0.4	1.07891	1.16029
low edu	0.69	0.57	0.39	1.07891	1.16029
high SEP	0.69	0.59	0.41	1.17584	1.01821
low edu	0.69	0.51	0.35	1.17584	1.01821
high SEP	0.69	0.53	0.37	1.09795	1.29417
low edu	0.69	0.56	0.39	1.09795	1.29417
high SEP	0.69	0.58	0.4	1.21336	1.04861
low edu	0.69	0.52	0.36	1.21336	1.04861
high SEP	0.69	0.58	0.4	1.21737	1.2265
low edu	0.69	0.55	0.38	1.21737	1.2265
low edu	0.69	0.51	0.35	1.40062	1.04024
high SEP	0.69	0.53	0.37	1.15537	1.30479
low edu	0.69	0.59	0.41	1.15537	1.30479
high SEP	0.69	0.64	0.44	1.33289	1.04561
low edu	0.69	0.54	0.37	1.33289	1.04561
high SEP	0.69	0.79	0.55	1.30516	0.973547
low edu	0.69	0.5	0.34	1.30516	0.973547
high SEP	0.69	0.71	0.49	1.28234	1.25893
low edu	0.69	0.56	0.39	1.28234	1.25893
high SEP	0.69	0.54	0.37	1.19284	1.05932
low edu	0.69	0.52	0.36	1.19284	1.05932
low edu	0.69	0.62	0.42	1.32294	1.15194
high SEP	0.69	0.7	0.48	1.36859	1.03875
low edu	0.69	0.5	0.35	1.36859	1.03875
high SEP	0.69	0.54	0.37	1.06113	1.04252
low edu	0.69	0.52	0.35	1.06113	1.04252
high SEP	0.69	0.57	0.39	1.1434	1.06066
low edu	0.69	0.53	0.36	1.1434	1.06066
high SEP	0.69	0.6	0.41	1.19658	1.15205
low edu	0.69	0.53	0.36	1.19658	1.15205
high SEP	0.69	0.51	0.35	0.89952	1.33572
low edu	0.69	0.73	0.5	0.89952	1.33572
high SEP	0.69	0.96	0.66	1.14041	1.26397
high SEP	0.69	0.57	0.39	1.00093	1.00698
low edu	0.69	0.52	0.36	1.00093	1.00698
high SEP	0.69	0.7	0.49	1.30545	1.30335
low edu	0.69	0.59	0.4	1.30545	1.30335
high SEP	0.69	0.54	0.37	1.0715	0.947209
low edu	0.69	0.52	0.36	1.0715	0.947209
high SEP	0.69	0.59	0.4	1.23604	1.27886
low edu	0.69	0.63	0.43	1.23604	1.27886
high SEP	0.69	0.53	0.37	1.1694	1.11063
low edu	0.69	0.53	0.37	1.1694	1.11063
high SEP	0.69	0.72	0.5	1.08641	1.04635
low edu	0.69	0.56	0.38	1.08641	1.04635
high SEP	0.69	0.62	0.43	1.32352	1.00192
low edu	0.69	0.51	0.35	1.32352	1.00192
high SEP	0.69	0.56	0.39	1.15921	1.22001
low edu	0.69	0.59	0.4	1.15921	1.22001
low SEP	0.31	0.97	0.3	1.03278	0.966927
high SEP	0.69	0.67	0.47	1.03278	0.966927
low edu	0.69	0.64	0.44	1.03278	0.966927
high SEP	0.69	0.54	0.37	1.09899	1.06069
low edu	0.69	0.52	0.36	1.09899	1.06069
high SEP	0.69	0.61	0.42	1.29557	1.06656
low edu	0.69	0.52	0.36	1.29557	1.06656
high SEP	0.69	0.59	0.41	1.16712	1.10491
low edu	0.69	0.52	0.36	1.16712	1.10491
high SEP	0.69	0.73	0.5	1.15064	0.990549
low edu	0.69	0.49	0.34	1.15064	0.990549
high SEP	0.69	0.62	0.43	1.2412	0.974704
low edu	0.69	0.5	0.35	1.2412	0.974704
high SEP	0.69	0.7	0.48	1.33702	0.988825
low edu	0.69	0.59	0.4	1.33702	0.988825
high SEP	0.69	0.56	0.39	1.06966	1.19805
low edu	0.69	0.53	0.36	1.06966	1.19805
high SEP	0.69	0.58	0.4	1.30325	1.32121
low edu	0.69	0.61	0.42	1.30325	1.32121
high SEP	0.69	0.59	0.41	1.18936	1.08208
low edu	0.69	0.52	0.35	1.18936	1.08208
high SEP	0.69	0.7	0.48	1.27859	1.12386
low edu	0.69	0.55	0.38	1.27859	1.12386
high SEP	0.69	0.86	0.59	1.20348	0.883294
low edu	0.69	0.5	0.34	1.20348	0.883294
high SEP	0.69	0.7	0.48	1.28701	1.07423
low edu	0.69	0.53	0.36	1.28701	1.07423
high SEP	0.69	0.78	0.54	1.17714	1.06337
low edu	0.69	0.54	0.37	1.17714	1.06337
low edu	0.69	0.53	0.36	1.47826	1.01891
high SEP	0.69	0.62	0.43	1.30591	1.23297
low edu	0.69	0.56	0.39	1.30591	1.23297
high SEP	0.69	0.99	0.69	1.15511	1.15276
low edu	0.69	0.85	0.58	1.15511	1.15276
high SEP	0.69	0.55	0.38	1.08628	1.24472
low edu	0.69	0.58	0.4	1.08628	1.24472
high SEP	0.69	0.57	0.39	1.11171	1.08764
low edu	0.69	0.53	0.36	1.11171	1.08764
high SEP	0.69	0.65	0.45	1.2267	1.2046
low edu	0.69	0.57	0.39	1.2267	1.2046
high SEP	0.69	0.58	0.4	1.09407	1.15398
low edu	0.69	0.55	0.38	1.09407	1.15398
high SEP	0.69	0.77	0.53	1.22557	1.18959
low edu	0.69	0.57	0.39	1.22557	1.18959
high SEP	0.69	0.69	0.48	1.3349	0.914889
low edu	0.69	0.52	0.35	1.3349	0.914889
high SEP	0.69	0.59	0.41	1.24147	1.2638
low edu	0.69	0.59	0.41	1.24147	1.2638
low SEP	0.31	0.93	0.29	0.929992	1.27316
high SEP	0.69	0.52	0.36	0.929992	1.27316
low edu	0.69	0.57	0.39	0.929992	1.27316
high SEP	0.69	0.7	0.49	1.1525	1.17917
low edu	0.69	0.53	0.37	1.1525	1.17917
low edu	0.69	0.49	0.33	1.39057	0.915947
high SEP	0.69	0.95	0.66	1.4357	1.1816
low edu	0.69	0.53	0.37	1.4357	1.1816
high SEP	0.69	0.68	0.47	1.23838	1.22073
low edu	0.69	0.55	0.37	1.23838	1.22073
high SEP	0.69	0.68	0.47	1.28642	1.09741
low edu	0.69	0.52	0.35	1.28642	1.09741
high SEP	0.69	0.73	0.51	1.15799	1.02657
low edu	0.69	0.51	0.35	1.15799	1.02657
high SEP	0.69	0.82	0.57	1.26	1.04699
low edu	0.69	0.51	0.35	1.26	1.04699
high SEP	0.69	0.55	0.38	1.11548	1.18102
low edu	0.69	0.56	0.38	1.11548	1.18102
high SEP	0.69	0.53	0.36	1.09672	1.15226
low edu	0.69	0.52	0.35	1.09672	1.15226
high SEP	0.69	0.63	0.43	1.10527	1.17361
low edu	0.69	0.58	0.4	1.10527	1.17361
high SEP	0.69	0.63	0.43	1.20796	1.2009
low edu	0.69	0.63	0.43	1.20796	1.2009
high SEP	0.69	0.62	0.43	1.18211	1.174
low edu	0.69	0.56	0.38	1.18211	1.174
high SEP	0.69	0.79	0.55	1.22689	1.28928
high SEP	0.69	0.55	0.38	1.028	1.05648
low edu	0.69	0.52	0.36	1.028	1.05648
high SEP	0.69	0.97	0.67	1.45848	0.957979
low edu	0.69	0.51	0.35	1.45848	0.957979
high SEP	0.69	0.57	0.39	1.14803	1.08363
low edu	0.69	0.51	0.35	1.14803	1.08363
high SEP	0.69	0.81	0.56	1.40648	0.883792
low edu	0.69	0.5	0.34	1.40648	0.883792
high SEP	0.69	0.53	0.37	1.05366	1.07749
low edu	0.69	0.52	0.35	1.05366	1.07749
high SEP	0.69	0.55	0.38	1.18353	1.21173
low edu	0.69	0.6	0.41	1.18353	1.21173
high SEP	0.69	0.52	0.36	1.04054	1.09322
low edu	0.69	0.51	0.35	1.04054	1.09322
high SEP	0.69	0.57	0.4	1.25532	1.08159
low edu	0.69	0.51	0.35	1.25532	1.08159
high SEP	0.69	0.58	0.4	1.18801	1.13898
low edu	0.69	0.52	0.36	1.18801	1.13898
high SEP	0.69	0.6	0.42	1.2938	1.15724
low edu	0.69	0.55	0.38	1.2938	1.15724
high SEP	0.69	0.59	0.41	1.22094	0.883868
low edu	0.69	0.49	0.34	1.22094	0.883868
high SEP	0.69	0.63	0.43	1.18083	1.39166
low edu	0.69	0.65	0.45	1.18083	1.39166
high SEP	0.69	0.63	0.44	1.21616	1.1012
low edu	0.69	0.52	0.36	1.21616	1.1012
high SEP	0.69	0.56	0.39	1.14225	1.27705
low edu	0.69	0.59	0.41	1.14225	1.27705
high SEP	0.69	0.56	0.38	1.18854	1.06577
low edu	0.69	0.52	0.35	1.18854	1.06577
high SEP	0.69	0.59	0.41	1.22414	1.06095
low edu	0.69	0.52	0.36	1.22414	1.06095
high SEP	0.69	0.96	0.66	1.11923	1.23522
high SEP	0.69	0.78	0.54	1.40071	1.18329
low edu	0.69	0.52	0.36	1.40071	1.18329
high SEP	0.69	0.61	0.42	1.26935	1.1341
low edu	0.69	0.56	0.38	1.26935	1.1341
high SEP	0.69	0.59	0.41	1.21822	1.21159
low edu	0.69	0.61	0.42	1.21822	1.21159
high SEP	0.69	0.57	0.39	1.17131	1.22894
low edu	0.69	0.59	0.41	1.17131	1.22894
high SEP	0.69	0.52	0.36	1.06712	1.16383
low edu	0.69	0.53	0.36	1.06712	1.16383
high SEP	0.69	0.63	0.44	1.16957	0.941725
low edu	0.69	0.53	0.36	1.16957	0.941725
high SEP	0.69	0.63	0.43	1.09908	1.30959
low edu	0.69	0.6	0.41	1.09908	1.30959
high SEP	0.69	0.77	0.53	1.26965	1.01098
low edu	0.69	0.59	0.4	1.26965	1.01098
high SEP	0.69	0.56	0.39	1.16589	1.06971
low edu	0.69	0.51	0.35	1.16589	1.06971
high SEP	0.69	0.55	0.38	1.04663	1.21473
low edu	0.69	0.55	0.38	1.04663	1.21473
high SEP	0.69	0.68	0.47	1.20609	1.21868
low edu	0.69	0.55	0.38	1.20609	1.21868
high SEP	0.69	0.67	0.46	1.2959	1.05061
low edu	0.69	0.53	0.36	1.2959	1.05061
high SEP	0.69	0.71	0.49	1.23667	0.946247
low edu	0.69	0.5	0.35	1.23667	0.946247
high SEP	0.69	0.89	0.62	1.35177	0.976374
low edu	0.69	0.52	0.36	1.35177	0.976374
high SEP	0.69	0.57	0.39	1.2642	1.1251
low edu	0.69	0.52	0.36	1.2642	1.1251
high SEP	0.69	0.73	0.5	1.36506	0.835287
low edu	0.69	0.48	0.33	1.36506	0.835287
high SEP	0.69	0.8	0.55	1.23216	1.06852
low edu	0.69	0.67	0.46	1.23216	1.06852
high SEP	0.69	0.58	0.4	1.18377	1.10438
low edu	0.69	0.53	0.37	1.18377	1.10438
low SEP	0.31	0.97	0.3	0.991737	1.15112
high SEP	0.69	0.52	0.36	0.991737	1.15112
low edu	0.69	0.52	0.36	0.991737	1.15112
high SEP	0.69	0.6	0.41	1.13707	1.12796
low edu	0.69	0.52	0.36	1.13707	1.12796
high SEP	0.69	0.62	0.43	1.09063	0.949538
low edu	0.69	0.53	0.36	1.09063	0.949538
high SEP	0.69	0.63	0.43	1.26592	1.12561
low edu	0.69	0.53	0.36	1.26592	1.12561
high SEP	0.69	0.86	0.59	1.25666	1.05899
low edu	0.69	0.6	0.41	1.25666	1.05899
high SEP	0.69	0.65	0.45	1.23457	1.16867
low edu	0.69	0.56	0.38	1.23457	1.16867
high SEP	0.69	0.59	0.41	1.09785	1.11045
low edu	0.69	0.64	0.44	1.09785	1.11045
high SEP	0.69	0.59	0.41	1.16996	0.903758
low edu	0.69	0.49	0.34	1.16996	0.903758
high SEP	0.69	0.65	0.45	1.15709	1.06426
low edu	0.69	0.54	0.37	1.15709	1.06426
high SEP	0.69	0.59	0.41	1.1625	1.0683
low edu	0.69	0.52	0.36	1.1625	1.0683
high SEP	0.69	0.64	0.44	1.23035	1.2702
low edu	0.69	0.56	0.38	1.23035	1.2702
high SEP	0.69	0.54	0.37	1.19248	1.09847
low edu	0.69	0.53	0.37	1.19248	1.09847
high SEP	0.69	0.68	0.47	1.33583	1.18288
low edu	0.69	0.57	0.39	1.33583	1.18288
high SEP	0.69	0.56	0.39	1.15695	0.962466
low edu	0.69	0.49	0.34	1.15695	0.962466
high SEP	0.69	0.58	0.4	1.19158	1.17425
low edu	0.69	0.53	0.36	1.19158	1.17425
high SEP	0.69	0.62	0.43	1.27236	1.08248
low edu	0.69	0.56	0.38	1.27236	1.08248
high SEP	0.69	0.55	0.38	1.14431	1.14569
low edu	0.69	0.55	0.37	1.14431	1.14569
high SEP	0.69	0.57	0.39	1.05593	1.02954
low edu	0.69	0.52	0.35	1.05593	1.02954
high SEP	0.69	0.62	0.43	1.29208	1.39528
low edu	0.69	0.88	0.6	1.29208	1.39528
high SEP	0.69	0.57	0.4	1.17682	1.10199
low edu	0.69	0.52	0.36	1.17682	1.10199
low edu	0.69	0.7	0.48	1.22631	1.0216
high SEP	0.69	0.58	0.4	1.21234	1.08167
low edu	0.69	0.51	0.35	1.21234	1.08167
high SEP	0.69	0.55	0.38	1.20135	1.29663
low edu	0.69	0.69	0.48	1.20135	1.29663
high SEP	0.69	0.58	0.4	1.02321	1.10169
low edu	0.69	0.54	0.37	1.02321	1.10169
high SEP	0.69	0.53	0.36	0.925959	1.17396
low edu	0.69	0.56	0.38	0.925959	1.17396
high SEP	0.69	0.61	0.42	1.12188	1.11692
low edu	0.69	0.54	0.37	1.12188	1.11692
high SEP	0.69	0.56	0.39	1.17999	0.932244
low edu	0.69	0.5	0.34	1.17999	0.932244
high SEP	0.69	0.89	0.61	1.35797	1.12248
low edu	0.69	0.56	0.38	1.35797	1.12248
high SEP	0.69	0.63	0.44	1.29031	0.98943
low edu	0.69	0.51	0.35	1.29031	0.98943
high SEP	0.69	0.71	0.49	1.32134	1.25839
low edu	0.69	0.57	0.39	1.32134	1.25839
high SEP	0.69	0.6	0.42	1.28794	1.04252
low edu	0.69	0.51	0.35	1.28794	1.04252
high SEP	0.69	0.53	0.36	1.12502	1.25693
low edu	0.69	0.57	0.39	1.12502	1.25693
high SEP	0.69	0.54	0.37	1.00324	1.01987
low edu	0.69	0.51	0.35	1.00324	1.01987
high SEP	0.69	0.61	0.42	1.27328	0.964204
low edu	0.69	0.52	0.35	1.27328	0.964204
high SEP	0.69	0.59	0.41	1.23636	1.20648
low edu	0.69	0.54	0.37	1.23636	1.20648
high SEP	0.69	0.59	0.41	1.19848	1.0041
low edu	0.69	0.53	0.37	1.19848	1.0041
high SEP	0.69	0.78	0.54	1.33798	1.32136
low edu	0.69	0.63	0.44	1.33798	1.32136
high SEP	0.69	0.53	0.37	1.08266	1.08895
low edu	0.69	0.52	0.36	1.08266	1.08895
high SEP	0.69	0.62	0.43	1.2319	1.07591
low edu	0.69	0.54	0.37	1.2319	1.07591
high SEP	0.69	0.55	0.38	1.07824	1.10527
low edu	0.69	0.53	0.36	1.07824	1.10527
high SEP	0.69	0.64	0.44	1.19161	1.15124
low edu	0.69	0.53	0.36	1.19161	1.15124
high SEP	0.69	0.53	0.37	1.11036	1.1992
low edu	0.69	0.54	0.37	1.11036	1.1992
high SEP	0.69	0.61	0.42	1.16376	1.15825
low edu	0.69	0.54	0.37	1.16376	1.15825
high SEP	0.69	0.73	0.5	1.27436	0.924603
low edu	0.69	0.5	0.35	1.27436	0.924603
high SEP	0.69	0.78	0.54	1.22163	1.29249
low edu	0.69	0.6	0.41	1.22163	1.29249
high SEP	0.69	0.57	0.39	1.0055	1.18582
low edu	0.69	0.59	0.41	1.0055	1.18582
high SEP	0.69	0.55	0.38	1.22454	0.985642
low edu	0.69	0.51	0.35	1.22454	0.985642
high SEP	0.69	0.58	0.4	1.20086	0.980625
low edu	0.69	0.52	0.36	1.20086	0.980625
high SEP	0.69	0.68	0.47	1.26868	1.14002
low edu	0.69	0.54	0.37	1.26868	1.14002
low SEP	0.31	1	0.31	1.0484	1.11599
high SEP	0.69	0.52	0.36	1.0484	1.11599
low edu	0.69	0.52	0.36	1.0484	1.11599
high SEP	0.69	0.58	0.4	1.09953	1.10351
low edu	0.69	0.53	0.37	1.09953	1.10351
high SEP	0.69	0.73	0.5	1.29523	1.11472
low edu	0.69	0.55	0.38	1.29523	1.11472
high SEP	0.69	0.6	0.42	1.21655	0.913742
low edu	0.69	0.49	0.34	1.21655	0.913742
high SEP	0.69	0.58	0.4	1.27341	0.992565
low edu	0.69	0.49	0.34	1.27341	0.992565
high SEP	0.69	0.68	0.47	1.11337	1.12191
low edu	0.69	0.64	0.44	1.11337	1.12191
high SEP	0.69	0.6	0.42	1.18319	1.19788
low edu	0.69	0.52	0.36	1.18319	1.19788
high SEP	0.69	0.6	0.41	1.22028	1.34395
low edu	0.69	0.63	0.43	1.22028	1.34395
high SEP	0.69	0.61	0.42	1.31769	1.00235
low edu	0.69	0.5	0.35	1.31769	1.00235
low SEP	0.31	0.95	0.29	0.969791	1.26693
high SEP	0.69	0.51	0.35	0.969791	1.26693
low edu	0.69	0.58	0.4	0.969791	1.26693
high SEP	0.69	0.58	0.4	1.20714	0.914064
low edu	0.69	0.49	0.34	1.20714	0.914064
high SEP	0.69	0.56	0.38	1.11317	1.2001
low edu	0.69	0.54	0.37	1.11317	1.2001
high SEP	0.69	0.57	0.4	1.24909	1.23556
low edu	0.69	0.62	0.42	1.24909	1.23556
high SEP	0.69	0.62	0.43	1.31458	1.28289
low edu	0.69	0.57	0.39	1.31458	1.28289
high SEP	0.69	0.79	0.55	1.34963	1.18435
low edu	0.69	0.57	0.39	1.34963	1.18435
high SEP	0.69	0.53	0.36	1.10109	1.23452
low edu	0.69	0.56	0.39	1.10109	1.23452
high SEP	0.69	0.54	0.37	1.14515	1.14401
low edu	0.69	0.55	0.38	1.14515	1.14401
high SEP	0.69	0.8	0.55	1.35014	0.981541
low edu	0.69	0.5	0.34	1.35014	0.981541
high SEP	0.69	0.52	0.36	1.0343	1.03904
low edu	0.69	0.49	0.34	1.0343	1.03904
high SEP	0.69	0.57	0.39	1.18001	0.970651
low edu	0.69	0.51	0.35	1.18001	0.970651
high SEP	0.69	0.52	0.36	1.07515	1.2514
low edu	0.69	0.55	0.37	1.07515	1.2514
high SEP	0.69	0.75	0.52	1.25642	1.21947
low edu	0.69	0.56	0.39	1.25642	1.21947
high SEP	0.69	0.62	0.43	1.2154	1.10611
low edu	0.69	0.52	0.36	1.2154	1.10611
high SEP	0.69	0.6	0.41	1.15176	1.18814
low edu	0.69	0.55	0.38	1.15176	1.18814
high SEP	0.69	0.64	0.44	1.26133	1.22853
low edu	0.69	0.56	0.38	1.26133	1.22853
high SEP	0.69	0.55	0.38	1.0618	1.26463
low edu	0.69	0.59	0.4	1.0618	1.26463
high SEP	0.69	0.85	0.59	1.20765	0.964112
low edu	0.69	0.59	0.41	1.20765	0.964112
high SEP	0.69	0.53	0.37	1.12708	1.15111
low edu	0.69	0.52	0.36	1.12708	1.15111
high SEP	0.69	0.56	0.39	1.20935	1.27792
low edu	0.69	0.57	0.39	1.20935	1.27792
high SEP	0.69	0.61	0.42	1.23763	1.08748
low edu	0.69	0.55	0.38	1.23763	1.08748
low SEP	0.31	0.99	0.31	1.01906	1.12061
high SEP	0.69	0.51	0.36	1.01906	1.12061
low edu	0.69	0.51	0.35	1.01906	1.12061
high SEP	0.69	0.72	0.5	1.13975	1.41132
low edu	0.69	0.85	0.58	1.13975	1.41132
high SEP	0.69	0.67	0.47	1.32553	1.17287
low edu	0.69	0.56	0.38	1.32553	1.17287
high SEP	0.69	0.59	0.41	1.09814	1.01604
low edu	0.69	0.57	0.39	1.09814	1.01604
high SEP	0.69	0.63	0.43	1.24342	1.25497
low edu	0.69	0.61	0.42	1.24342	1.25497
high SEP	0.69	0.69	0.48	1.22765	0.962762
low edu	0.69	0.51	0.35	1.22765	0.962762
high SEP	0.69	0.59	0.41	1.20127	1.1819
low edu	0.69	0.55	0.38	1.20127	1.1819
high SEP	0.69	0.62	0.43	1.11619	1.08506
low edu	0.69	0.53	0.36	1.11619	1.08506
high SEP	0.69	0.52	0.36	1.11921	1.05888
low edu	0.69	0.51	0.35	1.11921	1.05888
high SEP	0.69	0.61	0.42	1.2358	0.907117
low edu	0.69	0.5	0.34	1.2358	0.907117
high SEP	0.69	0.55	0.38	1.16111	1.28888
low edu	0.69	0.6	0.41	1.16111	1.28888
high SEP	0.69	0.6	0.41	1.18818	1.03501
low edu	0.69	0.5	0.34	1.18818	1.03501
high SEP	0.69	0.64	0.44	1.27817	1.21296
low edu	0.69	0.57	0.39	1.27817	1.21296
high SEP	0.69	0.71	0.49	1.04504	0.962339
low edu	0.69	0.65	0.45	1.04504	0.962339
high SEP	0.69	0.58	0.4	1.13703	1.16375
low edu	0.69	0.54	0.37	1.13703	1.16375
high SEP	0.69	0.71	0.49	1.36755	0.828738
low edu	0.69	0.49	0.34	1.36755	0.828738
high edu	0.31	0.99	0.31	1.36755	0.828738
high SEP	0.69	0.55	0.38	1.04301	0.95406
low edu	0.69	0.52	0.36	1.04301	0.95406
high SEP	0.69	0.58	0.4	1.03835	1.01837
low edu	0.69	0.58	0.4	1.03835	1.01837
high SEP	0.69	0.56	0.39	1.17004	1.15142
low edu	0.69	0.52	0.36	1.17004	1.15142
high SEP	0.69	0.62	0.43	1.15933	1.15449
low edu	0.69	0.57	0.39	1.15933	1.15449
high SEP	0.69	0.55	0.38	0.980486	1.21857
low edu	0.69	0.6	0.41	0.980486	1.21857
high SEP	0.69	0.62	0.43	1.27874	1.34484
low edu	0.69	0.65	0.45	1.27874	1.34484
high SEP	0.69	0.58	0.4	1.2565	1.12687
low edu	0.69	0.54	0.37	1.2565	1.12687
high SEP	0.69	0.71	0.49	1.37459	1.26295
low edu	0.69	0.58	0.4	1.37459	1.26295
high SEP	0.69	0.58	0.4	1.14913	0.898491
low edu	0.69	0.58	0.4	1.14913	0.898491
high SEP	0.69	0.63	0.43	1.08945	1.38142
low edu	0.69	0.78	0.54	1.08945	1.38142
high SEP	0.69	0.84	0.58	1.32026	1.26694
low edu	0.69	0.63	0.43	1.32026	1.26694
high SEP	0.69	0.68	0.47	1.28846	0.831306
low edu	0.69	0.54	0.37	1.28846	0.831306
high SEP	0.69	0.58	0.4	1.16726	1.12762
low edu	0.69	0.55	0.38	1.16726	1.12762
high SEP	0.69	0.57	0.39	1.24482	0.886047
low edu	0.69	0.49	0.33	1.24482	0.886047
high SEP	0.69	0.6	0.42	1.28437	1.16634
low edu	0.69	0.54	0.37	1.28437	1.16634
high SEP	0.69	0.54	0.37	0.970789	1.18135
low edu	0.69	0.55	0.38	0.970789	1.18135
high SEP	0.69	0.79	0.55	1.11208	0.997368
low edu	0.69	0.52	0.36	1.11208	0.997368
high SEP	0.69	0.58	0.4	1.13328	1.16065
low edu	0.69	0.54	0.37	1.13328	1.16065
high SEP	0.69	0.62	0.43	1.20454	1.22834
low edu	0.69	0.58	0.4	1.20454	1.22834
high SEP	0.69	0.61	0.42	1.17798	1.24865
low edu	0.69	0.59	0.41	1.17798	1.24865
high SEP	0.69	0.53	0.37	1.13905	1.08883
low edu	0.69	0.51	0.35	1.13905	1.08883
high SEP	0.69	0.56	0.39	1.17819	1.16311
low edu	0.69	0.54	0.37	1.17819	1.16311
high SEP	0.69	0.56	0.39	1.17865	1.31201
low edu	0.69	0.61	0.42	1.17865	1.31201
high SEP	0.69	0.54	0.37	1.09388	1.25473
low edu	0.69	0.6	0.41	1.09388	1.25473
high SEP	0.69	0.59	0.41	1.26276	1.09553
low edu	0.69	0.54	0.37	1.26276	1.09553
high SEP	0.69	0.9	0.62	1.37492	1.0201
low edu	0.69	0.5	0.34	1.37492	1.0201
high SEP	0.69	0.65	0.45	1.23728	1.13933
low edu	0.69	0.52	0.36	1.23728	1.13933
high SEP	0.69	0.69	0.48	1.38742	1.10488
low edu	0.69	0.52	0.36	1.38742	1.10488
high SEP	0.69	0.63	0.43	1.2337	0.974172
low edu	0.69	0.57	0.39	1.2337	0.974172
high SEP	0.69	0.67	0.46	1.24078	1.32952
low edu	0.69	0.69	0.48	1.24078	1.32952
high SEP	0.69	0.99	0.68	1.24389	1.16133
low edu	0.69	0.64	0.44	1.24389	1.16133
low edu	0.69	0.57	0.39	1.35829	1.17224
high SEP	0.69	0.69	0.48	1.30992	1.38584
low edu	0.69	0.69	0.47	1.30992	1.38584
low edu	0.69	0.54	0.37	1.42372	1.10008
high SEP	0.69	0.69	0.48	1.25773	1.19904
low edu	0.69	0.66	0.46	1.25773	1.19904
high SEP	0.69	0.64	0.44	1.16765	1.07057
low edu	0.69	0.5	0.35	1.16765	1.07057
high SEP	0.69	0.76	0.52	1.31988	1.24785
low edu	0.69	0.58	0.4	1.31988	1.24785
high SEP	0.69	0.67	0.46	1.18562	0.970699
low edu	0.69	0.49	0.34	1.18562	0.970699
high SEP	0.69	0.66	0.46	1.22484	1.03832
low edu	0.69	0.52	0.36	1.22484	1.03832
high SEP	0.69	0.65	0.45	1.14939	1.12246
low edu	0.69	0.52	0.36	1.14939	1.12246
high SEP	0.69	0.79	0.54	1.38647	0.87207
low edu	0.69	0.49	0.34	1.38647	0.87207
high edu	0.31	0.99	0.31	1.38647	0.87207
high SEP	0.69	0.55	0.38	1.18753	1.07868
low edu	0.69	0.5	0.34	1.18753	1.07868
high SEP	0.69	0.63	0.43	1.258	1.25961
low edu	0.69	0.56	0.38	1.258	1.25961
high SEP	0.69	0.59	0.41	1.1723	1.37355
low edu	0.69	0.66	0.45	1.1723	1.37355
high SEP	0.69	0.65	0.45	1.2584	1.06942
low edu	0.69	0.51	0.35	1.2584	1.06942
high SEP	0.69	0.54	0.37	1.10952	1.03933
low edu	0.69	0.53	0.36	1.10952	1.03933
high SEP	0.69	0.59	0.41	1.02737	1.19533
low edu	0.69	0.54	0.37	1.02737	1.19533
high SEP	0.69	0.64	0.44	1.30648	1.28977
low edu	0.69	0.6	0.41	1.30648	1.28977
high SEP	0.69	0.74	0.51	1.18206	1.28476
low edu	0.69	0.62	0.43	1.18206	1.28476
high SEP	0.69	0.72	0.5	1.30128	1.33786
low edu	0.69	0.64	0.44	1.30128	1.33786
high SEP	0.69	0.61	0.42	1.23564	1.03086
low edu	0.69	0.56	0.39	1.23564	1.03086
high SEP	0.69	0.83	0.57	1.22948	1.12938
low edu	0.69	0.54	0.37	1.22948	1.12938
high SEP	0.69	0.66	0.46	1.20558	1.00618
low edu	0.69	0.51	0.35	1.20558	1.00618
low SEP	0.31	0.93	0.29	0.89617	1.08939
high SEP	0.69	0.55	0.38	0.89617	1.08939
low edu	0.69	0.52	0.36	0.89617	1.08939
high SEP	0.69	0.54	0.38	1.1277	0.897597
low edu	0.69	0.5	0.34	1.1277	0.897597
high SEP	0.69	0.81	0.56	1.23526	1.0012
low edu	0.69	0.51	0.35	1.23526	1.0012
high SEP	0.69	0.62	0.43	1.29475	1.10526
low edu	0.69	0.54	0.37	1.29475	1.10526
high SEP	0.69	0.58	0.4	1.22569	1.01484
low edu	0.69	0.5	0.34	1.22569	1.01484
high SEP	0.69	0.71	0.49	1.19818	1.16572
low edu	0.69	0.53	0.37	1.19818	1.16572
high SEP	0.69	0.55	0.38	1.18667	1.32091
low edu	0.69	0.63	0.43	1.18667	1.32091
high SEP	0.69	0.59	0.41	1.07526	1.09892
low edu	0.69	0.53	0.36	1.07526	1.09892
high SEP	0.69	0.63	0.44	1.1548	1.34674
low edu	0.69	0.67	0.46	1.1548	1.34674
high SEP	0.69	0.54	0.37	1.01298	1.12523
low edu	0.69	0.54	0.37	1.01298	1.12523
high SEP	0.69	0.72	0.5	1.1472	1.14939
low edu	0.69	0.53	0.37	1.1472	1.14939
high SEP	0.69	0.65	0.45	1.34152	0.929963
low edu	0.69	0.5	0.34	1.34152	0.929963
high SEP	0.69	0.72	0.5	1.27326	1.09427
low edu	0.69	0.54	0.37	1.27326	1.09427
high SEP	0.69	0.67	0.46	1.16802	1.00839
low edu	0.69	0.58	0.4	1.16802	1.00839
high SEP	0.69	0.7	0.48	1.09831	0.878057
low edu	0.69	0.64	0.44	1.09831	0.878057
high SEP	0.69	0.55	0.38	1.19246	1.26137
low edu	0.69	0.55	0.38	1.19246	1.26137
high SEP	0.69	0.58	0.4	0.974145	1.14144
low edu	0.69	0.55	0.38	0.974145	1.14144
high SEP	0.69	0.54	0.38	1.0215	1.34117
low edu	0.69	0.64	0.44	1.0215	1.34117
high SEP	0.69	0.54	0.37	1.03935	1.1272
low edu	0.69	0.51	0.35	1.03935	1.1272
high SEP	0.69	0.54	0.38	1.17414	1.14155
low edu	0.69	0.55	0.37	1.17414	1.14155
high SEP	0.69	0.73	0.5	1.17694	0.92492
low edu	0.69	0.57	0.39	1.17694	0.92492
high SEP	0.69	0.68	0.47	1.24211	0.964892
low edu	0.69	0.51	0.35	1.24211	0.964892
high SEP	0.69	0.92	0.64	1.30352	1.33684
low edu	0.69	0.7	0.48	1.30352	1.33684
high SEP	0.69	0.54	0.37	1.15445	1.18398
low edu	0.69	0.54	0.37	1.15445	1.18398
high SEP	0.69	0.61	0.42	1.25497	0.964134
low edu	0.69	0.5	0.34	1.25497	0.964134
high SEP	0.69	0.69	0.48	1.21118	0.970002
low edu	0.69	0.49	0.34	1.21118	0.970002
high SEP	0.69	0.57	0.4	1.24053	1.12751
low edu	0.69	0.52	0.36	1.24053	1.12751
high SEP	0.69	0.63	0.44	1.2257	1.11797
low edu	0.69	0.54	0.37	1.2257	1.11797
high SEP	0.69	0.74	0.51	1.25512	1.22082
low edu	0.69	0.58	0.4	1.25512	1.22082
high SEP	0.69	0.54	0.38	1.11364	1.11081
low edu	0.69	0.55	0.38	1.11364	1.11081
high SEP	0.69	0.54	0.37	1.16978	0.919677
low edu	0.69	0.48	0.33	1.16978	0.919677
high SEP	0.69	0.69	0.48	1.12829	1.12146
[truncated: 4,404 more rows]

## Sheet: panel g-h
target	size	rel_imm_thr	abs_imm_thr	assort_sep	assort_edu
high SEP, low edu	0.45	1	0.45	1.20995	1.31271
high SEP, low edu	0.45	0.92	0.42	1.11164	1.19538
high SEP, low edu	0.45	1	0.45	1.2183	1.23419
high SEP, low edu	0.45	0.92	0.42	1.28537	1.03838
high SEP, low edu	0.45	0.78	0.36	1.05866	0.902823
high SEP, low edu	0.45	0.98	0.44	1.17521	1.11057
high SEP, low edu	0.45	0.98	0.44	1.02821	0.969123
high SEP, low edu	0.45	0.92	0.42	1.08948	0.913015
high SEP, low edu	0.45	0.93	0.42	1.20509	1.18063
high SEP, low edu	0.45	0.89	0.41	1.01001	0.863303
high SEP, low edu	0.45	0.99	0.45	1.13955	1.09562
high SEP, low edu	0.45	0.91	0.41	1.09564	1.11343
high SEP, low edu	0.45	0.93	0.42	1.37688	0.813209
high SEP, low edu	0.45	0.85	0.39	1.07262	1.07107
high SEP, low edu	0.45	0.79	0.36	1.1109	0.95314
high SEP, low edu	0.45	0.79	0.36	1.16533	1.06628
high SEP, low edu	0.45	0.87	0.4	1.18704	0.978142
high SEP, low edu	0.45	0.94	0.43	1.04234	1.08188
high SEP, low edu	0.45	0.94	0.43	1.13595	1.12172
high SEP, low edu	0.45	0.84	0.38	0.92713	0.836051
high SEP, low edu	0.45	0.92	0.42	1.00541	1.08048
high SEP, low edu	0.45	0.84	0.38	0.949526	0.912521
high SEP, low edu	0.45	0.85	0.39	1.11242	1.09888
high SEP, low edu	0.45	0.86	0.39	0.908372	1.0226
high SEP, low edu	0.45	0.84	0.38	1.10594	1.14925
high SEP, low edu	0.45	0.87	0.39	1.10585	1.01474
high SEP, low edu	0.45	0.99	0.45	1.20682	1.30457
high SEP, low edu	0.45	0.85	0.39	1.22311	1.04474
high SEP, low edu	0.45	0.82	0.37	1.13784	0.932192
high SEP, low edu	0.45	0.8	0.36	0.975067	1.14706
high SEP, low edu	0.45	0.81	0.37	1.13932	1.02269
high SEP, low edu	0.45	0.9	0.41	1.21976	1.21401
high SEP, low edu	0.45	0.92	0.42	1.20597	1.21895
high SEP, low edu	0.45	0.84	0.38	1.17117	1.14577
high SEP, low edu	0.45	0.94	0.43	1.18012	0.921957
high SEP, low edu	0.45	0.96	0.44	1.17831	0.961458
high SEP, low edu	0.45	0.95	0.43	1.00903	1.2562
high SEP, low edu	0.45	0.96	0.43	1.19894	0.863556
high SEP, low edu	0.45	0.9	0.41	1.2738	1.02459
high SEP, low edu	0.45	0.96	0.44	1.10741	1.01351
high SEP, low edu	0.45	0.79	0.36	1.18819	1.01215
high SEP, low edu	0.45	0.86	0.39	1.16817	1.04616
high SEP, low edu	0.45	0.84	0.38	1.16368	0.991189
high SEP, low edu	0.45	0.87	0.4	1.11773	1.14589
high SEP, low edu	0.45	0.8	0.36	1.125	0.946686
high SEP, low edu	0.45	0.85	0.39	1.19064	1.01937
high SEP, low edu	0.45	0.94	0.43	1.27777	0.96255
high SEP, low edu	0.45	0.92	0.42	1.18397	1.06876
high SEP, low edu	0.45	0.89	0.41	1.24113	1.00837
high SEP, low edu	0.45	0.77	0.35	1.18978	1.03687
high SEP, low edu	0.45	0.93	0.42	1.13346	1.19476
high SEP, low edu	0.45	0.99	0.45	1.14385	1.04026
high SEP, low edu	0.45	0.89	0.4	1.20843	1.01857
high SEP, low edu	0.45	0.96	0.44	1.27708	0.888686
high SEP, low edu	0.45	0.83	0.38	1.13455	1.11417
high SEP, low edu	0.45	0.92	0.42	1.28662	1.25558
high SEP, low edu	0.45	0.85	0.38	1	1.07691
high SEP, low edu	0.45	0.94	0.43	0.919553	1.19343
high SEP, low edu	0.45	0.82	0.37	1.04688	1.04645
high SEP, low edu	0.45	0.8	0.36	1.0829	1.06675
high SEP, low edu	0.45	0.96	0.44	1.15486	0.935528
high SEP, low edu	0.45	0.84	0.38	0.94704	0.877496
high SEP, low edu	0.45	0.99	0.45	1.13676	1.04533
high SEP, low edu	0.45	0.9	0.41	1.04868	1.04582
high SEP, low edu	0.45	0.99	0.45	1.34376	1.26859
high SEP, low edu	0.45	0.89	0.4	1.30332	1.11154
high SEP, low edu	0.45	0.98	0.45	1.15433	0.948615
high SEP, low edu	0.45	0.8	0.36	1.09141	1.11262
high SEP, low edu	0.45	0.92	0.42	1.09231	1.28931
high SEP, low edu	0.45	0.94	0.42	0.979934	1.05277
high SEP, low edu	0.45	0.73	0.33	1.11945	0.869905
high SEP, low edu	0.45	0.92	0.42	1.20405	1.02454
high SEP, low edu	0.45	0.85	0.38	1.16088	0.925038
high SEP, low edu	0.45	0.92	0.42	1.21474	1.00572
high SEP, low edu	0.45	0.88	0.4	1.1351	1.16146
high SEP, low edu	0.45	0.89	0.4	1.18589	0.9731
high SEP, low edu	0.45	0.98	0.45	1.18942	1.2531
high SEP, low edu	0.45	0.9	0.41	1.07699	0.923032
high SEP, low edu	0.45	0.94	0.43	1.1902	0.89776
high SEP, low edu	0.45	0.77	0.35	1.14683	1.10122
high SEP, low edu	0.45	0.81	0.37	0.999721	0.958915
high SEP, low edu	0.45	0.94	0.43	1.13317	0.981017
high SEP, low edu	0.45	0.84	0.38	1.21125	0.980065
high SEP, low edu	0.45	0.97	0.44	1.32293	1.20564
high SEP, low edu	0.45	0.94	0.42	1.10601	1.14463
high SEP, low edu	0.45	0.91	0.41	1.22409	1.07465
high SEP, low edu	0.45	0.91	0.41	1.23506	1.19774
high SEP, low edu	0.45	0.92	0.42	1.1285	1.01094
high SEP, low edu	0.45	0.86	0.39	1.16468	0.895929
high SEP, low edu	0.45	0.81	0.37	1.01518	0.986689
high SEP, low edu	0.45	0.91	0.41	1.22477	1.26848
high SEP, low edu	0.45	0.92	0.42	1.05402	1.1363
high SEP, low edu	0.45	0.85	0.39	1.13255	1.11291
high SEP, low edu	0.45	0.85	0.38	1.16304	0.98382
high SEP, low edu	0.45	0.81	0.37	1.18869	1.20886
high SEP, low edu	0.45	0.95	0.43	1.135	0.987446
high SEP, low edu	0.45	0.91	0.41	1.13767	0.906317
high SEP, low edu	0.45	0.95	0.43	1.24364	1.14876
high SEP, low edu	0.45	0.84	0.38	1.15589	1.10089
high SEP, low edu	0.45	0.83	0.38	1.19602	0.994217
high SEP, low edu	0.45	0.93	0.42	1.18233	0.990494
high SEP, low edu	0.45	0.75	0.34	1.13861	1.1116
high SEP, low edu	0.45	0.94	0.43	1.054	1.08808
high SEP, low edu	0.45	0.99	0.45	1.20446	1.21025
high SEP, low edu	0.45	0.95	0.43	1.03111	1.17845
high SEP, low edu	0.45	0.83	0.38	1.20618	0.981064
high SEP, low edu	0.45	0.88	0.4	1.12281	1.02763
high SEP, low edu	0.45	0.82	0.37	0.852226	1.01442
high SEP, low edu	0.45	1	0.45	1.17048	1.13298
high SEP, low edu	0.45	0.9	0.41	1.0936	1.02388
high SEP, low edu	0.45	0.97	0.44	1.0847	1.18185
high SEP, low edu	0.45	0.86	0.39	1.11056	1.1475
high SEP, low edu	0.45	0.86	0.39	1.08815	0.893406
high SEP, low edu	0.45	0.98	0.44	0.893663	1.03527
high SEP, low edu	0.45	0.87	0.39	1.06902	1.15555
high SEP, low edu	0.45	0.88	0.4	1.04065	0.997321
high SEP, low edu	0.45	0.78	0.35	1.1821	1.00574
high SEP, low edu	0.45	0.83	0.38	1.24342	0.809584
high SEP, low edu	0.45	0.77	0.35	1.04662	1.01847
high SEP, low edu	0.45	0.97	0.44	1.21515	1.11172
high SEP, low edu	0.45	0.87	0.39	1.14115	1.11406
high SEP, low edu	0.45	0.91	0.41	1.13707	1.23304
high SEP, low edu	0.45	0.82	0.37	0.997362	1.15546
high SEP, low edu	0.45	0.84	0.38	1.17958	0.943042
high SEP, low edu	0.45	0.8	0.36	1.17086	1.04173
high SEP, low edu	0.45	0.98	0.44	1.09528	1.28793
high SEP, low edu	0.45	0.92	0.42	1.15615	0.862447
high SEP, low edu	0.45	0.86	0.39	1.27126	1.14245
high SEP, low edu	0.45	0.92	0.42	1.24599	1.10181
high SEP, low edu	0.45	0.95	0.43	1.28239	1.2508
high SEP, low edu	0.45	0.85	0.39	0.97097	1.06788
high SEP, low edu	0.45	0.93	0.42	1.19537	0.944817
high SEP, low edu	0.45	0.95	0.43	1.19922	1.05659
high SEP, low edu	0.45	0.81	0.37	1.11183	1.29218
high SEP, low edu	0.45	0.83	0.38	1.20633	1.00802
high SEP, low edu	0.45	1	0.45	1.24565	0.996888
high SEP, low edu	0.45	0.96	0.44	1.18766	0.770198
high SEP, low edu	0.45	0.89	0.4	1.21646	0.935747
high SEP, low edu	0.45	0.93	0.42	1.17463	1.15353
high SEP, low edu	0.45	0.98	0.45	1.20652	1.063
high SEP, low edu	0.45	1	0.45	1.34367	1.06061
high SEP, low edu	0.45	0.85	0.39	1.20517	1.11598
high SEP, low edu	0.45	0.9	0.41	1.18592	0.893289
high SEP, low edu	0.45	0.86	0.39	1.09767	1.13376
high SEP, low edu	0.45	0.86	0.39	0.992895	1.237
high SEP, low edu	0.45	0.82	0.37	1.25206	1.01275
high SEP, low edu	0.45	0.94	0.42	1.07441	0.982202
high SEP, low edu	0.45	0.93	0.42	1.20748	0.93673
high SEP, low edu	0.45	0.91	0.41	1.16439	1.00245
high SEP, low edu	0.45	0.92	0.42	1.08967	0.842864
high SEP, low edu	0.45	0.88	0.4	1.16481	1.05945
high SEP, low edu	0.45	0.91	0.41	1.19773	0.882849
high SEP, low edu	0.45	0.83	0.38	1.19738	1.06439
high SEP, low edu	0.45	0.85	0.39	1.14899	0.955565
high SEP, low edu	0.45	0.93	0.42	1.18151	0.880036
high SEP, low edu	0.45	0.93	0.42	1.25315	1.22564
high SEP, low edu	0.45	0.86	0.39	1.07222	1.01897
high SEP, low edu	0.45	0.92	0.42	1.17905	1.22046
high SEP, low edu	0.45	0.95	0.43	1.20183	1.24851
high SEP, low edu	0.45	0.86	0.39	1.10113	1.13512
high SEP, low edu	0.45	0.84	0.38	1.07654	0.975135
high SEP, low edu	0.45	0.94	0.43	1.10738	1.27256
high SEP, low edu	0.45	0.97	0.44	1.22804	0.951296
high SEP, low edu	0.45	0.98	0.44	1.22196	0.961146
high SEP, low edu	0.45	0.82	0.37	1.16807	1.00652
high SEP, low edu	0.45	0.87	0.39	1.12811	1.04757
high SEP, low edu	0.45	0.89	0.4	1.19943	1.0566
high SEP, low edu	0.45	0.9	0.41	0.951371	1.0811
high SEP, low edu	0.45	0.94	0.43	1.2585	1.05038
high SEP, low edu	0.45	0.97	0.44	1.27917	1.26452
high SEP, low edu	0.45	0.81	0.37	1.0608	1.01168
high SEP, low edu	0.45	0.78	0.36	1.06193	1.13332
high SEP, low edu	0.45	0.89	0.41	1.14437	1.1065
high SEP, low edu	0.45	0.82	0.37	0.905371	0.890689
high SEP, low edu	0.45	0.84	0.38	1.1027	1.13002
high SEP, low edu	0.45	0.94	0.43	1.29825	0.848424
high SEP, low edu	0.45	0.92	0.42	1.1519	1.17702
high SEP, low edu	0.45	0.85	0.39	1.30119	0.863318
high SEP, low edu	0.45	0.81	0.37	1.12169	1.08726
high SEP, low edu	0.45	0.82	0.37	1.00932	0.920325
high SEP, low edu	0.45	0.97	0.44	1.30308	0.991413
high SEP, low edu	0.45	0.88	0.4	1.07447	0.998214
high SEP, low edu	0.45	0.83	0.38	1.14441	1.15239
high SEP, low edu	0.45	0.89	0.4	1.2324	1.19617
high SEP, low edu	0.45	0.93	0.42	1.11908	1.00516
high SEP, low edu	0.45	0.79	0.36	1.0141	1.17362
high SEP, low edu	0.45	0.84	0.38	1.19093	1.11454
high SEP, low edu	0.45	0.93	0.42	1.35369	0.900423
high SEP, low edu	0.45	0.94	0.43	1.09795	1.29417
high SEP, low edu	0.45	0.9	0.41	1.19284	1.05932
high SEP, low edu	0.45	0.96	0.44	1.36859	1.03875
high SEP, low edu	0.45	0.96	0.43	1.19658	1.15205
high SEP, low edu	0.45	0.86	0.39	1.1694	1.11063
high SEP, low edu	0.45	0.93	0.42	1.08641	1.04635
high SEP, low edu	0.45	0.85	0.39	1.09899	1.06069
high SEP, low edu	0.45	0.95	0.43	1.29557	1.06656
high SEP, low edu	0.45	0.85	0.38	1.16712	1.10491
high SEP, low edu	0.45	0.95	0.43	1.06966	1.19805
high SEP, low edu	0.45	0.97	0.44	1.18936	1.08208
high SEP, low edu	0.45	0.84	0.38	1.11171	1.08764
high SEP, low edu	0.45	0.9	0.41	1.24147	1.2638
high SEP, low edu	0.45	0.79	0.36	1.09672	1.15226
high SEP, low edu	0.45	0.9	0.41	1.028	1.05648
high SEP, low edu	0.45	0.97	0.44	1.14803	1.08363
high SEP, low edu	0.45	0.81	0.37	1.05366	1.07749
high SEP, low edu	0.45	0.78	0.35	1.04054	1.09322
high SEP, low edu	0.45	0.85	0.39	1.25532	1.08159
high SEP, low edu	0.45	0.99	0.45	1.18801	1.13898
high SEP, low edu	0.45	0.96	0.43	1.22094	0.883868
high SEP, low edu	0.45	0.83	0.38	1.18854	1.06577
high SEP, low edu	0.45	0.93	0.42	1.22414	1.06095
high SEP, low edu	0.45	0.92	0.42	1.26935	1.1341
high SEP, low edu	0.45	0.78	0.36	1.06712	1.16383
high SEP, low edu	0.45	0.84	0.38	1.04663	1.21473
high SEP, low edu	0.45	0.95	0.43	1.13707	1.12796
high SEP, low edu	0.45	0.98	0.45	1.16996	0.903758
high SEP, low edu	0.45	0.97	0.44	1.15709	1.06426
high SEP, low edu	0.45	0.88	0.4	1.15695	0.962466
high SEP, low edu	0.45	0.9	0.41	1.19158	1.17425
high SEP, low edu	0.45	0.93	0.42	1.17682	1.10199
high SEP, low edu	0.45	0.88	0.4	1.21234	1.08167
high SEP, low edu	0.45	0.96	0.43	1.12188	1.11692
high SEP, low edu	0.45	0.94	0.43	1.17999	0.932244
high SEP, low edu	0.45	0.98	0.44	1.12502	1.25693
high SEP, low edu	0.45	0.91	0.41	1.00324	1.01987
high SEP, low edu	0.45	0.93	0.42	1.27328	0.964204
high SEP, low edu	0.45	0.89	0.4	1.19848	1.0041
high SEP, low edu	0.45	0.96	0.44	1.08266	1.08895
high SEP, low edu	0.45	0.88	0.4	1.16376	1.15825
high SEP, low edu	0.45	0.85	0.38	1.22454	0.985642
high SEP, low edu	0.45	0.96	0.44	1.20086	0.980625
high SEP, low edu	0.45	0.92	0.42	1.09953	1.10351
high SEP, low edu	0.45	0.88	0.4	1.21655	0.913742
high SEP, low edu	0.45	0.91	0.41	1.27341	0.992565
high SEP, low edu	0.45	0.86	0.39	1.31769	1.00235
high SEP, low edu	0.45	0.98	0.45	1.20714	0.914064
high SEP, low edu	0.45	0.93	0.42	1.11317	1.2001
high SEP, low edu	0.45	1	0.45	1.10109	1.23452
high SEP, low edu	0.45	0.99	0.45	1.14515	1.14401
high SEP, low edu	0.45	0.74	0.33	1.0343	1.03904
high SEP, low edu	0.45	0.9	0.41	1.18001	0.970651
high SEP, low edu	0.45	0.96	0.43	1.0618	1.26463
high SEP, low edu	0.45	0.78	0.35	1.01906	1.12061
high SEP, low edu	0.45	0.93	0.42	1.09814	1.01604
high SEP, low edu	0.45	0.89	0.4	1.11921	1.05888
high SEP, low edu	0.45	0.87	0.39	1.18818	1.03501
high SEP, low edu	0.45	0.96	0.44	1.04504	0.962339
high SEP, low edu	0.45	0.92	0.42	1.13703	1.16375
high SEP, low edu	0.45	0.86	0.39	1.04301	0.95406
high SEP, low edu	0.45	0.89	0.4	1.03835	1.01837
high SEP, low edu	0.45	0.96	0.43	1.17004	1.15142
high SEP, low edu	0.45	0.97	0.44	1.14913	0.898491
high SEP, low edu	0.45	0.83	0.38	1.24482	0.886047
high SEP, low edu	0.45	0.92	0.42	1.28437	1.16634
high SEP, low edu	0.45	0.85	0.39	0.970789	1.18135
high SEP, low edu	0.45	0.81	0.37	1.13905	1.08883
high SEP, low edu	0.45	1	0.45	1.09388	1.25473
high SEP, low edu	0.45	0.98	0.45	1.38742	1.10488
high SEP, low edu	0.45	0.94	0.43	1.2337	0.974172
high SEP, low edu	0.45	0.98	0.45	1.16765	1.07057
high SEP, low edu	0.45	0.98	0.44	1.18753	1.07868
high SEP, low edu	0.45	0.9	0.41	1.10952	1.03933
high SEP, low edu	0.45	0.93	0.42	0.89617	1.08939
high SEP, low edu	0.45	0.82	0.37	1.1277	0.897597
high SEP, low edu	0.45	0.97	0.44	1.01298	1.12523
high SEP, low edu	0.45	0.88	0.4	1.19246	1.26137
high SEP, low edu	0.45	0.91	0.41	1.15445	1.18398
high SEP, low edu	0.45	0.89	0.41	1.11364	1.11081
high SEP, low edu	0.45	0.77	0.35	1.16978	0.919677
high SEP, low edu	0.45	0.85	0.39	1.13459	1.14526
high SEP, low edu	0.45	0.86	0.39	1.34764	1.08425
high SEP, low edu	0.45	0.87	0.39	1.14942	0.978414
high SEP, low edu	0.45	0.87	0.39	1.12756	1.1471
high SEP, low edu	0.45	0.99	0.45	1.07938	1.09373
high SEP, low edu	0.45	0.94	0.43	1.01194	1.19149
high SEP, low edu	0.45	0.89	0.41	1.1196	1.14017
high SEP, low edu	0.45	0.78	0.35	1.02062	0.884685
high SEP, low edu	0.45	0.9	0.41	1.20431	0.872937
high SEP, low edu	0.45	0.79	0.36	0.959771	1.09672
high SEP, low edu	0.45	0.84	0.38	1.20366	1.15763
high SEP, low edu	0.45	0.86	0.39	1.24091	0.980599
high SEP, low edu	0.45	0.99	0.45	1.34674	1.00367
high SEP, low edu	0.45	0.95	0.43	1.30156	1.17805
high SEP, low edu	0.45	0.99	0.45	1.24802	1.02014
high SEP, low edu	0.45	0.83	0.38	1.10195	1.04939
high SEP, low edu	0.45	0.96	0.43	1.1661	0.933331
high SEP, low edu	0.45	0.9	0.41	1.31665	0.872831
high SEP, low edu	0.45	0.83	0.37	0.897749	1.1246
high SEP, low edu	0.45	0.96	0.44	1.17815	1.1655
high SEP, low edu	0.45	0.93	0.42	1.0693	1.25295
high SEP, low edu	0.45	0.77	0.35	1.13224	0.963952
high SEP, low edu	0.45	0.84	0.38	1.16924	0.951179
high SEP, low edu	0.45	0.84	0.38	1.25303	0.998532
high SEP, low edu	0.45	0.96	0.44	1.09639	1.01279
high SEP, low edu	0.45	0.81	0.37	1.14661	1.02192
high SEP, low edu	0.45	0.84	0.38	1.11936	0.986008
high SEP, low edu	0.45	0.95	0.43	1.14596	1.04182
high SEP, low edu	0.45	0.96	0.44	1.12857	1.14928
high SEP, low edu	0.45	0.83	0.38	1.0346	1.13629
high SEP, low edu	0.45	0.88	0.4	1.26313	0.755152
high SEP, low edu	0.45	0.98	0.44	1.2054	1.019
high SEP, low edu	0.45	0.88	0.4	1.24895	1.06005
high SEP, low edu	0.45	0.95	0.43	1.14141	0.999499
high SEP, low edu	0.45	0.92	0.42	1.25752	1.14267
high SEP, low edu	0.45	1	0.45	1.33213	1.01289
high SEP, low edu	0.45	0.94	0.43	1.20114	0.933426
high SEP, low edu	0.45	0.89	0.4	1.05828	1.11003
high SEP, low edu	0.45	0.8	0.36	1.00556	1.06394
high SEP, low edu	0.45	0.96	0.44	1.22154	0.870942
high SEP, low edu	0.45	0.92	0.42	1.17175	0.969968
high SEP, low edu	0.45	0.94	0.43	1.30195	1.19342
high SEP, low edu	0.45	0.97	0.44	1.10236	1.01687
high SEP, low edu	0.45	0.87	0.39	1.20616	0.977603
high SEP, low edu	0.45	0.97	0.44	1.17761	1.08714
high SEP, low edu	0.45	0.98	0.44	1.17197	1.09633
high SEP, low edu	0.45	0.82	0.37	1.13803	1.00997
high SEP, low edu	0.45	0.78	0.36	1.16464	0.955596
high SEP, low edu	0.45	0.8	0.37	1.16789	0.792539
high SEP, low edu	0.45	0.87	0.4	1.20845	1.26445
high SEP, low edu	0.45	0.96	0.44	1.05436	1.07442
high SEP, low edu	0.45	0.76	0.34	0.994267	0.849275
high SEP, low edu	0.45	0.82	0.37	1.10102	1.10349
high SEP, low edu	0.45	0.91	0.41	1.21609	1.06785
high SEP, low edu	0.45	0.83	0.38	1.12558	1.25746
high SEP, low edu	0.45	0.88	0.4	1.18571	1.01093
high SEP, low edu	0.45	0.89	0.41	1.00884	1.28483
high SEP, low edu	0.45	0.91	0.41	1.35	0.862741
high SEP, low edu	0.45	0.97	0.44	1.15521	1.11097
high SEP, low edu	0.45	0.91	0.41	1.1688	1.26717
high SEP, low edu	0.45	0.84	0.38	1.10357	1.06594
high SEP, low edu	0.45	0.98	0.44	1.25168	1.13282
high SEP, low edu	0.45	0.94	0.43	1.26823	1.2123
high SEP, low edu	0.45	0.8	0.36	1.16329	0.908612
high SEP, low edu	0.45	0.97	0.44	1.27686	1.04062
high SEP, low edu	0.45	0.96	0.44	1.0173	1.12003
high SEP, low edu	0.45	0.97	0.44	1.31772	0.929419
high SEP, low edu	0.45	0.9	0.41	1.11517	1.06439
high SEP, low edu	0.45	0.98	0.45	1.18162	0.931635
high SEP, low edu	0.45	0.87	0.4	1.19544	1.07926
high SEP, low edu	0.45	0.85	0.38	1.16338	0.929254
high SEP, low edu	0.45	0.94	0.43	1.19996	0.906804
high SEP, low edu	0.45	0.82	0.37	1.20811	1.00124
high SEP, low edu	0.45	1	0.45	1.30023	0.867636
high SEP, low edu	0.45	0.93	0.42	1.25654	1.1464
high SEP, low edu	0.45	0.9	0.41	1.03901	0.994976
high SEP, low edu	0.45	0.94	0.43	0.933189	1.08529
high SEP, low edu	0.45	0.89	0.4	1.13776	0.846979
high SEP, low edu	0.45	0.94	0.43	0.989636	1.19857
high SEP, low edu	0.45	0.76	0.34	1.08561	0.883258
high SEP, low edu	0.45	0.81	0.37	1.10771	0.902964
high SEP, low edu	0.45	0.9	0.41	1.17426	1.12634
high SEP, low edu	0.45	0.92	0.42	1.20051	1.03191
high SEP, low edu	0.45	0.98	0.44	0.978557	1.09492
high SEP, low edu	0.45	0.84	0.38	1.13222	1.05653
high SEP, low edu	0.45	0.95	0.43	1.21156	1.29695
high SEP, low edu	0.45	0.89	0.4	0.964396	1.06608
high SEP, low edu	0.45	0.99	0.45	1.0038	1.09819
high SEP, low edu	0.45	0.88	0.4	1.12115	1.13619
high SEP, low edu	0.45	0.84	0.38	1.14995	1.11753
high SEP, low edu	0.45	0.77	0.35	1.12875	0.990533
high SEP, low edu	0.45	0.89	0.4	0.983692	0.98872
high SEP, low edu	0.45	0.95	0.43	1.23469	1.16777
high SEP, low edu	0.45	0.88	0.4	1.1766	1.20893
high SEP, low edu	0.45	0.93	0.42	1.15219	1.10418
high SEP, low edu	0.45	0.82	0.37	1.12492	0.997286
high SEP, low edu	0.45	0.88	0.4	1.0572	1.10546
high SEP, low edu	0.45	0.86	0.39	1.24138	1.03184
high SEP, low edu	0.45	0.98	0.45	1.27868	1.11186
high SEP, low edu	0.45	0.87	0.39	1.24796	0.960084
high SEP, low edu	0.45	0.91	0.42	1.04959	1.05008
high SEP, low edu	0.45	0.9	0.41	1.21658	1.04631
high SEP, low edu	0.45	0.97	0.44	1.13076	0.846545
high SEP, low edu	0.45	0.91	0.41	1.19835	0.887374
high SEP, low edu	0.45	0.83	0.38	1.15372	0.974187
high SEP, low edu	0.45	0.96	0.44	1.15314	0.875195
high SEP, low edu	0.45	0.81	0.37	1.17873	1.01473
high SEP, low edu	0.45	0.97	0.44	1.10141	0.894099
high SEP, low edu	0.45	1	0.45	1.14538	1.02779
high SEP, low edu	0.45	0.92	0.42	1.1466	0.95148
high SEP, low edu	0.45	0.81	0.37	0.993577	1.00614
high SEP, low edu	0.45	0.95	0.43	1.08504	1.25437
high SEP, low edu	0.45	0.96	0.44	1.21562	1.07135
high SEP, low edu	0.45	0.93	0.42	1.18276	0.993807
high SEP, low edu	0.45	0.93	0.42	1.26069	0.923072
high SEP, low edu	0.45	0.86	0.39	1.16864	0.988698
high SEP, low edu	0.45	0.9	0.41	1.15672	1.07583
high SEP, low edu	0.45	0.91	0.41	1.16068	1.0092
high SEP, low edu	0.45	0.94	0.43	1.04618	0.979547
high SEP, low edu	0.45	0.99	0.45	1.06279	0.941415
high SEP, low edu	0.45	0.89	0.4	1.00863	1.04438
high SEP, low edu	0.45	0.85	0.38	1.06276	1.02112
high SEP, low edu	0.45	0.91	0.41	1.05321	1.00338
high SEP, low edu	0.45	0.85	0.39	1.13876	1.13301
high SEP, low edu	0.45	0.88	0.4	1.12838	1.20281
high SEP, low edu	0.45	0.78	0.36	0.975897	0.868017
high SEP, low edu	0.45	0.97	0.44	1.25874	1.20596
high SEP, low edu	0.45	0.83	0.38	1.11043	1.05276
high SEP, low edu	0.45	0.97	0.44	1.26733	0.982794
high SEP, low edu	0.45	0.83	0.38	1.00275	1.17978
high SEP, low edu	0.45	0.85	0.38	1.25826	1.09068
high SEP, low edu	0.45	0.92	0.42	1.20838	1.03445
high SEP, low edu	0.45	0.86	0.39	1.14392	1.19922
high SEP, low edu	0.45	0.94	0.43	1.18068	1.01921
high SEP, low edu	0.45	0.82	0.37	1.17429	1.10862
high SEP, low edu	0.45	0.89	0.4	1.1903	0.902686
high SEP, low edu	0.45	0.95	0.43	1.15436	1.1007
high SEP, low edu	0.45	0.89	0.41	1.08798	1.23789
high SEP, low edu	0.45	0.88	0.4	1.17359	1.12487
high SEP, low edu	0.45	0.85	0.39	1.23517	1.12568
high SEP, low edu	0.45	0.94	0.43	1.21279	0.897252
high SEP, low edu	0.45	0.95	0.43	1.36095	0.90824
high SEP, low edu	0.45	0.9	0.41	1.15925	0.981367
high SEP, low edu	0.45	0.91	0.41	1.20497	0.96571
high SEP, low edu	0.45	1	0.45	1.18947	1.14593
high SEP, low edu	0.45	0.97	0.44	1.17489	0.971123
high SEP, low edu	0.45	0.91	0.41	1.18008	0.957795
high SEP, low edu	0.45	0.83	0.37	1.16839	1.0832
high SEP, low edu	0.45	0.99	0.45	1.16886	1.07545
high SEP, low edu	0.45	0.95	0.43	1.2648	1.27621
high SEP, low edu	0.45	0.89	0.41	1.07336	1.111
high SEP, low edu	0.45	0.98	0.45	1.1026	0.985901
high SEP, low edu	0.45	0.93	0.42	1.07726	1.06806
high SEP, low edu	0.45	0.99	0.45	1.18035	0.923827
high SEP, low edu	0.45	0.91	0.41	1.2389	1.01676
high SEP, low edu	0.45	0.88	0.4	0.975803	0.988986
high SEP, low edu	0.45	0.92	0.42	1.08701	1.02991
high SEP, low edu	0.45	0.94	0.43	1.21684	1.14813
high SEP, low edu	0.45	0.78	0.36	0.989039	1.08678
high SEP, low edu	0.45	0.87	0.39	1.23072	1.00393
high SEP, low edu	0.45	0.84	0.38	1.29113	1.12691
high SEP, low edu	0.45	0.99	0.45	1.05069	1.2637
high SEP, low edu	0.45	0.91	0.41	0.99595	1.16452
high SEP, low edu	0.45	0.93	0.42	1.1274	1.09864
high SEP, low edu	0.45	0.94	0.43	1.00175	1.1141
high SEP, low edu	0.45	0.92	0.42	1.24354	0.953869
high SEP, low edu	0.45	0.9	0.41	1.11302	1.00256
high SEP, low edu	0.45	0.86	0.39	0.964546	0.92441
high SEP, low edu	0.45	0.95	0.43	1.03434	1.05675
high SEP, low edu	0.45	0.81	0.37	1.08126	1.07877
high SEP, low edu	0.45	0.86	0.39	1.05235	0.913008
high SEP, low edu	0.45	0.97	0.44	1.104	1.20295
high SEP, low edu	0.45	0.85	0.39	1.04284	1.09353
high SEP, low edu	0.45	0.98	0.45	1.37083	0.948101
high SEP, low edu	0.45	0.92	0.42	1.14744	0.885795
high SEP, low edu	0.45	0.93	0.42	1.19204	1.13565
high SEP, low edu	0.45	0.91	0.41	1.10359	1.18794
high SEP, low edu	0.45	0.84	0.38	1.09176	1.24133
high SEP, low edu	0.45	0.91	0.41	1.28841	0.99781
high SEP, low edu	0.45	0.98	0.45	1.11178	1.22182
high SEP, low edu	0.45	0.9	0.41	1.11411	0.911281
high SEP, low edu	0.45	0.97	0.44	1.14918	1.19982
high SEP, low edu	0.45	0.84	0.38	1.09536	1.14004
high SEP, low edu	0.45	0.82	0.37	1.14946	1.06664
high SEP, low edu	0.45	0.98	0.44	1.07194	1.17918
high SEP, low edu	0.45	0.89	0.41	1.08604	1.19828
high SEP, low edu	0.45	0.98	0.45	1.13213	1.11819
high SEP, low edu	0.45	0.91	0.41	1.09222	0.978174
high SEP, low edu	0.45	0.85	0.38	1.00905	0.998763
high SEP, low edu	0.45	0.99	0.45	1.30745	0.90899
high SEP, low edu	0.45	0.83	0.38	1.23664	1.08216
high SEP, low edu	0.45	0.89	0.4	1.30059	1.12229
high SEP, low edu	0.45	0.94	0.43	1.16611	1.09941
high SEP, low edu	0.45	0.85	0.38	1.09989	1.06363
high SEP, low edu	0.45	0.95	0.43	1.15443	1.17618
high SEP, low edu	0.45	0.82	0.37	1.20771	1.19523
high SEP, low edu	0.45	0.81	0.37	1.24462	1.11434
high SEP, low edu	0.45	0.96	0.44	1.05969	1.18407
high SEP, low edu	0.45	0.86	0.39	1.07581	1.03543
high SEP, low edu	0.45	1	0.45	1.18001	1.27608
high SEP, low edu	0.45	1	0.45	1.26737	1.11773
high SEP, low edu	0.45	0.98	0.45	1.29331	1.06202
high SEP, low edu	0.45	0.88	0.4	1.20718	0.992855
high SEP, low edu	0.45	0.96	0.43	0.921826	1.19596
high SEP, low edu	0.45	0.76	0.35	1.06736	1.12946
high SEP, low edu	0.45	0.94	0.43	1.06059	1.09789
high SEP, low edu	0.45	0.94	0.43	1.09273	0.909574
high SEP, low edu	0.45	0.93	0.42	1.26595	1.10963
high SEP, low edu	0.45	0.92	0.42	1.14581	1.1077
high SEP, low edu	0.45	0.81	0.37	1.01875	1.16286
high SEP, low edu	0.45	0.94	0.43	1.16446	1.21402
high SEP, low edu	0.45	0.89	0.4	0.987075	0.970267
high SEP, low edu	0.45	0.88	0.4	1.09501	1.03666
high SEP, low edu	0.45	0.98	0.45	1.24978	1.20448
high SEP, low edu	0.45	0.82	0.37	1.24073	0.907007
high SEP, low edu	0.45	0.77	0.35	0.980289	1.03932
high SEP, low edu	0.45	0.97	0.44	1.10011	1.05909
high SEP, low edu	0.45	0.99	0.45	1.07336	1.22054
high SEP, low edu	0.45	0.84	0.38	0.924322	1.05201
high SEP, low edu	0.45	0.88	0.4	1.21125	0.986421
high SEP, low edu	0.45	0.98	0.44	0.991467	1.10837
high SEP, low edu	0.45	1	0.45	1.17375	1.1054
high SEP, low edu	0.45	0.88	0.4	1.17035	1.19177
high SEP, low edu	0.45	0.8	0.36	1.14345	1.14039
high SEP, low edu	0.45	0.87	0.39	1.18432	1.1828
high SEP, low edu	0.45	0.87	0.39	1.01688	1.01242
high SEP, low edu	0.45	0.93	0.42	1.25557	1.16214
high SEP, low edu	0.45	0.99	0.45	1.23156	0.964715
high SEP, low edu	0.45	0.84	0.38	1.17862	0.948838
high SEP, low edu	0.45	0.98	0.44	0.969165	1.08134
high SEP, low edu	0.45	0.96	0.44	1.01597	1.14327
high SEP, low edu	0.45	0.92	0.42	1.02604	1.07149
high SEP, low edu	0.45	0.98	0.45	1.12776	1.0699
high SEP, low edu	0.45	0.92	0.42	1.249	1.05444
high SEP, low edu	0.45	0.94	0.43	1.05695	1.06872
high SEP, low edu	0.45	0.87	0.39	1.15825	0.979087
high SEP, low edu	0.45	0.92	0.42	1.00568	0.891733
high SEP, low edu	0.45	0.98	0.45	1.1946	0.91933
high SEP, low edu	0.45	0.95	0.43	1.25519	1.08724
high SEP, low edu	0.45	0.73	0.33	1.18838	1.02638
high SEP, low edu	0.45	0.9	0.41	1.2388	0.829168
high SEP, low edu	0.45	0.85	0.38	1.26709	1.05078
high SEP, low edu	0.45	0.92	0.42	1.27931	1.04547
high SEP, low edu	0.45	0.9	0.41	1.215	0.879687
high SEP, low edu	0.45	0.85	0.38	1.07925	1.01547
high SEP, low edu	0.45	0.85	0.38	1.27465	0.953452
high SEP, low edu	0.45	0.81	0.37	1.03813	1.19066
high SEP, low edu	0.45	0.78	0.35	1.07357	0.944136
high SEP, low edu	0.45	0.88	0.4	1.16491	1.17461
high SEP, low edu	0.45	0.96	0.44	1.05756	0.973717
high SEP, low edu	0.45	0.99	0.45	1.12966	1.15242
high SEP, low edu	0.45	0.97	0.44	1.10944	0.972971
high SEP, low edu	0.45	0.93	0.42	1.23595	1.18191
high SEP, low edu	0.45	0.88	0.4	1.18909	1.09523
high SEP, low edu	0.45	0.99	0.45	1.29963	1.16785
high SEP, low edu	0.45	0.96	0.43	1.21785	0.960673
high SEP, low edu	0.45	0.93	0.42	1.09459	1.06616
high SEP, low edu	0.45	0.83	0.38	1.10025	1.15504
high SEP, low edu	0.45	0.97	0.44	1.2733	0.965338
high SEP, low edu	0.45	0.93	0.42	1.11061	1.15083
high SEP, low edu	0.45	0.78	0.35	1.04405	1.17787
high SEP, low edu	0.45	0.81	0.37	1.11748	1.07392
high SEP, low edu	0.45	0.96	0.43	1.21431	1.16677
high SEP, low edu	0.45	0.96	0.43	1.23178	1.24
high SEP, low edu	0.45	0.96	0.44	1.24047	1.12562
high SEP, low edu	0.45	0.73	0.33	1.06913	0.894246
high SEP, low edu	0.45	0.98	0.44	1.22109	1.16814
high SEP, low edu	0.45	0.77	0.35	1.11749	1.04287
high SEP, low edu	0.45	0.85	0.39	1.15809	1.16523
high SEP, low edu	0.45	0.97	0.44	1.09021	0.878546
high SEP, low edu	0.45	0.97	0.44	1.11775	1.1191
high SEP, low edu	0.45	0.94	0.42	1.20911	0.899326
high SEP, low edu	0.45	0.92	0.42	1.13954	0.732623
high SEP, low edu	0.45	0.83	0.38	1.1442	0.9504
high SEP, low edu	0.45	0.87	0.39	1.16995	1.07078
high SEP, low edu	0.45	0.89	0.41	1.21131	0.989493
high SEP, low edu	0.45	0.96	0.43	1.26455	1.16339
high SEP, low edu	0.45	0.83	0.38	1.05761	1.02092
high SEP, low edu	0.45	0.99	0.45	1.241	1.10563
high SEP, low edu	0.45	0.87	0.39	1.21959	0.914126
high SEP, low edu	0.45	0.81	0.37	0.953774	1.03932
high SEP, low edu	0.45	0.99	0.45	1.07775	1.06816
high SEP, low edu	0.45	0.97	0.44	0.924844	1.0157
high SEP, low edu	0.45	0.74	0.33	1.03251	1.05686
high SEP, low edu	0.45	0.75	0.34	0.953227	1.00116
high SEP, low edu	0.45	0.92	0.42	1.14406	1.26157
high SEP, low edu	0.45	0.84	0.38	1.30207	1.01395
high SEP, low edu	0.45	0.97	0.44	1.31486	0.861477
high SEP, low edu	0.45	0.97	0.44	1.21949	1.0608
high SEP, low edu	0.45	0.84	0.38	1.04032	0.793144
high SEP, low edu	0.45	0.8	0.36	0.924836	1.10437
high SEP, low edu	0.45	0.95	0.43	1.07733	1.26295
high SEP, low edu	0.45	0.97	0.44	1.20546	0.988866
high SEP, low edu	0.45	0.95	0.43	1.24856	1.14853
high SEP, low edu	0.45	0.99	0.45	0.950208	1.09742
high SEP, low edu	0.45	0.99	0.45	1.26148	1.17892
high SEP, low edu	0.45	0.95	0.43	1.04827	1.13058
high SEP, low edu	0.45	0.92	0.42	0.983177	1.2884
high SEP, low edu	0.45	0.91	0.41	1.18058	0.941807
high SEP, low edu	0.45	0.99	0.45	1.24251	1.08787
high SEP, low edu	0.45	0.99	0.45	1.02743	1.10502
high SEP, low edu	0.45	0.74	0.34	0.993849	0.892298
high SEP, low edu	0.45	0.83	0.38	1.02513	0.939679
high SEP, low edu	0.45	0.81	0.37	0.969926	1.1022
high SEP, low edu	0.45	0.78	0.36	1.24121	1.08486
high SEP, low edu	0.45	0.91	0.42	1.13394	1.15117
high SEP, low edu	0.45	0.84	0.38	1.03456	0.948241
high SEP, low edu	0.45	0.94	0.43	1.2529	1.09597
high SEP, low edu	0.45	0.91	0.41	1.14271	1.14609
high SEP, low edu	0.45	0.91	0.41	0.948788	1.11448
high SEP, low edu	0.45	0.97	0.44	1.17209	0.968294
high SEP, low edu	0.45	0.96	0.43	0.939306	0.89049
high SEP, low edu	0.45	0.87	0.4	1.05042	1.21876
high SEP, low edu	0.45	0.78	0.36	1.11297	1.00502
high SEP, low edu	0.45	0.92	0.42	1.19619	1.11726
high SEP, low edu	0.45	0.97	0.44	1.29871	1.09003
high SEP, low edu	0.45	0.87	0.4	1.04076	0.968962
high SEP, low edu	0.45	0.85	0.39	1.07637	1.30717
high SEP, low edu	0.45	0.79	0.36	1.24577	0.971558
high SEP, low edu	0.45	0.99	0.45	1.08313	1.0209
high SEP, low edu	0.45	0.92	0.42	1.2518	1.11605
high SEP, low edu	0.45	0.88	0.4	1.25313	1.13389
high SEP, low edu	0.45	0.88	0.4	1.11616	1.16779
high SEP, low edu	0.45	1	0.45	1.1391	1.14241
high SEP, low edu	0.45	0.98	0.44	1.12132	1.246
high SEP, low edu	0.45	0.84	0.38	1.14006	0.965601
high SEP, low edu	0.45	0.93	0.42	0.940416	1.156
high SEP, low edu	0.45	0.87	0.4	1.18695	1.01732
high SEP, low edu	0.45	0.9	0.41	1.10417	1.07791
high SEP, low edu	0.45	1	0.45	1.23156	1.1411
high SEP, low edu	0.45	0.9	0.41	1.27066	1.16411
high SEP, low edu	0.45	0.79	0.36	1.13173	1.18537
high SEP, low edu	0.45	0.84	0.38	0.953731	1.16775
high SEP, low edu	0.45	0.89	0.41	1.10072	1.16711
high SEP, low edu	0.45	0.86	0.39	1.21158	0.923258
high SEP, low edu	0.45	0.95	0.43	1.16441	1.25129
high SEP, low edu	0.45	0.94	0.43	1.08727	1.1903
high SEP, low edu	0.45	0.8	0.36	1.12762	1.08833
high SEP, low edu	0.45	0.89	0.4	1.02302	1.2108
high SEP, low edu	0.45	0.91	0.41	1.24373	1.14969
high SEP, low edu	0.45	0.87	0.4	1.09439	1.05968
high SEP, low edu	0.45	0.92	0.42	1.30174	1.02006
high SEP, low edu	0.45	0.95	0.43	1.13833	1.30025
high SEP, low edu	0.45	0.85	0.39	1.17628	1.19832
high SEP, low edu	0.45	0.95	0.43	1.21428	1.07543
high SEP, low edu	0.45	0.8	0.36	1.24427	1.16929
high SEP, low edu	0.45	0.97	0.44	1.19712	1.13013
high SEP, low edu	0.45	0.93	0.42	1.06632	1.06759
high SEP, low edu	0.45	0.76	0.34	1.06044	1.01727
high SEP, low edu	0.45	0.86	0.39	1.2288	0.939419
high SEP, low edu	0.45	0.81	0.37	1.13272	0.95406
high SEP, low edu	0.45	0.98	0.45	1.22601	1.13154
high SEP, low edu	0.45	0.82	0.37	1.10052	0.923048
high SEP, low edu	0.45	0.94	0.42	1.088	1.09266
high SEP, low edu	0.45	0.91	0.41	1.14391	0.934396
high SEP, low edu	0.45	0.98	0.44	1.07592	1.01308
high SEP, low edu	0.45	0.97	0.44	1.19706	1.17648
high SEP, low edu	0.45	0.84	0.38	1.03961	1.09314
high SEP, low edu	0.45	0.89	0.4	1.2688	0.808902
high SEP, low edu	0.45	0.91	0.41	1.03992	1.11107
high SEP, low edu	0.45	0.88	0.4	1.14281	1.05843
high SEP, low edu	0.45	0.9	0.41	1.10416	0.92051
high SEP, low edu	0.45	0.97	0.44	1.15413	1.15333
high SEP, low edu	0.45	0.85	0.39	1.16256	0.994495
high SEP, low edu	0.45	0.79	0.36	1.10957	0.993696
high SEP, low edu	0.45	0.95	0.43	1.11008	1.1255
high SEP, low edu	0.45	0.94	0.42	1.11737	1.13943
high SEP, low edu	0.45	0.76	0.35	1.04316	1.15155
high SEP, low edu	0.45	0.85	0.39	1.10415	1.06102
high SEP, low edu	0.45	0.88	0.4	1.06042	1.23753
high SEP, low edu	0.45	0.85	0.38	1.1271	0.941164
high SEP, low edu	0.45	0.79	0.36	1.07118	1.08503
high SEP, low edu	0.45	0.93	0.42	1.17931	1.26493
high SEP, low edu	0.45	0.95	0.43	1.07178	0.999355
high SEP, low edu	0.45	0.85	0.39	1.14286	0.939929
high SEP, low edu	0.45	0.77	0.35	0.983147	0.979987
high SEP, low edu	0.45	0.84	0.38	1.15318	0.925853
high SEP, low edu	0.45	0.96	0.43	1.14676	1.04821
high SEP, low edu	0.45	0.83	0.37	1.12025	0.943103
high SEP, low edu	0.45	0.88	0.4	0.933376	1.08416
high SEP, low edu	0.45	0.78	0.36	1.08718	1.00359
high SEP, low edu	0.45	0.8	0.36	0.910572	1.07533
high SEP, low edu	0.45	0.83	0.38	1.09284	0.904306
high SEP, low edu	0.45	0.91	0.41	1.13875	1.19728
high SEP, low edu	0.45	0.93	0.42	1.08649	1.066
high SEP, low edu	0.45	0.85	0.39	1.0849	0.984643
high SEP, low edu	0.45	1	0.45	1.252	1.03479
high SEP, low edu	0.45	0.89	0.4	1.30811	1.13297
high SEP, low edu	0.45	0.85	0.39	1.17328	1.03502
high SEP, low edu	0.45	0.85	0.39	1.09322	1.09622
high SEP, low edu	0.45	0.99	0.45	1.21043	1.04518
high SEP, low edu	0.45	0.92	0.42	1.27554	0.956049
high SEP, low edu	0.45	0.91	0.41	1.26508	1.03176
high SEP, low edu	0.45	0.84	0.38	1.16137	0.969853
high SEP, low edu	0.45	0.92	0.42	1.29684	0.952486
high SEP, low edu	0.45	0.86	0.39	1.18816	1.04022
high SEP, low edu	0.45	0.94	0.43	1.01148	1.1967
high SEP, low edu	0.45	0.93	0.42	1.14569	0.959778
high SEP, low edu	0.45	0.86	0.39	1.08726	0.911583
high SEP, low edu	0.45	0.82	0.37	1.09285	0.895787
high SEP, low edu	0.45	0.98	0.44	1.23534	1.18237
high SEP, low edu	0.45	0.87	0.4	0.959351	0.935324
high SEP, low edu	0.45	0.99	0.45	0.923893	1.01994
high SEP, low edu	0.45	0.86	0.39	0.964809	0.971089
high SEP, low edu	0.45	0.87	0.39	1.17959	1.09878
high SEP, low edu	0.45	0.86	0.39	1.16104	0.948188
high SEP, low edu	0.45	0.98	0.45	1.01106	1.03871
high SEP, low edu	0.45	0.88	0.4	1.14591	1.17506
high SEP, low edu	0.45	0.98	0.45	1.10178	1.09874
high SEP, low edu	0.45	0.96	0.43	1.29589	1.11964
high SEP, low edu	0.45	0.84	0.38	1.20412	1.15364
high SEP, low edu	0.45	0.92	0.42	1.33012	1.16512
high SEP, low edu	0.45	0.92	0.42	1.2408	0.897428
high SEP, low edu	0.45	0.84	0.38	1.21671	1.00539
high SEP, low edu	0.45	0.93	0.42	1.18921	1.0144
high SEP, low edu	0.45	0.9	0.41	1.05596	1.13894
high SEP, low edu	0.45	0.83	0.38	1.12923	1.07353
high SEP, low edu	0.45	0.87	0.4	0.972757	0.972133
high SEP, low edu	0.45	0.82	0.37	1.05522	1.18477
high SEP, low edu	0.45	0.93	0.42	1.13884	1.1638
high SEP, low edu	0.45	0.85	0.38	1.10899	0.930614
high SEP, low edu	0.45	0.81	0.37	1.10851	1.0493
high SEP, low edu	0.45	1	0.45	1.22444	1.10542
high SEP, low edu	0.45	0.84	0.38	1.16271	0.850175
high SEP, low edu	0.45	0.87	0.4	1.20359	1.15634
high SEP, low edu	0.45	0.97	0.44	1.18355	1.00446
high SEP, low edu	0.45	1	0.45	1.30469	1.2058
high SEP, low edu	0.45	0.81	0.37	0.963242	0.999048
high SEP, low edu	0.45	0.77	0.35	1.04737	1.04134
high SEP, low edu	0.45	0.85	0.38	1.07832	1.10855
high SEP, low edu	0.45	0.95	0.43	1.14187	1.21004
high SEP, low edu	0.45	0.81	0.37	1.126	1.11641
high SEP, low edu	0.45	0.84	0.38	1.20474	0.960221
high SEP, low edu	0.45	0.86	0.39	1.12362	1.23712
high SEP, low edu	0.45	0.9	0.41	1.22601	1.02932
high SEP, low edu	0.45	0.79	0.36	1.1459	1.07823
high SEP, low edu	0.45	0.81	0.37	1.00595	1.10743
high SEP, low edu	0.45	0.84	0.38	1.00701	0.913678
high SEP, low edu	0.45	0.96	0.44	1.11495	1.2773
high SEP, low edu	0.45	0.93	0.42	1.14072	0.896421
high SEP, low edu	0.45	0.98	0.44	1.1735	1.08101
high SEP, low edu	0.45	0.93	0.42	1.09543	0.898867
high SEP, low edu	0.45	0.88	0.4	1.05355	0.892971
high SEP, low edu	0.45	0.86	0.39	1.02981	1.14023
high SEP, low edu	0.45	0.81	0.37	1.09555	0.961114
high SEP, low edu	0.45	0.97	0.44	1.02583	1.04179
high SEP, low edu	0.45	0.8	0.36	1.21101	1.14236
high SEP, low edu	0.45	0.86	0.39	1.01795	1.0987
high SEP, low edu	0.45	0.92	0.42	1.13932	1.23993
high SEP, low edu	0.45	0.91	0.41	0.966007	0.996036
high SEP, low edu	0.45	0.9	0.41	1.19459	0.875682
high SEP, low edu	0.45	0.9	0.41	1.27711	1.09905
high SEP, low edu	0.45	0.96	0.43	1.19888	0.993998
high SEP, low edu	0.45	0.86	0.39	1.05429	0.905589
high SEP, low edu	0.45	0.78	0.35	1.02801	0.890988
high SEP, low edu	0.45	0.92	0.42	1.05096	0.959824
high SEP, low edu	0.45	0.81	0.37	1.16604	0.913339
high SEP, low edu	0.45	0.84	0.38	1.05604	0.858698
high SEP, low edu	0.45	0.9	0.41	1.24633	1.05731
high SEP, low edu	0.45	0.81	0.37	1.16361	1.11931
high SEP, low edu	0.45	0.94	0.43	0.968725	1.25673
high SEP, low edu	0.45	0.83	0.38	1.23354	0.983583
high SEP, low edu	0.45	0.93	0.42	1.16107	1.02452
high SEP, low edu	0.45	0.88	0.4	0.996577	1.26983
high SEP, low edu	0.45	0.79	0.36	1.14636	1.03649
high SEP, low edu	0.45	0.81	0.37	1.11629	1.00299
high SEP, low edu	0.45	0.76	0.35	1.2298	1.08774
high SEP, low edu	0.45	0.96	0.43	1.18794	1.2203
high SEP, low edu	0.45	0.92	0.42	1.24345	1.02301
high SEP, low edu	0.45	0.85	0.39	1.11662	0.827408
high SEP, low edu	0.45	0.94	0.42	1.14283	1.20687
high SEP, low edu	0.45	0.87	0.4	1.19595	1.15738
high SEP, low edu	0.45	0.97	0.44	1.25915	1.05531
high SEP, low edu	0.45	0.89	0.4	1.20389	1.02879
high SEP, low edu	0.45	0.95	0.43	1.11376	1.09118
high SEP, low edu	0.45	0.94	0.43	1.26464	1.16991
high SEP, low edu	0.45	0.92	0.42	1.26047	1.02127
high SEP, low edu	0.45	0.96	0.43	1.14917	1.17899
high SEP, low edu	0.45	0.84	0.38	1.09646	1.19593
high SEP, low edu	0.45	0.84	0.38	1.09209	0.92949
high SEP, low edu	0.45	0.86	0.39	1.10327	0.94574
high SEP, low edu	0.45	0.88	0.4	1.30198	1.19931
high SEP, low edu	0.45	0.73	0.33	1.10732	1.00461
high SEP, low edu	0.45	0.93	0.42	1.26465	1.14323
high SEP, low edu	0.45	0.84	0.38	1.2058	1.01926
high SEP, low edu	0.45	0.78	0.35	0.974653	1.07993
high SEP, low edu	0.45	0.91	0.41	1.26529	0.972253
high SEP, low edu	0.45	0.91	0.41	1.11209	1.04504
high SEP, low edu	0.45	0.96	0.43	1.09579	1.24597
high SEP, low edu	0.45	0.94	0.43	1.15353	1.03007
high SEP, low edu	0.45	0.97	0.44	1.18692	1.22695
high SEP, low edu	0.45	0.86	0.39	1.13937	1.05544
high SEP, low edu	0.45	0.96	0.44	0.87746	1.03389
high SEP, low edu	0.45	0.88	0.4	1.06594	1.26332
high SEP, low edu	0.45	0.97	0.44	1.16965	0.993582
high SEP, low edu	0.45	0.95	0.43	1.15016	1.13755
high SEP, low edu	0.45	0.96	0.44	1.15935	0.974376
high SEP, low edu	0.45	0.85	0.38	1.27776	1.18365
high SEP, low edu	0.45	0.94	0.43	1.19847	1.26181
high SEP, low edu	0.45	0.99	0.45	1.22245	1.03372
high SEP, low edu	0.45	0.89	0.4	1.20728	1.13067
high SEP, low edu	0.45	0.95	0.43	1.02523	0.994922
high SEP, low edu	0.45	0.98	0.45	1.12711	0.894439
high SEP, low edu	0.45	0.8	0.36	1.00221	1.22039
high SEP, low edu	0.45	0.98	0.44	1.1078	1.06352
high SEP, low edu	0.45	0.8	0.36	1.08856	1.00056
high SEP, low edu	0.45	0.95	0.43	1.30302	0.997101
high SEP, low edu	0.45	0.94	0.43	1.16675	0.970368
high SEP, low edu	0.45	0.81	0.37	1.06299	1.08755
high SEP, low edu	0.45	0.93	0.42	1.17021	0.991776
high SEP, low edu	0.45	0.9	0.41	1.09276	1.00085
high SEP, low edu	0.45	0.95	0.43	0.955776	1.17388
high SEP, low edu	0.45	0.75	0.34	1.17046	0.807046
high SEP, low edu	0.45	0.89	0.4	1.12701	0.980976
high SEP, low edu	0.45	0.89	0.41	1.13222	1.16111
high SEP, low edu	0.45	0.73	0.33	1.04828	1.01162
high SEP, low edu	0.45	0.85	0.38	0.983276	1.14293
high SEP, low edu	0.45	0.94	0.43	1.03897	1.00342
high SEP, low edu	0.45	0.91	0.41	1.17236	0.950243
high SEP, low edu	0.45	0.98	0.45	1.08155	1.03108
high SEP, low edu	0.45	0.88	0.4	1.17746	1.23085
high SEP, low edu	0.45	0.98	0.45	1.37899	1.08836
high SEP, low edu	0.45	0.98	0.44	1.07701	1.25854
high SEP, low edu	0.45	0.89	0.41	1.14438	1.19266
high SEP, low edu	0.45	0.89	0.4	1.09055	0.970965
high SEP, low edu	0.45	0.89	0.4	1.0955	1.15384
high SEP, low edu	0.45	0.95	0.43	1.1114	1.05616
high SEP, low edu	0.45	0.96	0.43	0.949893	1.11892
high SEP, low edu	0.45	1	0.45	1.08284	1.20118
high SEP, low edu	0.45	0.97	0.44	1.26619	1.24221
high SEP, low edu	0.45	0.98	0.44	1.13016	1.06865
high SEP, low edu	0.45	0.77	0.35	1.10241	0.878357
high SEP, low edu	0.45	0.97	0.44	1.12868	1.19651
high SEP, low edu	0.45	0.89	0.4	1.3139	1.13937
high SEP, low edu	0.45	0.87	0.4	1.15889	1.12084
high SEP, low edu	0.45	0.92	0.42	1.08977	1.11416
high SEP, low edu	0.45	0.9	0.41	1.22885	1.0676
high SEP, low edu	0.45	0.84	0.38	1.13154	1.18554
high SEP, low edu	0.45	0.88	0.4	1.11235	1.01649
high SEP, low edu	0.45	0.8	0.36	1.03082	1.27355
high SEP, low edu	0.45	0.93	0.42	1.16404	1.11653
high SEP, low edu	0.45	0.93	0.42	1.1563	1.07755
high SEP, low edu	0.45	0.85	0.39	1.21804	0.85931
high SEP, low edu	0.45	0.89	0.4	1.21102	0.963164
high SEP, low edu	0.45	0.82	0.37	1.16365	0.909699
high SEP, low edu	0.45	0.83	0.38	0.95578	1.08937
high SEP, low edu	0.45	0.93	0.42	1.20918	1.2056
high SEP, low edu	0.45	1	0.45	1.32791	1.10873
high SEP, low edu	0.45	0.89	0.4	1.07558	0.992835
high SEP, low edu	0.45	0.98	0.44	1.28191	0.994506
high SEP, low edu	0.45	0.82	0.37	1.08901	1.20579
high SEP, low edu	0.45	0.88	0.4	1.19008	1.1371
high SEP, low edu	0.45	0.79	0.36	1.10073	1.06019
high SEP, low edu	0.45	0.99	0.45	1.37318	1.00859
high SEP, low edu	0.45	0.91	0.41	1.02566	1.1276
high SEP, low edu	0.45	0.78	0.36	1.12667	1.09808
high SEP, low edu	0.45	0.84	0.38	1.07677	0.989209
high SEP, low edu	0.45	0.96	0.44	1.17502	0.988947
high SEP, low edu	0.45	0.89	0.4	1.05181	1.09536
high SEP, low edu	0.45	0.93	0.42	1.23803	1.08203
high SEP, low edu	0.45	0.9	0.41	1.28428	1.02653
high SEP, low edu	0.45	0.78	0.36	0.958788	0.887563
high SEP, low edu	0.45	0.95	0.43	1.03243	1.03118
high SEP, low edu	0.45	0.96	0.43	1.18403	1.09305
high SEP, low edu	0.45	0.93	0.42	1.15853	0.851728
high SEP, low edu	0.45	0.9	0.41	1.20811	0.865768
high SEP, low edu	0.45	0.79	0.36	1.07983	1.21207
high SEP, low edu	0.45	0.9	0.41	1.22998	0.869287
high SEP, low edu	0.45	0.97	0.44	1.16398	1.07331
high SEP, low edu	0.45	0.93	0.42	1.05401	1.02457
high SEP, low edu	0.45	0.9	0.41	1.23019	0.867267
high SEP, low edu	0.45	0.89	0.4	1.02434	1.19918
high SEP, low edu	0.45	0.89	0.4	1.07848	1.17405
high SEP, low edu	0.45	0.96	0.43	1.30632	1.09103
high SEP, low edu	0.45	0.95	0.43	1.20721	0.948961
high SEP, low edu	0.45	0.87	0.39	1.12977	0.91969
high SEP, low edu	0.45	0.88	0.4	1.23189	0.920303
high SEP, low edu	0.45	1	0.45	1.1337	1.09289
high SEP, low edu	0.45	0.95	0.43	1.34273	0.981292
high SEP, low edu	0.45	0.96	0.44	1.21828	0.927416
high SEP, low edu	0.45	0.83	0.38	1.3069	1.20044
high SEP, low edu	0.45	0.85	0.38	1.05549	1.0885
high SEP, low edu	0.45	0.9	0.41	1.15236	0.965939
high SEP, low edu	0.45	0.98	0.45	1.21053	1.05502
high SEP, low edu	0.45	0.89	0.41	1.08209	1.05243
high SEP, low edu	0.45	0.87	0.4	1.25387	1.10054
high SEP, low edu	0.45	0.83	0.38	1.12486	0.789656
high SEP, low edu	0.45	0.97	0.44	1.28684	1.01651
high SEP, low edu	0.45	0.73	0.33	1.10839	1.15553
high SEP, low edu	0.45	0.95	0.43	1.21748	0.933085
high SEP, low edu	0.45	0.91	0.41	1.24217	1.07531
high SEP, low edu	0.45	0.79	0.36	1.09239	0.997152
high SEP, low edu	0.45	0.85	0.39	1.10465	1.059
high SEP, low edu	0.45	0.87	0.4	1.0849	1.04559
high SEP, low edu	0.45	0.99	0.45	1.11159	1.12149
high SEP, low edu	0.45	0.92	0.42	1.10964	1.1599
high SEP, low edu	0.45	0.94	0.43	0.962949	1.09278
high SEP, low edu	0.45	0.9	0.41	1.07834	0.982388
high SEP, low edu	0.45	0.99	0.45	1.04365	1.25867
high SEP, low edu	0.45	0.93	0.42	1.2687	0.973692
high SEP, low edu	0.45	0.95	0.43	1.22682	1.21589
high SEP, low edu	0.45	0.9	0.41	1.28337	1.13345
high SEP, low edu	0.45	0.88	0.4	1.2334	0.959268
high SEP, low edu	0.45	0.89	0.4	1.11857	1.04726
high SEP, low edu	0.45	0.82	0.37	1.06716	0.972987
high SEP, low edu	0.45	0.96	0.43	1.03349	1.09335
high SEP, low edu	0.45	0.78	0.35	1.16151	1.09133
high SEP, low edu	0.45	0.99	0.45	1.16234	1.04639
high SEP, low edu	0.45	0.92	0.42	1.1794	1.10631
high SEP, low edu	0.45	0.88	0.4	1.26168	1.16571
high SEP, low edu	0.45	0.86	0.39	1.2427	1.08478
high SEP, low edu	0.45	0.96	0.44	1.17634	1.13038
high SEP, low edu	0.45	0.83	0.38	1.24768	1.00799
high SEP, low edu	0.45	0.95	0.43	1.14773	1.22267
high SEP, low edu	0.45	0.9	0.41	1.15003	0.820079
high SEP, low edu	0.45	0.96	0.44	1.18678	1.21878
high SEP, low edu	0.45	0.93	0.42	1.22952	1.0832
high SEP, low edu	0.45	0.99	0.45	1.05595	0.997341
high SEP, low edu	0.45	0.85	0.39	1.0948	0.95704
high SEP, low edu	0.45	0.81	0.37	1.07792	1.20739
high SEP, low edu	0.45	0.95	0.43	1.15067	1.05228
high SEP, low edu	0.45	0.83	0.38	1.17052	1.22566
high SEP, low edu	0.45	0.93	0.42	1.11919	0.994209
high SEP, low edu	0.45	0.9	0.41	1.28366	1.05332
high SEP, low edu	0.45	0.94	0.43	1.06214	1.06306
high SEP, low edu	0.45	0.97	0.44	1.25978	1.00394
high SEP, low edu	0.45	0.95	0.43	1.15628	1.01967
high SEP, low edu	0.45	0.96	0.44	1.21324	0.891476
high SEP, low edu	0.45	0.93	0.42	1.21759	1.04301
high SEP, low edu	0.45	0.97	0.44	1.18526	1.026
high SEP, low edu	0.45	0.94	0.43	1.01356	1.00776
high SEP, low edu	0.45	0.93	0.42	1.13486	1.08413
high SEP, low edu	0.45	0.9	0.41	1.2238	1.10783
high SEP, low edu	0.45	0.96	0.44	1.2523	1.05301
high SEP, low edu	0.45	0.88	0.4	1.08594	0.94511
high SEP, low edu	0.45	1	0.45	1.06147	1.08094
high SEP, low edu	0.45	0.97	0.44	1.2032	1.12013
high SEP, low edu	0.45	0.96	0.43	1.27732	0.909577
high SEP, low edu	0.45	0.81	0.37	1.11722	1.02756
high SEP, low edu	0.45	0.87	0.4	1.18339	1.25143
high SEP, low edu	0.45	1	0.45	1.2291	1.07288
high SEP, low edu	0.45	0.95	0.43	1.30649	0.934019
high SEP, low edu	0.45	0.84	0.38	1.08401	1.07655
high SEP, low edu	0.45	0.83	0.38	1.02627	1.07877
high SEP, low edu	0.45	0.9	0.41	1.23583	1.09884
high SEP, low edu	0.45	0.81	0.37	0.986357	0.900344
high SEP, low edu	0.45	0.87	0.39	1.23949	1.0648
high SEP, low edu	0.45	0.99	0.45	1.2661	0.826629
high SEP, low edu	0.45	0.91	0.41	1.17394	1.06107
high SEP, low edu	0.45	0.87	0.39	1.30035	1.05394
high SEP, low edu	0.45	0.79	0.36	1.03759	0.861753
high SEP, low edu	0.45	0.81	0.37	1.20562	0.960666
high SEP, low edu	0.45	0.87	0.39	1.182	0.937078
high SEP, low edu	0.45	0.97	0.44	1.24096	0.916429
high SEP, low edu	0.45	0.88	0.4	1.02838	1.03603
high SEP, low edu	0.45	0.9	0.41	1.24044	0.895586
high SEP, low edu	0.45	0.97	0.44	1.08251	1.07428
high SEP, low edu	0.45	0.89	0.4	1.13339	1.12106
high SEP, low edu	0.45	0.86	0.39	1.15801	1.21234
high SEP, low edu	0.45	0.95	0.43	1.25798	1.24224
high SEP, low edu	0.45	0.9	0.41	1.07284	1.1699
high SEP, low edu	0.45	0.99	0.45	1.24619	1.21619
high SEP, low edu	0.45	0.83	0.38	1.14234	1.03988
high SEP, low edu	0.45	0.92	0.42	1.06796	1.05505
high SEP, low edu	0.45	0.85	0.38	1.13677	1.18195
high SEP, low edu	0.45	0.99	0.45	1.07336	1.16404
high SEP, low edu	0.45	0.98	0.45	1.09534	1.25311
high SEP, low edu	0.45	0.99	0.45	1.37293	0.934634
high SEP, low edu	0.45	0.74	0.34	1.00526	0.891803
high SEP, low edu	0.45	0.93	0.42	1.0804	0.963595
high SEP, low edu	0.45	0.98	0.45	1.09662	1.17516
high SEP, low edu	0.45	0.86	0.39	1.16881	1.09373
high SEP, low edu	0.45	0.75	0.34	1.13512	0.944735
high SEP, low edu	0.45	0.97	0.44	0.989596	1.08604
high SEP, low edu	0.45	1	0.45	1.2691	1.20898
high SEP, low edu	0.45	0.88	0.4	1.06835	1.03903
high SEP, low edu	0.45	0.91	0.41	1.04573	1.11201
high SEP, low edu	0.45	0.86	0.39	1.22009	1.07603
high SEP, low edu	0.45	0.91	0.41	1.18564	1.17382
high SEP, low edu	0.45	0.94	0.42	1.17722	1.21281
high SEP, low edu	0.45	0.84	0.38	1.28382	0.963742
high SEP, low edu	0.45	0.82	0.37	1.10093	0.922398
high SEP, low edu	0.45	0.94	0.42	1.16508	1.15637
high SEP, low edu	0.45	0.93	0.42	1.16409	0.869624
high SEP, low edu	0.45	0.79	0.36	1.18589	1.01079
high SEP, low edu	0.45	0.82	0.37	1.22819	0.954092
high SEP, low edu	0.45	0.97	0.44	1.06408	1.07495
high SEP, low edu	0.45	0.87	0.4	1.05381	1.05508
high SEP, low edu	0.45	0.79	0.36	1.00731	1.12399
high SEP, low edu	0.45	1	0.45	1.22127	1.06626
high SEP, low edu	0.45	0.95	0.43	1.02135	1.25154
high SEP, low edu	0.45	0.91	0.41	1.2234	1.16676
high SEP, low edu	0.45	0.98	0.45	1.28879	0.977234
high SEP, low edu	0.45	0.91	0.41	1.1378	1.03538
high SEP, low edu	0.45	0.77	0.35	1.05808	1.14634
high SEP, low edu	0.45	0.86	0.39	1.10412	1.21889
high SEP, low edu	0.45	0.9	0.41	1.20634	1.09948
high SEP, low edu	0.45	0.95	0.43	1.17925	1.08041
high SEP, low edu	0.45	0.82	0.37	0.949306	1.17163
high SEP, low edu	0.45	0.9	0.41	1.19655	0.901852
high SEP, low edu	0.45	0.89	0.4	1.22899	1.02226
high SEP, low edu	0.45	0.9	0.41	1.15234	0.900649
high SEP, low edu	0.45	0.97	0.44	1.26184	1.09762
high SEP, low edu	0.45	0.86	0.39	1.07117	1.13581
high SEP, low edu	0.45	0.78	0.36	1.02075	1.13007
high SEP, low edu	0.45	0.9	0.41	1.1283	1.09832
high SEP, low edu	0.45	0.91	0.41	1.28314	0.984102
high SEP, low edu	0.45	0.87	0.39	1.2149	1.07761
high SEP, low edu	0.45	0.97	0.44	1.22269	1.29539
high SEP, low edu	0.45	0.82	0.37	1.11568	1.0909
high SEP, low edu	0.45	0.95	0.43	1.05183	1.19273
high SEP, low edu	0.45	0.85	0.38	1.13474	1.0888
high SEP, low edu	0.45	0.84	0.38	1.07285	1.06981
high SEP, low edu	0.45	0.99	0.45	1.20365	1.04239
high SEP, low edu	0.45	0.89	0.4	1.20839	1.20941
high SEP, low edu	0.45	0.93	0.42	1.17863	1.34954
high SEP, low edu	0.45	0.9	0.41	1.20068	0.918336
high SEP, low edu	0.45	0.97	0.44	1.1895	0.992673
high SEP, low edu	0.45	0.89	0.41	1.06194	1.10533
high SEP, low edu	0.45	0.98	0.45	1.28504	0.930336
high SEP, low edu	0.45	0.94	0.43	1.26515	1.14406
high SEP, low edu	0.45	0.85	0.39	1.13805	1.02774
high SEP, low edu	0.45	0.91	0.41	0.980649	0.873333
high SEP, low edu	0.45	0.81	0.37	1.17216	0.937729
high SEP, low edu	0.45	0.98	0.45	1.12077	0.809575
high SEP, low edu	0.45	0.87	0.39	1.20061	1.08245
high SEP, low edu	0.45	0.85	0.39	1.12239	1.08945
high SEP, low edu	0.45	0.79	0.36	1.10427	1.0128
high SEP, low edu	0.45	0.91	0.41	1.24165	1.16779
high SEP, low edu	0.45	0.79	0.36	1.22108	1.06276
high SEP, low edu	0.45	0.86	0.39	1.08677	0.960787
high SEP, low edu	0.45	0.97	0.44	1.23619	1.03901
high SEP, low edu	0.45	0.91	0.41	1.15595	1.10448
high SEP, low edu	0.45	0.86	0.39	1.11751	1.27782
high SEP, low edu	0.45	0.87	0.4	1.18024	0.962284
high SEP, low edu	0.45	0.81	0.37	0.975436	1.04775
high SEP, low edu	0.45	0.86	0.39	1.20511	0.850225
high SEP, low edu	0.45	0.99	0.45	1.11714	0.924092
high SEP, low edu	0.45	0.86	0.39	1.23886	1.13612
high SEP, low edu	0.45	0.79	0.36	1.11207	0.977695
high SEP, low edu	0.45	0.77	0.35	1.02349	1.09462
high SEP, low edu	0.45	0.97	0.44	1.19869	1.06904
high SEP, low edu	0.45	0.84	0.38	1.22427	0.912526
high SEP, low edu	0.45	0.85	0.39	1.28505	0.957243
high SEP, low edu	0.45	0.84	0.38	1.0905	0.92645
high SEP, low edu	0.45	0.93	0.42	1.14063	0.903643
high SEP, low edu	0.45	0.83	0.38	1.15423	1.05361
high SEP, low edu	0.45	0.89	0.4	1.17529	1.07079
high SEP, low edu	0.45	0.86	0.39	1.06797	1.10852
high SEP, low edu	0.45	0.97	0.44	1.08979	1.04513
high SEP, low edu	0.45	0.88	0.4	1.25403	1.00041
high SEP, low edu	0.45	0.82	0.37	1.12603	1.09575
high SEP, low edu	0.45	0.86	0.39	1.34378	1.06426
high SEP, low edu	0.45	0.94	0.42	1.18552	1.14484
high SEP, low edu	0.45	0.98	0.45	1.17422	1.14904
high SEP, low edu	0.45	0.98	0.45	1.21236	0.92345
high SEP, low edu	0.45	0.98	0.44	1.20538	1.01088
high SEP, low edu	0.45	0.99	0.45	1.01877	0.815138
high SEP, low edu	0.45	0.99	0.45	1.20502	1.20507
high SEP, low edu	0.45	0.86	0.39	1.15259	0.819802
high SEP, low edu	0.45	0.88	0.4	1.08487	1.09583
high SEP, low edu	0.45	0.94	0.43	1.11256	1.05999
high SEP, low edu	0.45	0.95	0.43	1.18676	0.982783
high SEP, low edu	0.45	0.91	0.41	1.01324	1.24773
high SEP, low edu	0.45	0.78	0.35	1.08011	1.03381
high SEP, low edu	0.45	0.95	0.43	1.11816	1.05483
high SEP, low edu	0.45	1	0.45	1.21224	0.984766
high SEP, low edu	0.45	0.87	0.39	1.05408	1.08861
high SEP, low edu	0.45	0.82	0.37	1.07982	1.09842
high SEP, low edu	0.45	0.87	0.4	1.05856	0.964355
high SEP, low edu	0.45	0.76	0.35	0.993562	0.904217
high SEP, low edu	0.45	0.98	0.44	1.08187	1.18807
high SEP, low edu	0.45	0.85	0.39	1.20364	1.05568
high SEP, low edu	0.45	0.94	0.43	1.12835	1.04278
high SEP, low edu	0.45	0.87	0.39	1.12782	1.0193
high SEP, low edu	0.45	0.99	0.45	1.00486	1.00774
high SEP, low edu	0.45	0.74	0.34	0.954899	1.02471
high SEP, low edu	0.45	0.95	0.43	1.12494	1.23905
high SEP, low edu	0.45	0.86	0.39	1.28238	0.897281
high SEP, low edu	0.45	0.83	0.38	0.951754	1.11551
high SEP, low edu	0.45	0.97	0.44	1.07929	1.28718
high SEP, low edu	0.45	0.79	0.36	1.01443	1.07319
high SEP, low edu	0.45	0.98	0.45	1.13477	1.06506
high SEP, low edu	0.45	0.87	0.39	1.24683	1.12761
high SEP, low edu	0.45	0.98	0.44	1.09685	1.10353
high SEP, low edu	0.45	1	0.45	1.25276	0.925915
high SEP, low edu	0.45	0.89	0.4	1.09588	1.09555
high SEP, low edu	0.45	0.96	0.44	1.05126	1.08135
high SEP, low edu	0.45	0.96	0.44	1.37919	0.955719
high SEP, low edu	0.45	0.84	0.38	1.08315	1.09151
high SEP, low edu	0.45	0.83	0.38	1.03941	0.9847
high SEP, low edu	0.45	0.92	0.42	1.24553	1.12121
high SEP, low edu	0.45	0.85	0.39	1.27762	0.983527
high SEP, low edu	0.45	0.93	0.42	1.08388	0.950348
high SEP, low edu	0.45	0.93	0.42	1.21308	0.9754
high SEP, low edu	0.45	0.88	0.4	1.20711	0.969873
high SEP, low edu	0.45	0.95	0.43	1.14762	1.081
high SEP, low edu	0.45	0.99	0.45	1.14908	1.08473
high SEP, low edu	0.45	0.93	0.42	1.1708	1.10793
high SEP, low edu	0.45	0.91	0.41	1.0589	1.1723
high SEP, low edu	0.45	0.87	0.39	1.14615	1.03967
high SEP, low edu	0.45	0.98	0.44	1.2798	1.0804
high SEP, low edu	0.45	0.91	0.41	1.21948	1.05748
high SEP, low edu	0.45	0.88	0.4	1.18587	1.06797
high SEP, low edu	0.45	0.91	0.41	1.16657	1.07283
high SEP, low edu	0.45	0.9	0.41	1.21639	0.99352
high SEP, low edu	0.45	0.99	0.45	1.07211	1.29104
high SEP, low edu	0.45	0.96	0.44	1.12976	1.0443
high SEP, low edu	0.45	0.87	0.39	1.07915	0.962531
high SEP, low edu	0.45	0.93	0.42	1.05864	1.08404
high SEP, low edu	0.45	0.91	0.41	1.17375	0.881141
high SEP, low edu	0.45	0.87	0.4	1.12882	1.10127
high SEP, low edu	0.45	0.84	0.38	1.22764	1.18427
high SEP, low edu	0.45	0.8	0.36	1.07416	1.08515
high SEP, low edu	0.45	0.95	0.43	1.27884	0.98417
high SEP, low edu	0.45	0.83	0.38	1.01894	1.16869
high SEP, low edu	0.45	0.87	0.39	1.04696	0.941309
high SEP, low edu	0.45	0.94	0.42	1.23155	0.995239
high SEP, low edu	0.45	0.93	0.42	1.16084	1.05391
high SEP, low edu	0.45	0.9	0.41	1.225	1.09898
high SEP, low edu	0.45	0.96	0.44	1.09335	1.08631
high SEP, low edu	0.45	0.86	0.39	0.90888	0.975115
high SEP, low edu	0.45	0.88	0.4	1.09105	1.02113
high SEP, low edu	0.45	0.94	0.43	1.3579	1.11933
high SEP, low edu	0.45	0.93	0.42	1.13177	1.0549
high SEP, low edu	0.45	0.96	0.43	1.23071	1.11843
high SEP, low edu	0.45	0.98	0.44	1.18822	1.05294
high SEP, low edu	0.45	0.88	0.4	1.035	0.976334
high SEP, low edu	0.45	0.99	0.45	1.03638	1.04561
high SEP, low edu	0.45	0.81	0.37	1.05957	1.12003
high SEP, low edu	0.45	0.93	0.42	1.21122	0.917801
high SEP, low edu	0.45	0.88	0.4	0.847249	1.11439
high SEP, low edu	0.45	0.9	0.41	1.17951	0.911969
high SEP, low edu	0.45	0.93	0.42	1.13626	1.18448
high SEP, low edu	0.45	0.88	0.4	1.11737	1.08645
high SEP, low edu	0.45	0.82	0.37	1.16472	1.01123
high SEP, low edu	0.45	0.8	0.36	1.18054	1.03973
high SEP, low edu	0.45	0.97	0.44	1.26309	0.89102
high SEP, low edu	0.45	0.91	0.41	1.09491	1.13035
high SEP, low edu	0.45	0.84	0.38	1.18216	0.95414
high SEP, low edu	0.45	0.81	0.37	1.08974	1.27109
high SEP, low edu	0.45	0.88	0.4	1.07394	1.0089
high SEP, low edu	0.45	0.94	0.42	1.12059	1.19329
high SEP, low edu	0.45	0.84	0.38	1.09472	1.04277
high SEP, low edu	0.45	0.93	0.42	1.08199	1.29886
high SEP, low edu	0.45	0.9	0.41	1.25768	0.836387
high SEP, low edu	0.45	0.85	0.39	1.07293	1.0827
high SEP, low edu	0.45	0.98	0.44	1.27012	0.9387
high SEP, low edu	0.45	0.93	0.42	1.11453	1.0107
high SEP, low edu	0.45	0.89	0.41	1.06527	1.03135
high SEP, low edu	0.45	0.83	0.38	1.13994	0.892095
high SEP, low edu	0.45	0.92	0.42	1.24581	0.849984
high SEP, low edu	0.45	0.98	0.44	1.2093	1.1075
high SEP, low edu	0.45	0.84	0.38	1.03692	0.843471
high SEP, low edu	0.45	0.84	0.38	1.11154	1.16587
high SEP, low edu	0.45	0.96	0.44	1.00899	1.02259
high SEP, low edu	0.45	0.9	0.41	1.24461	0.943526
high SEP, low edu	0.45	0.81	0.37	1.06612	1.01281
high SEP, low edu	0.45	0.89	0.41	1.11369	1.06072
high SEP, low edu	0.45	0.93	0.42	1.14332	0.889459
high SEP, low edu	0.45	0.87	0.4	1.00068	1.01376
high SEP, low edu	0.45	0.95	0.43	1.32773	1.06578
high SEP, low edu	0.45	1	0.45	1.21986	1.16316
high SEP, low edu	0.45	0.9	0.41	1.27716	1.07146
high SEP, low edu	0.45	1	0.45	1.08441	1.02739
high SEP, low edu	0.45	0.84	0.38	1.14678	1.02095
high SEP, low edu	0.45	0.95	0.43	1.10259	1.15107
high SEP, low edu	0.45	0.87	0.39	1.10263	1.1001
high SEP, low edu	0.45	0.97	0.44	1.36652	0.923914
high SEP, low edu	0.45	0.78	0.35	1.06429	0.964448
high SEP, low edu	0.45	0.89	0.41	1.1749	1.07658
high SEP, low edu	0.45	0.99	0.45	1.06563	1.08543
high SEP, low edu	0.45	0.9	0.41	1.11038	1.2241
high SEP, low edu	0.45	0.97	0.44	1.14983	1.27004
high SEP, low edu	0.45	0.93	0.42	1.13204	1.16125
high SEP, low edu	0.45	0.89	0.41	1.23039	1.03193
high SEP, low edu	0.45	0.98	0.44	1.17587	1.23535
high SEP, low edu	0.45	0.93	0.42	1.23295	1.15001
high SEP, low edu	0.45	0.83	0.38	1.17763	1.19065
high SEP, low edu	0.45	0.84	0.38	1.21598	1.04842
high SEP, low edu	0.45	0.96	0.44	1.14781	1.04449
high SEP, low edu	0.45	0.97	0.44	1.10934	1.18183
high SEP, low edu	0.45	0.98	0.44	1.0317	1.04304
high SEP, low edu	0.45	0.91	0.41	1.26394	1.03338
high SEP, low edu	0.45	0.88	0.4	1.2772	1.01442
high SEP, low edu	0.45	0.85	0.39	1.18141	0.990839
high SEP, low edu	0.45	0.87	0.39	1.33327	0.980143
high SEP, low edu	0.45	0.92	0.42	1.18501	1.03336
high SEP, low edu	0.45	0.87	0.4	1.16325	0.87289
high SEP, low edu	0.45	0.91	0.41	1.15346	1.06702
high SEP, low edu	0.45	0.98	0.45	1.19745	1.14284
high SEP, low edu	0.45	0.87	0.4	1.07243	1.06475
high SEP, low edu	0.45	0.94	0.43	1.22411	1.11467
high SEP, low edu	0.45	0.83	0.37	1.18184	0.868654
high SEP, low edu	0.45	0.91	0.41	1.15218	0.906229
high SEP, low edu	0.45	0.97	0.44	1.24338	1.07154
high SEP, low edu	0.45	0.95	0.43	1.08802	1.03643
high SEP, low edu	0.45	0.83	0.38	1.21832	0.784107
high SEP, low edu	0.45	0.95	0.43	1.05578	0.994927
high SEP, low edu	0.45	0.97	0.44	1.21747	1.07265
high SEP, low edu	0.45	0.92	0.42	1.17066	0.947829
high SEP, low edu	0.45	0.81	0.37	1.09283	1.2205
high SEP, low edu	0.45	0.98	0.45	1.0691	1.2347
high SEP, low edu	0.45	0.96	0.43	1.27541	0.92159
high SEP, low edu	0.45	0.83	0.37	1.11743	0.927274
high SEP, low edu	0.45	0.85	0.38	1.15318	0.975939
high SEP, low edu	0.45	0.86	0.39	1.03356	0.928904
high SEP, low edu	0.45	0.86	0.39	1.12205	0.926347
high SEP, low edu	0.45	0.93	0.42	0.962326	0.891861
high SEP, low edu	0.45	0.85	0.39	1.14802	0.999395
high SEP, low edu	0.45	0.8	0.36	1.01189	1.09256
high SEP, low edu	0.45	0.86	0.39	0.991531	0.887644
high SEP, low edu	0.45	0.92	0.42	1.24065	1.06386
high SEP, low edu	0.45	0.9	0.41	0.917143	0.939697
high SEP, low edu	0.45	1	0.45	1.26455	1.20063
high SEP, low edu	0.45	0.88	0.4	1.15931	1.15991
high SEP, low edu	0.45	0.89	0.4	1.2217	0.975518
high SEP, low edu	0.45	0.85	0.39	0.997174	1.17466
high SEP, low edu	0.45	0.96	0.44	0.992321	0.936754
high SEP, low edu	0.45	0.78	0.35	1.18886	0.918176
high SEP, low edu	0.45	0.89	0.41	1.06212	1.22476
high SEP, low edu	0.45	0.87	0.39	1.13637	1.16568
high SEP, low edu	0.45	0.97	0.44	1.19943	0.958677
high SEP, low edu	0.45	0.93	0.42	1.11863	1.22845
high SEP, low edu	0.45	0.84	0.38	1.16322	0.964038
high SEP, low edu	0.45	0.93	0.42	1.07996	1.13736
high SEP, low edu	0.45	0.96	0.44	1.28466	1.19209
high SEP, low edu	0.45	0.98	0.44	1.04277	1.22256
high SEP, low edu	0.45	0.89	0.4	0.894658	1.02241
high SEP, low edu	0.45	0.89	0.4	1.13392	1.06848
high SEP, low edu	0.45	0.87	0.4	1.15953	1.02247
high SEP, low edu	0.45	0.75	0.34	1.21631	0.812481
high SEP, low edu	0.45	0.85	0.39	1.15427	1.11826
high SEP, low edu	0.45	0.91	0.41	1.19311	0.936017
high SEP, low edu	0.45	0.95	0.43	0.947097	1.24586
high SEP, low edu	0.45	0.83	0.38	1.13023	0.900949
high SEP, low edu	0.45	0.86	0.39	0.994804	0.983754
high SEP, low edu	0.45	0.86	0.39	1.26425	0.799153
high SEP, low edu	0.45	0.94	0.43	1.02886	1.18996
high SEP, low edu	0.45	0.95	0.43	1.23256	1.10554
high SEP, low edu	0.45	0.8	0.36	1.18377	1.02882
high SEP, low edu	0.45	0.8	0.36	1.22283	0.899938
high SEP, low edu	0.45	0.89	0.41	1.17119	1.30404
high SEP, low edu	0.45	0.9	0.41	1.19864	1.0609
high SEP, low edu	0.45	0.87	0.4	1.23542	1.16534
high SEP, low edu	0.45	0.96	0.43	1.23227	1.22217
high SEP, low edu	0.45	0.92	0.42	1.09247	1.34127
high SEP, low edu	0.45	0.88	0.4	1.01653	1.10492
high SEP, low edu	0.45	0.9	0.41	1.17057	1.02051
high SEP, low edu	0.45	0.99	0.45	1.2426	1.13233
high SEP, low edu	0.45	0.96	0.44	0.99187	0.868468
high SEP, low edu	0.45	0.89	0.4	1.26456	1.07296
high SEP, low edu	0.45	0.86	0.39	0.985905	1.20222
high SEP, low edu	0.45	0.84	0.38	1.13272	1.04568
high SEP, low edu	0.45	0.75	0.34	1.04794	0.868217
high SEP, low edu	0.45	0.97	0.44	1.21028	1.14039
high SEP, low edu	0.45	0.92	0.42	1.02014	1.1582
high SEP, low edu	0.45	0.97	0.44	1.18137	0.997586
high SEP, low edu	0.45	0.91	0.41	1.24382	1.0726
high SEP, low edu	0.45	0.94	0.43	1.22961	1.03772
high SEP, low edu	0.45	0.89	0.41	1.14436	0.976261
high SEP, low edu	0.45	1	0.45	1.16733	1.06382
high SEP, low edu	0.45	0.97	0.44	1.21479	1.12812
high SEP, low edu	0.45	0.95	0.43	1.2129	1.30558
high SEP, low edu	0.45	0.91	0.41	1.23452	0.91094
high SEP, low edu	0.45	0.84	0.38	1.32794	1.04085
high SEP, low edu	0.45	0.89	0.4	1.05416	1.08986
high SEP, low edu	0.45	0.94	0.43	1.31948	0.992457
high SEP, low edu	0.45	0.84	0.38	1.11689	1.04888
high SEP, low edu	0.45	0.79	0.36	1.07066	1.08206
high SEP, low edu	0.45	0.89	0.4	1.0859	1.09053
high SEP, low edu	0.45	0.99	0.45	1.2319	0.966576
high SEP, low edu	0.45	0.96	0.44	1.07726	1.15208
high SEP, low edu	0.45	0.89	0.4	1.09499	1.16976
high SEP, low edu	0.45	0.91	0.41	1.19981	1.00228
high SEP, low edu	0.45	0.99	0.45	1.1223	1.07435
high SEP, low edu	0.45	0.9	0.41	1.19458	1.25171
high SEP, low edu	0.45	0.92	0.42	1.27194	0.955572
high SEP, low edu	0.45	0.96	0.43	1.15089	1.10867
high SEP, low edu	0.45	0.95	0.43	1.33979	0.805306
high SEP, low edu	0.45	0.95	0.43	1.17851	1.15708
high SEP, low edu	0.45	0.75	0.34	1.2144	0.961066
high SEP, low edu	0.45	0.9	0.41	1.16648	1.00134
high SEP, low edu	0.45	0.9	0.41	0.923356	1.23117
high SEP, low edu	0.45	0.87	0.39	1.08245	0.840382
high SEP, low edu	0.45	0.83	0.38	1.02438	1.01486
high SEP, low edu	0.45	0.98	0.44	1.10135	1.0764
high SEP, low edu	0.45	0.98	0.44	1.28335	0.835466
high SEP, low edu	0.45	0.79	0.36	1.14361	1.09142
high SEP, low edu	0.45	0.98	0.44	1.19087	1.20369
high SEP, low edu	0.45	0.91	0.41	1.10514	1.03171
high SEP, low edu	0.45	0.95	0.43	1.28765	0.968912
high SEP, low edu	0.45	0.9	0.41	1.10129	1.05323
high SEP, low edu	0.45	0.99	0.45	1.26355	0.985296
high SEP, low edu	0.45	0.93	0.42	0.946744	1.23439
high SEP, low edu	0.45	0.89	0.4	1.05114	1.23776
high SEP, low edu	0.45	0.81	0.37	1.22763	1.10385
high SEP, low edu	0.45	0.88	0.4	1.01648	1.00135
high SEP, low edu	0.45	0.91	0.41	1.07011	0.897851
high SEP, low edu	0.45	0.91	0.41	1.11614	1.21289
high SEP, low edu	0.45	0.77	0.35	1.0151	1.02783
high SEP, low edu	0.45	0.93	0.42	1.17112	1.26245
high SEP, low edu	0.45	0.94	0.43	0.98863	1.23392
high SEP, low edu	0.45	0.92	0.42	1.25228	0.946928
high SEP, low edu	0.45	0.86	0.39	1.104	1.03192
high SEP, low edu	0.45	0.89	0.4	1.18186	1.22702
high SEP, low edu	0.45	0.96	0.43	1.25077	0.972209
high SEP, low edu	0.45	0.84	0.38	1.13404	1.10065
high SEP, low edu	0.45	0.89	0.4	1.11115	0.947899
high SEP, low edu	0.45	0.83	0.38	1.08898	0.964172
high SEP, low edu	0.45	0.95	0.43	1.21269	1.15646
high SEP, low edu	0.45	0.87	0.39	1.09522	1.29175
high SEP, low edu	0.45	0.93	0.42	1.16482	1.01552
high SEP, low edu	0.45	0.93	0.42	1.08299	1.18134
high SEP, low edu	0.45	0.85	0.39	1.22106	0.770854
high SEP, low edu	0.45	0.94	0.43	1.07692	1.26027
high SEP, low edu	0.45	0.86	0.39	1.1283	1.1996
high SEP, low edu	0.45	0.89	0.4	1.09968	1.08116
high SEP, low edu	0.45	0.74	0.34	1.08637	1.01804
high SEP, low edu	0.45	0.88	0.4	1.22954	0.921122
high SEP, low edu	0.45	0.82	0.37	1.19607	1.01588
high SEP, low edu	0.45	0.99	0.45	1.25513	1.02259
high SEP, low edu	0.45	0.85	0.38	1.18143	1.16585
high SEP, low edu	0.45	0.85	0.38	1.03999	0.920801
high SEP, low edu	0.45	0.79	0.36	1.16668	1.01804
high SEP, low edu	0.45	0.87	0.4	1.20262	1.10173
high SEP, low edu	0.45	0.85	0.39	1.01394	0.996651
high SEP, low edu	0.45	0.9	0.41	1.17786	0.985309
high SEP, low edu	0.45	0.99	0.45	1.18159	1.11946
high SEP, low edu	0.45	0.98	0.45	1.0371	1.25957
high SEP, low edu	0.45	0.82	0.37	1.03678	0.815783
high SEP, low edu	0.45	0.82	0.37	1.2013	1.01368
high SEP, low edu	0.45	0.93	0.42	1.06139	1.08781
high SEP, low edu	0.45	0.99	0.45	1.08521	1.009
high SEP, low edu	0.45	0.93	0.42	1.30163	1.0826
high SEP, low edu	0.45	0.97	0.44	1.02169	1.03762
high SEP, low edu	0.45	0.97	0.44	1.29745	1.1841
high SEP, low edu	0.45	0.95	0.43	1.27602	1.02297
high SEP, low edu	0.45	0.93	0.42	1.15628	1.14547
high SEP, low edu	0.45	0.93	0.42	1.21598	1.02206
high SEP, low edu	0.45	0.9	0.41	1.24981	0.996165
high SEP, low edu	0.45	0.82	0.37	1.13279	0.834935
high SEP, low edu	0.45	0.82	0.37	0.980242	1.2392
high SEP, low edu	0.45	0.83	0.38	1.31245	0.958487
high SEP, low edu	0.45	0.87	0.39	1.07659	1.11606
high SEP, low edu	0.45	0.8	0.36	1.08312	1.20351
high SEP, low edu	0.45	0.91	0.41	1.10582	1.19561
high SEP, low edu	0.45	0.89	0.4	1.20641	1.20093
high SEP, low edu	0.45	0.94	0.43	0.981172	1.21115
high SEP, low edu	0.45	0.93	0.42	1.3591	0.821793
high SEP, low edu	0.45	0.82	0.37	1.09374	1.03369
high SEP, low edu	0.45	0.96	0.44	1.19043	1.10386
high SEP, low edu	0.45	1	0.45	1.24178	1.05555
high SEP, low edu	0.45	0.91	0.41	1.26938	0.916938
high SEP, low edu	0.45	0.9	0.41	1.26106	0.996817
high SEP, low edu	0.45	0.95	0.43	1.05854	1.09861
high SEP, low edu	0.45	0.92	0.42	1.10473	0.952154
high SEP, low edu	0.45	0.86	0.39	1.19055	1.18309
high SEP, low edu	0.45	0.92	0.42	1.07011	1.14914
high SEP, low edu	0.45	0.89	0.41	1.00313	1.09185
high SEP, low edu	0.45	0.93	0.42	1.07431	0.985901
high SEP, low edu	0.45	0.92	0.42	1.22847	1.1139
high SEP, low edu	0.45	0.93	0.42	1.16566	1.27641
high SEP, low edu	0.45	0.92	0.42	1.21858	1.16383
high SEP, low edu	0.45	0.92	0.42	1.04028	0.943988
high SEP, low edu	0.45	0.93	0.42	1.14096	1.19478
high SEP, low edu	0.45	0.87	0.39	1.18517	1.08655
high SEP, low edu	0.45	0.97	0.44	0.964419	0.967336
high SEP, low edu	0.45	0.81	0.37	1.11441	1.1164
high SEP, low edu	0.45	0.89	0.4	1.15905	0.967841
high SEP, low edu	0.45	0.75	0.34	1.12142	1.0893
high SEP, low edu	0.45	0.93	0.42	1.16197	1.26982
high SEP, low edu	0.45	0.96	0.44	1.05202	1.01511
high SEP, low edu	0.45	0.89	0.4	1.11844	0.985358
high SEP, low edu	0.45	0.98	0.45	1.09701	0.919029
high SEP, low edu	0.45	0.94	0.43	1.09833	0.922075
high SEP, low edu	0.45	0.99	0.45	1.22685	1.07401
high SEP, low edu	0.45	0.93	0.42	1.1895	1.14864
high SEP, low edu	0.45	0.85	0.38	1.07804	1.20448
high SEP, low edu	0.45	0.93	0.42	1.19317	0.969669
high SEP, low edu	0.45	0.84	0.38	1.07341	0.982663
high SEP, low edu	0.45	0.99	0.45	1.34097	1.1066
high SEP, low edu	0.45	0.83	0.38	1.17998	1.0303
high SEP, low edu	0.45	0.86	0.39	1.19262	0.973589
high SEP, low edu	0.45	1	0.45	1.21172	1.10412
high SEP, low edu	0.45	0.86	0.39	1.05257	0.970921
high SEP, low edu	0.45	0.94	0.43	1.25589	0.896108
high SEP, low edu	0.45	0.99	0.45	1.10453	1.07114
high SEP, low edu	0.45	0.98	0.44	0.961504	1.21162
high SEP, low edu	0.45	0.89	0.41	1.15633	0.975449
high SEP, low edu	0.45	0.86	0.39	1.16223	1.09026
high SEP, low edu	0.45	0.8	0.36	1.08008	0.955133
high SEP, low edu	0.45	0.87	0.39	1.12415	0.907436
high SEP, low edu	0.45	0.83	0.38	1.06843	1.13441
high SEP, low edu	0.45	0.86	0.39	1.0042	0.960062
high SEP, low edu	0.45	0.87	0.39	1.19427	0.942657
high SEP, low edu	0.45	0.83	0.38	1.20433	0.979866
high SEP, low edu	0.45	0.83	0.37	0.976601	1.1027
high SEP, low edu	0.45	0.99	0.45	1.11069	1.07447
high SEP, low edu	0.45	0.76	0.35	1.19412	1.06514
high SEP, low edu	0.45	0.96	0.43	1.10636	1.14538
high SEP, low edu	0.45	0.89	0.4	1.22616	0.969474
high SEP, low edu	0.45	1	0.45	0.985648	1.29064
high SEP, low edu	0.45	0.92	0.42	1.07338	1.02397
high SEP, low edu	0.45	0.96	0.43	1.11235	1.00192
high SEP, low edu	0.45	0.84	0.38	1.06651	1.11275
high SEP, low edu	0.45	0.8	0.36	1.11726	1.08167
high SEP, low edu	0.45	0.84	0.38	1.09058	1.13015
high SEP, low edu	0.45	0.82	0.37	1.08539	1.08145
high SEP, low edu	0.45	0.83	0.37	0.96819	0.933157
high SEP, low edu	0.45	0.75	0.34	0.814233	1.13326
high SEP, low edu	0.45	0.96	0.44	1.2183	1.13083
high SEP, low edu	0.45	0.95	0.43	1.22511	1.05363
high SEP, low edu	0.45	0.9	0.41	1.16924	1.16225
high SEP, low edu	0.45	0.86	0.39	1.22178	1.20566
high SEP, low edu	0.45	0.99	0.45	1.20511	1.23075
high SEP, low edu	0.45	0.87	0.4	1.10656	1.16216
high SEP, low edu	0.45	0.85	0.39	1.27285	0.973154
high SEP, low edu	0.45	1	0.45	1.09823	1.2204
high SEP, low edu	0.45	0.83	0.37	1.07906	1.10865
high SEP, low edu	0.45	0.91	0.41	1.11006	0.930211
high SEP, low edu	0.45	0.86	0.39	1.07971	1.07331
high SEP, low edu	0.45	0.77	0.35	1.03625	1.11135
high SEP, low edu	0.45	0.97	0.44	1.10503	0.861386
high SEP, low edu	0.45	0.9	0.41	1.22279	0.954958
high SEP, low edu	0.45	0.87	0.39	1.24455	1.01884
high SEP, low edu	0.45	0.84	0.38	1.12834	0.934956
high SEP, low edu	0.45	0.96	0.43	1.18889	1.11306
high SEP, low edu	0.45	1	0.45	1.20819	0.925543
high SEP, low edu	0.45	0.81	0.37	1.18652	1.08305
high SEP, low edu	0.45	0.94	0.43	1.08008	1.16714
high SEP, low edu	0.45	0.9	0.41	1.19811	0.930382
high SEP, low edu	0.45	0.87	0.39	1.31972	0.966092
high SEP, low edu	0.45	0.9	0.41	1.16437	1.14701
high SEP, low edu	0.45	0.97	0.44	0.984017	1.25108
high SEP, low edu	0.45	0.89	0.4	1.05832	1.09434
high SEP, low edu	0.45	0.83	0.37	1.00958	0.890235
high SEP, low edu	0.45	0.98	0.44	1.06819	1.13338
high SEP, low edu	0.45	0.83	0.38	1.03059	1.28813
high SEP, low edu	0.45	0.93	0.42	1.16723	0.985384
high SEP, low edu	0.45	0.82	0.37	1.17192	0.920032
high SEP, low edu	0.45	0.88	0.4	1.19866	1.12894
high SEP, low edu	0.45	0.82	0.37	1.03552	1.06528
high SEP, low edu	0.45	0.93	0.42	0.889452	1.15641
high SEP, low edu	0.45	0.87	0.39	1.01816	1.16424
high SEP, low edu	0.45	0.96	0.43	1.1811	1.0152
high SEP, low edu	0.45	0.83	0.37	1.01237	1.14017
high SEP, low edu	0.45	0.78	0.35	1.00204	1.04531
high SEP, low edu	0.45	0.94	0.42	1.11337	0.920592
high SEP, low edu	0.45	0.94	0.43	1.03594	1.21801
high SEP, low edu	0.45	0.96	0.43	1.1209	1.17319
high SEP, low edu	0.45	0.95	0.43	1.22804	1.3277
high SEP, low edu	0.45	0.91	0.42	1.15394	1.16829
high SEP, low edu	0.45	0.86	0.39	1.20486	0.997261
high SEP, low edu	0.45	0.89	0.4	1.23733	1.13497
high SEP, low edu	0.45	0.88	0.4	1.00725	1.03896
high SEP, low edu	0.45	0.97	0.44	1.14666	1.17424
high SEP, low edu	0.45	0.84	0.38	1.22093	0.970451
high SEP, low edu	0.45	0.91	0.41	1.22135	0.810763
high SEP, low edu	0.45	0.99	0.45	0.963892	1.3055
high SEP, low edu	0.45	0.98	0.44	1.09879	1.19023
high SEP, low edu	0.45	0.92	0.42	1.14226	1.21967
high SEP, low edu	0.45	0.97	0.44	1.24915	1.08653
high SEP, low edu	0.45	0.9	0.41	1.17944	0.7406
high SEP, low edu	0.45	0.84	0.38	1.1781	1.209
high SEP, low edu	0.45	0.91	0.41	1.33117	1.13223
high SEP, low edu	0.45	1	0.45	1.08652	0.954848
high SEP, low edu	0.45	0.87	0.4	1.1401	1.02428
high SEP, low edu	0.45	0.94	0.43	1.1411	1.30388
high SEP, low edu	0.45	0.8	0.36	1.10907	0.977169
high SEP, low edu	0.45	0.93	0.42	1.09854	1.19038
high SEP, low edu	0.45	0.96	0.44	1.21039	0.965492
high SEP, low edu	0.45	0.9	0.41	1.11388	0.988735
high SEP, low edu	0.45	0.83	0.38	1.05293	1.11198
high SEP, low edu	0.45	0.91	0.41	1.04915	1.20243
high SEP, low edu	0.45	0.79	0.36	1.21613	1.12237
high SEP, low edu	0.45	0.89	0.4	1.16825	1.2016
high SEP, low edu	0.45	0.88	0.4	1.1564	1.04496
high SEP, low edu	0.45	0.89	0.4	1.21092	0.986713
high SEP, low edu	0.45	0.74	0.34	1.13883	0.840576
high SEP, low edu	0.45	0.88	0.4	1.08241	0.912272
high SEP, low edu	0.45	0.83	0.38	1.08893	0.90295
high SEP, low edu	0.45	0.91	0.41	1.10898	1.1374
high SEP, low edu	0.45	0.91	0.41	1.15701	1.10336
high SEP, low edu	0.45	0.84	0.38	1.02415	1.10563
high SEP, low edu	0.45	0.95	0.43	1.23841	1.07167
high SEP, low edu	0.45	0.85	0.39	1.10474	1.20736
high SEP, low edu	0.45	0.93	0.42	1.32379	1.1413
high SEP, low edu	0.45	0.89	0.4	1.12718	1.0629
high SEP, low edu	0.45	0.96	0.44	1.16771	0.859074
high SEP, low edu	0.45	0.88	0.4	1.09439	0.888266
high SEP, low edu	0.45	0.86	0.39	1.22656	1.09104
high SEP, low edu	0.45	0.77	0.35	1.1047	0.820293
high SEP, low edu	0.45	1	0.45	1.14166	1.30928
high SEP, low edu	0.45	0.84	0.38	0.966566	1.10291
high SEP, low edu	0.45	0.96	0.44	1.05935	0.966063
high SEP, low edu	0.45	0.83	0.38	1.14125	1.02807
high SEP, low edu	0.45	0.83	0.37	1.09851	0.985248
high SEP, low edu	0.45	0.89	0.4	1.03868	1.1018
high SEP, low edu	0.45	0.88	0.4	1.06164	1.10988
high SEP, low edu	0.45	0.97	0.44	1.06734	1.0115
high SEP, low edu	0.45	0.82	0.37	1.15039	1.12011
high SEP, low edu	0.45	0.84	0.38	1.17701	1.04502
high SEP, low edu	0.45	0.99	0.45	1.1445	1.05955
high SEP, low edu	0.45	0.97	0.44	1.29701	0.897309
high SEP, low edu	0.45	0.78	0.36	1.16112	1.01386
high SEP, low edu	0.45	0.81	0.37	1.05516	1.08216
high SEP, low edu	0.45	0.95	0.43	1.29052	0.912043
high SEP, low edu	0.45	0.98	0.45	1.21266	0.921957
high SEP, low edu	0.45	0.98	0.44	1.18245	1.11821
high SEP, low edu	0.45	0.94	0.42	1.24317	0.897829
high SEP, low edu	0.45	0.89	0.4	1.24802	0.957125
high SEP, low edu	0.45	0.87	0.39	1.06268	1.11491
high SEP, low edu	0.45	0.88	0.4	1.08556	1.23858
high SEP, low edu	0.45	0.88	0.4	1.2145	0.957472
high SEP, low edu	0.45	0.96	0.44	1.16936	1.01303
high SEP, low edu	0.45	0.86	0.39	1.2068	1.05596
high SEP, low edu	0.45	0.81	0.37	1.26518	1.14464
high SEP, low edu	0.45	0.98	0.44	1.36342	1.08781
high SEP, low edu	0.45	0.93	0.42	1.31385	1.17245
high SEP, low edu	0.45	0.86	0.39	1.2651	0.963431
high SEP, low edu	0.45	0.89	0.4	1.10727	1.23698
high SEP, low edu	0.45	0.89	0.41	1.08064	1.11817
high SEP, low edu	0.45	0.95	0.43	1.21291	0.984386
high SEP, low edu	0.45	0.88	0.4	1.24631	1.12131
high SEP, low edu	0.45	0.87	0.39	1.12487	1.11445
high SEP, low edu	0.45	0.9	0.41	1.2445	1.01211
high SEP, low edu	0.45	0.97	0.44	1.30741	0.973247
high SEP, low edu	0.45	0.9	0.41	1.30787	0.921153
high SEP, low edu	0.45	0.93	0.42	0.957068	1.12081
high SEP, low edu	0.45	0.84	0.38	1.02881	1.01573
high SEP, low edu	0.45	0.8	0.36	1.20644	1.0215
high SEP, low edu	0.45	1	0.45	1.0957	1.00643
high SEP, low edu	0.45	0.87	0.39	1.20393	0.953313
high SEP, low edu	0.45	0.79	0.36	1.02366	1.1979
high SEP, low edu	0.45	0.9	0.41	1.23036	1.147
high SEP, low edu	0.45	0.9	0.41	1.22721	1.24468
high SEP, low edu	0.45	0.82	0.37	1.08716	0.983475
high SEP, low edu	0.45	0.91	0.41	1.00943	0.987218
high SEP, low edu	0.45	0.89	0.41	1.14329	1.04931
high SEP, low edu	0.45	1	0.45	1.11201	1.17821
high SEP, low edu	0.45	0.89	0.4	1.19798	1.11146
high SEP, low edu	0.45	0.95	0.43	1.1703	0.983376
high SEP, low edu	0.45	0.86	0.39	1.16008	1.10813
high SEP, low edu	0.45	0.9	0.41	1.16336	0.974105
high SEP, low edu	0.45	0.87	0.4	1.20353	1.12199
high SEP, low edu	0.45	0.82	0.37	1.09762	1.18934
high SEP, low edu	0.45	0.95	0.43	1.23289	1.11451
high SEP, low edu	0.45	0.91	0.41	1.09429	1.0619
high SEP, low edu	0.45	0.93	0.42	1.17502	0.996832
high SEP, low edu	0.45	0.99	0.45	1.24214	1.12161
high SEP, low edu	0.45	0.94	0.43	1.02211	1.14248
high SEP, low edu	0.45	0.97	0.44	1.32672	1.10456
high SEP, low edu	0.45	0.82	0.37	1.1779	1.00173
high SEP, low edu	0.45	0.82	0.37	1.18086	1.12491
high SEP, low edu	0.45	0.97	0.44	1.27393	0.941852
high SEP, low edu	0.45	0.84	0.38	1.12413	1.01453
high SEP, low edu	0.45	0.88	0.4	1.07122	1.23867
high SEP, low edu	0.45	0.99	0.45	1.20674	1.04641
high SEP, low edu	0.45	0.99	0.45	1.24592	1.1863
high SEP, low edu	0.45	0.97	0.44	1.07632	0.969663
high SEP, low edu	0.45	0.89	0.41	1.10723	0.925158
high SEP, low edu	0.45	0.8	0.36	1.12274	1.04688
high SEP, low edu	0.45	0.87	0.39	1.06128	0.991469
high SEP, low edu	0.45	0.97	0.44	1.15482	0.882114
high SEP, low edu	0.45	0.99	0.45	1.13812	1.1135
high SEP, low edu	0.45	0.83	0.38	0.995926	1.01705
high SEP, low edu	0.45	0.8	0.36	1.18722	1.01221
high SEP, low edu	0.45	0.8	0.36	0.989147	1.14422
high SEP, low edu	0.45	0.9	0.41	1.04421	1.20135
high SEP, low edu	0.45	0.95	0.43	1.21275	0.951804
high SEP, low edu	0.45	0.76	0.34	0.981495	1.09469
high SEP, low edu	0.45	0.83	0.37	1.07696	1.06398
high SEP, low edu	0.45	0.89	0.4	1.06104	1.2799
high SEP, low edu	0.45	0.89	0.4	1.05657	1.0596
high SEP, low edu	0.45	0.91	0.41	1.01527	1.2134
high SEP, low edu	0.45	0.95	0.43	1.11417	0.928724
high SEP, low edu	0.45	0.95	0.43	1.05538	1.1252
high SEP, low edu	0.45	0.95	0.43	1.18533	1.3006
high SEP, low edu	0.45	0.9	0.41	1.13511	0.923461
high SEP, low edu	0.45	0.85	0.39	1.0877	1.03873
high SEP, low edu	0.45	0.87	0.39	1.04339	1.15872
high SEP, low edu	0.45	0.86	0.39	1.24866	1.099
high SEP, low edu	0.45	0.94	0.43	1.05822	1.20827
high SEP, low edu	0.45	0.95	0.43	1.10249	1.26949
high SEP, low edu	0.45	0.91	0.41	1.02423	1.26103
high SEP, low edu	0.45	0.99	0.45	1.22379	1.02017
high SEP, low edu	0.45	0.95	0.43	1.15865	1.18198
high SEP, low edu	0.45	0.97	0.44	1.2271	1.02292
high SEP, low edu	0.45	0.8	0.36	1.06219	1.0579
high SEP, low edu	0.45	0.9	0.41	1.07344	1.03576
high SEP, low edu	0.45	0.82	0.37	1.11627	0.957418
high SEP, low edu	0.45	0.88	0.4	0.956798	1.04084
high SEP, low edu	0.45	0.94	0.43	1.11989	0.985904
high SEP, low edu	0.45	0.98	0.44	1.16802	1.15086
high SEP, low edu	0.45	0.85	0.39	1.19894	1.11355
high SEP, low edu	0.45	0.99	0.45	1.18728	1.15655
high SEP, low edu	0.45	0.79	0.36	1.05526	0.978476
high SEP, low edu	0.45	0.96	0.43	1.18219	1.10812
high SEP, low edu	0.45	0.79	0.36	1.10225	0.926153
high SEP, low edu	0.45	0.82	0.37	1.27429	1.09747
high SEP, low edu	0.45	0.99	0.45	1.1128	1.23057
high SEP, low edu	0.45	0.96	0.44	1.27652	1.05816
high SEP, low edu	0.45	0.82	0.37	1.12136	1.08567
high SEP, low edu	0.45	0.96	0.43	1.14634	0.971649
high SEP, low edu	0.45	0.88	0.4	1.09792	0.958121
high SEP, low edu	0.45	0.93	0.42	1.2353	1.22623
high SEP, low edu	0.45	0.89	0.4	1.16308	1.34792
high SEP, low edu	0.45	0.84	0.38	1.04601	1.2063
high SEP, low edu	0.45	0.98	0.45	1.15181	1.17048
high SEP, low edu	0.45	0.99	0.45	1.17037	1.17598
high SEP, low edu	0.45	0.91	0.41	1.09298	0.832884
high SEP, low edu	0.45	0.9	0.41	1.18335	0.971346
high SEP, low edu	0.45	0.89	0.4	1.00386	1.08335
high SEP, low edu	0.45	0.96	0.44	1.15565	1.27764
high SEP, low edu	0.45	0.99	0.45	1.01067	1.14395
high SEP, low edu	0.45	0.77	0.35	1.20288	0.922437
high SEP, low edu	0.45	0.81	0.37	1.16746	0.983784
high SEP, low edu	0.45	0.95	0.43	1.31873	1.15139
high SEP, low edu	0.45	0.86	0.39	1.12713	0.897174
high SEP, low edu	0.45	0.97	0.44	1.02488	1.11729
high SEP, low edu	0.45	0.85	0.39	1.07358	1.15135
high SEP, low edu	0.45	0.83	0.38	1.09769	1.27146
high SEP, low edu	0.45	1	0.45	0.998778	0.996743
high SEP, low edu	0.45	0.98	0.44	1.30587	0.905413
high SEP, low edu	0.45	0.98	0.44	1.26118	1.15248
high SEP, low edu	0.45	0.96	0.44	1.31896	0.975488
high SEP, low edu	0.45	0.88	0.4	1.11397	0.866307
high SEP, low edu	0.45	0.81	0.37	1.03821	1.05003
high SEP, low edu	0.45	0.98	0.45	1.23478	0.954519
high SEP, low edu	0.45	0.96	0.43	1.22728	0.987001
high SEP, low edu	0.45	0.96	0.44	1.22861	1.04759
high SEP, low edu	0.45	0.96	0.44	1.23734	1.10802
high SEP, low edu	0.45	0.87	0.4	1.24605	0.927708
high SEP, low edu	0.45	0.91	0.41	1.17743	0.970028
high SEP, low edu	0.45	0.82	0.37	1.09137	1.0237
high SEP, low edu	0.45	0.79	0.36	1.15542	0.960385
high SEP, low edu	0.45	0.96	0.43	1.05235	1.2162
high SEP, low edu	0.45	0.76	0.35	1.08924	1.04517
high SEP, low edu	0.45	0.78	0.35	1.15141	0.892854
high SEP, low edu	0.45	0.87	0.4	1.17701	0.978578
high SEP, low edu	0.45	0.95	0.43	1.05779	0.921178
high SEP, low edu	0.45	0.99	0.45	1.15694	1.14068
high SEP, low edu	0.45	0.99	0.45	1.27293	1.13618
high SEP, low edu	0.45	0.98	0.45	1.1109	1.07402
high SEP, low edu	0.45	0.89	0.4	1.07646	1.18149
high SEP, low edu	0.45	0.8	0.36	0.85488	1.12987
high SEP, low edu	0.45	0.93	0.42	1.10062	1.12784
high SEP, low edu	0.45	0.93	0.42	0.964389	1.02223
high SEP, low edu	0.45	0.92	0.42	1.28815	1.10294
high SEP, low edu	0.45	0.99	0.45	1.15037	1.26061
high SEP, low edu	0.45	0.82	0.37	1.12178	0.917697
high SEP, low edu	0.45	0.99	0.45	1.32263	1.2142
high SEP, low edu	0.45	0.97	0.44	1.10825	1.02975
high SEP, low edu	0.45	0.92	0.42	1.04556	0.96656
high SEP, low edu	0.45	0.92	0.42	1.21716	0.903571
high SEP, low edu	0.45	0.97	0.44	1.14458	0.930184
high SEP, low edu	0.45	0.77	0.35	1.00034	1.16341
high SEP, low edu	0.45	0.91	0.41	1.21692	1.0957
high SEP, low edu	0.45	0.78	0.35	1.00891	0.985809
high SEP, low edu	0.45	0.98	0.44	1.06258	1.25868
high SEP, low edu	0.45	0.99	0.45	0.92494	1.16925
high SEP, low edu	0.45	0.99	0.45	1.15823	1.01803
high SEP, low edu	0.45	0.99	0.45	1.01988	0.967265
high SEP, low edu	0.45	0.94	0.43	1.15206	0.947815
high SEP, low edu	0.45	0.92	0.42	1.18699	0.950482
high SEP, low edu	0.45	0.82	0.37	0.937898	1.04091
high SEP, low edu	0.45	0.84	0.38	1.17873	1.03485
high SEP, low edu	0.45	0.97	0.44	1.01797	1.09726
high SEP, low edu	0.45	0.95	0.43	1.11895	1.13455
high SEP, low edu	0.45	0.89	0.4	1.31182	0.945843
high SEP, low edu	0.45	0.9	0.41	1.22373	1.01162
high SEP, low edu	0.45	0.93	0.42	1.12852	1.09386
high SEP, low edu	0.45	0.98	0.44	1.23106	1.01853
high SEP, low edu	0.45	0.98	0.44	1.01741	1.1858
high SEP, low edu	0.45	0.88	0.4	1.18381	1.11125
high SEP, low edu	0.45	0.83	0.37	1.05085	1.13109
high SEP, low edu	0.45	0.91	0.41	1.07894	1.03371
high SEP, low edu	0.45	0.92	0.42	1.10141	1.11708
high SEP, low edu	0.45	0.83	0.38	1.0456	1.03101
high SEP, low edu	0.45	0.91	0.41	1.19968	1.01239
high SEP, low edu	0.45	0.88	0.4	1.0103	1.15583
high SEP, low edu	0.45	0.86	0.39	1.23357	1.03195
high SEP, low edu	0.45	0.95	0.43	0.916788	1.11272
high SEP, low edu	0.45	0.94	0.43	1.03793	1.13531
high SEP, low edu	0.45	0.89	0.4	1.07827	0.993934
high SEP, low edu	0.45	0.9	0.41	1.2414	0.884849
high SEP, low edu	0.45	0.98	0.44	1.08171	1.04735
high SEP, low edu	0.45	0.85	0.39	1.20233	1.06578
high SEP, low edu	0.45	0.88	0.4	1.10247	1.22246
high SEP, low edu	0.45	0.8	0.36	1.12049	1.21757
high SEP, low edu	0.45	0.9	0.41	1.21815	1.12706
high SEP, low edu	0.45	0.84	0.38	1.04673	1.05635
high SEP, low edu	0.45	0.89	0.4	1.14808	1.0294
high SEP, low edu	0.45	0.78	0.35	1.09485	1.08115
high SEP, low edu	0.45	0.96	0.44	1.2113	0.840058
high SEP, low edu	0.45	0.82	0.37	1.06184	0.96731
high SEP, low edu	0.45	0.86	0.39	1.09827	1.17079
high SEP, low edu	0.45	0.8	0.36	1.22958	1.06396
high SEP, low edu	0.45	0.96	0.44	1.06159	1.07921
high SEP, low edu	0.45	0.91	0.41	1.09423	1.28401
high SEP, low edu	0.45	0.9	0.41	1.09333	1.16108
high SEP, low edu	0.45	0.97	0.44	1.14991	0.940586
high SEP, low edu	0.45	0.91	0.41	1.07635	1.23969
high SEP, low edu	0.45	0.82	0.37	1.19789	1.04204
high SEP, low edu	0.45	0.88	0.4	1.34369	1.13328
high SEP, low edu	0.45	0.86	0.39	0.991731	1.27328
high SEP, low edu	0.45	0.94	0.43	1.12092	0.952703
high SEP, low edu	0.45	0.77	0.35	0.949404	0.939203
high SEP, low edu	0.45	0.85	0.38	1.1142	1.03991
high SEP, low edu	0.45	0.89	0.41	1.06913	1.07129
high SEP, low edu	0.45	0.77	0.35	1.1588	1.04141
high SEP, low edu	0.45	0.9	0.41	0.969804	1.20588
high SEP, low edu	0.45	0.91	0.41	1.19019	1.02095
high SEP, low edu	0.45	0.9	0.41	1.0682	1.21123
high SEP, low edu	0.45	0.92	0.42	1.32249	1.10374
high SEP, low edu	0.45	0.91	0.41	1.15642	1.13617
high SEP, low edu	0.45	0.86	0.39	1.12291	1.02334
high SEP, low edu	0.45	0.96	0.43	1.34284	0.988626
high SEP, low edu	0.45	0.93	0.42	1.18383	1.23664
high SEP, low edu	0.45	0.89	0.41	1.21919	0.98524
high SEP, low edu	0.45	0.92	0.42	1.23195	1.01069
high SEP, low edu	0.45	0.9	0.41	1.04022	1.04718
high SEP, low edu	0.45	0.99	0.45	1.12159	1.14684
high SEP, low edu	0.45	0.98	0.45	1.22101	1.13553
high SEP, low edu	0.45	0.93	0.42	1.22186	1.17191
high SEP, low edu	0.45	0.94	0.43	1.14951	1.11898
high SEP, low edu	0.45	0.98	0.44	1.35374	1.06178
high SEP, low edu	0.45	0.8	0.36	1.04105	0.932246
high SEP, low edu	0.45	0.96	0.44	1.04557	1.25406
high SEP, low edu	0.45	0.91	0.41	1.10157	1.01978
high SEP, low edu	0.45	0.85	0.39	1.08448	1.10632
high SEP, low edu	0.45	0.99	0.45	1.10902	1.21453
high SEP, low edu	0.45	0.96	0.44	1.08788	0.999058
high SEP, low edu	0.45	0.82	0.37	1.13696	1.03704
high SEP, low edu	0.45	0.82	0.37	1.27461	1.06917
high SEP, low edu	0.45	0.83	0.38	1.06443	1.0247
high SEP, low edu	0.45	0.8	0.36	0.985396	1.06171
high SEP, low edu	0.45	0.75	0.34	1.05965	1.1237
high SEP, low edu	0.45	0.96	0.43	1.11668	1.27324
high SEP, low edu	0.45	0.96	0.43	1.03804	1.14854
high SEP, low edu	0.45	0.95	0.43	1.20988	1.11444
high SEP, low edu	0.45	0.86	0.39	1.22988	1.04114
high SEP, low edu	0.45	0.92	0.42	1.26574	1.00811
high SEP, low edu	0.45	0.96	0.43	1.1599	1.04464
high SEP, low edu	0.45	0.98	0.44	1.19832	1.08192
high SEP, low edu	0.45	0.87	0.4	1.12674	0.855808
high SEP, low edu	0.45	0.72	0.33	0.960563	1.17139
high SEP, low edu	0.45	0.78	0.35	1.02725	0.971157
high SEP, low edu	0.45	0.91	0.41	1.0794	1.0662
high SEP, low edu	0.45	0.85	0.39	1.04318	1.07257
high SEP, low edu	0.45	0.8	0.36	1.18244	1.06493
high SEP, low edu	0.45	0.96	0.43	1.17347	1.23662
high SEP, low edu	0.45	0.97	0.44	1.11279	0.976347
high SEP, low edu	0.45	0.89	0.4	1.14399	1.19921
high SEP, low edu	0.45	0.88	0.4	1.05459	1.00237
high SEP, low edu	0.45	0.78	0.36	1.1204	1.02314
high SEP, low edu	0.45	0.81	0.37	1.10674	0.973402
high SEP, low edu	0.45	0.87	0.39	1.12433	1.09034
high SEP, low edu	0.45	0.92	0.42	1.20626	1.03681
high SEP, low edu	0.45	0.95	0.43	1.06986	1.08794
high SEP, low edu	0.45	0.97	0.44	1.27316	1.06212
high SEP, low edu	0.45	0.85	0.38	1.13154	1.21531
high SEP, low edu	0.45	0.95	0.43	1.28915	1.20558
high SEP, low edu	0.45	0.87	0.39	1.06103	0.94525
high SEP, low edu	0.45	0.94	0.43	1.30517	1.07278
high SEP, low edu	0.45	0.96	0.44	1.38339	0.969735
high SEP, low edu	0.45	0.89	0.41	1.13516	1.19938
high SEP, low edu	0.45	0.93	0.42	1.10609	1.02705
high SEP, low edu	0.45	0.93	0.42	0.966718	1.29257
high SEP, low edu	0.45	0.87	0.39	1.02502	1.18056
high SEP, low edu	0.45	0.85	0.39	1.09484	0.896231
high SEP, low edu	0.45	0.94	0.43	1.05563	1.13608
high SEP, low edu	0.45	0.91	0.41	1.17832	1.03006
high SEP, low edu	0.45	0.85	0.38	1.1219	1.13008
high SEP, low edu	0.45	0.97	0.44	1.1513	1.09153
high SEP, low edu	0.45	0.9	0.41	1.0715	1.04856
high SEP, low edu	0.45	0.93	0.42	1.15568	1.23118
high SEP, low edu	0.45	0.81	0.37	1.24609	1.21507
high SEP, low edu	0.45	0.81	0.37	1.06732	1.03448
high SEP, low edu	0.45	0.9	0.41	1.07291	1.16996
high SEP, low edu	0.45	0.96	0.44	1.28782	1.12222
high SEP, low edu	0.45	0.94	0.42	1.32239	1.10237
high SEP, low edu	0.45	0.9	0.41	1.10866	1.15494
high SEP, low edu	0.45	0.78	0.35	0.942626	1.01892
high SEP, low edu	0.45	0.89	0.4	1.12256	1.08893
high SEP, low edu	0.45	0.9	0.41	1.35172	1.07312
high SEP, low edu	0.45	0.83	0.38	0.959981	1.07772
high SEP, low edu	0.45	0.81	0.37	1.14692	1.14354
high SEP, low edu	0.45	0.83	0.38	1.21281	1.12456
high SEP, low edu	0.45	0.87	0.39	1.03933	1.07776
high SEP, low edu	0.45	1	0.45	1.04959	1.05754
high SEP, low edu	0.45	0.83	0.38	0.984527	1.0712
high SEP, low edu	0.45	0.97	0.44	0.98968	1.01707
high SEP, low edu	0.45	0.9	0.41	1.3236	1.09112
high SEP, low edu	0.45	0.92	0.42	1.28097	1.20265
high SEP, low edu	0.45	0.94	0.43	1.28456	1.03265
high SEP, low edu	0.45	0.97	0.44	1.13967	1.1114
high SEP, low edu	0.45	0.73	0.33	0.972382	1.04337
high SEP, low edu	0.45	0.92	0.42	1.06087	1.0643
high SEP, low edu	0.45	0.87	0.39	1.11734	1.10898
high SEP, low edu	0.45	0.86	0.39	1.17391	1.06998
high SEP, low edu	0.45	0.95	0.43	1.06184	0.980779
high SEP, low edu	0.45	0.89	0.4	1.0275	1.04366
high SEP, low edu	0.45	0.85	0.39	1.1083	1.07343
high SEP, low edu	0.45	0.85	0.38	1.16143	1.03944
high SEP, low edu	0.45	0.8	0.36	1.19483	0.972857
high SEP, low edu	0.45	0.95	0.43	1.28957	1.0175
high SEP, low edu	0.45	0.86	0.39	1.13836	1.09944
high SEP, low edu	0.45	0.86	0.39	1.13864	1.1123
high SEP, low edu	0.45	0.97	0.44	1.16168	0.938349
high SEP, low edu	0.45	0.94	0.42	1.11572	1.0819
high SEP, low edu	0.45	0.83	0.38	1.17291	0.990701
high SEP, low edu	0.45	0.91	0.41	1.13	1.26466
high SEP, low edu	0.45	0.78	0.35	1.12464	0.809328
high SEP, low edu	0.45	0.88	0.4	0.962913	1.2846
high SEP, low edu	0.45	0.9	0.41	1.29951	0.890644
high SEP, low edu	0.45	0.89	0.4	1.08378	1.12255
high SEP, low edu	0.45	0.88	0.4	1.01814	1.1567
high SEP, low edu	0.45	0.96	0.43	1.17405	1.10107
high SEP, low edu	0.45	0.97	0.44	1.17716	0.869455
high SEP, low edu	0.45	0.95	0.43	1.20223	1.01725
high SEP, low edu	0.45	0.88	0.4	1.1021	1.10127
high SEP, low edu	0.45	0.91	0.41	1.14417	1.0254
high SEP, low edu	0.45	0.89	0.4	1.06112	0.974852
high SEP, low edu	0.45	0.74	0.34	1.10499	0.921776
high SEP, low edu	0.45	0.89	0.4	1.10315	0.904045
high SEP, low edu	0.45	0.99	0.45	1.12061	1.02895
high SEP, low edu	0.45	0.97	0.44	1.03097	1.10011
high SEP, low edu	0.45	0.9	0.41	1.18005	1.0545
high SEP, low edu	0.45	0.95	0.43	1.17292	1.081
high SEP, low edu	0.45	0.97	0.44	1.06777	0.995783
high SEP, low edu	0.45	0.89	0.4	1.08145	1.21944
high SEP, low edu	0.45	0.93	0.42	1.23518	0.8827
high SEP, low edu	0.45	0.97	0.44	1.17909	1.055
high SEP, low edu	0.45	0.99	0.45	1.13765	1.12739
high SEP, low edu	0.45	0.81	0.37	1.19151	1.03572
high SEP, low edu	0.45	0.96	0.43	1.15591	1.20345
high SEP, low edu	0.45	0.97	0.44	1.26205	1.02548
high SEP, low edu	0.45	0.8	0.36	1.11389	1.1539
high SEP, low edu	0.45	0.89	0.4	1.0715	1.08865
high SEP, low edu	0.45	0.79	0.36	0.994504	1.01699
high SEP, low edu	0.45	0.94	0.43	1.18495	1.15132
high SEP, low edu	0.45	0.93	0.42	1.19941	0.996746
high SEP, low edu	0.45	0.8	0.36	1.15649	0.922078
high SEP, low edu	0.45	0.9	0.41	1.14147	1.02136
high SEP, low edu	0.45	0.87	0.4	1.29466	1.16034
high SEP, low edu	0.45	0.92	0.42	1.35232	0.91621
high SEP, low edu	0.45	0.88	0.4	1.0356	0.990628
high SEP, low edu	0.45	0.76	0.34	1.00668	1.20592
high SEP, low edu	0.45	0.95	0.43	1.34531	1.00442
high SEP, low edu	0.45	0.96	0.43	1.24494	1.01092
high SEP, low edu	0.45	0.95	0.43	1.2282	1.15762
high SEP, low edu	0.45	0.92	0.42	1.21752	1.11647
high SEP, low edu	0.45	0.93	0.42	1.14433	0.918048
high SEP, low edu	0.45	0.94	0.43	1.25051	0.940171
high SEP, low edu	0.45	0.87	0.39	1.19426	0.880022
high SEP, low edu	0.45	0.96	0.43	1.17522	0.84779
high SEP, low edu	0.45	0.84	0.38	1.084	1.0377
high SEP, low edu	0.45	0.86	0.39	0.870788	1.15709
high SEP, low edu	0.45	0.82	0.37	1.08041	1.02306
high SEP, low edu	0.45	0.9	0.41	1.02971	1.1809
high SEP, low edu	0.45	0.82	0.37	1.18249	1.02239
high SEP, low edu	0.45	1	0.45	1.23151	0.976011
high SEP, low edu	0.45	0.91	0.41	1.09695	1.10148
high SEP, low edu	0.45	0.95	0.43	1.24186	0.977187
high SEP, low edu	0.45	0.84	0.38	1.14788	0.986721
high SEP, low edu	0.45	0.97	0.44	1.07746	1.33315
high SEP, low edu	0.45	0.86	0.39	1.04258	1.08586
high SEP, low edu	0.45	0.94	0.43	1.03383	1.16145
high SEP, low edu	0.45	0.97	0.44	1.22754	1.07709
high SEP, low edu	0.45	0.82	0.37	1.06908	1.1868
high SEP, low edu	0.45	0.95	0.43	1.26971	1.09905
high SEP, low edu	0.45	0.88	0.4	1.25803	1.03336
high SEP, low edu	0.45	0.94	0.43	1.27383	0.868182
high SEP, low edu	0.45	0.81	0.37	1.13367	1.13119
high SEP, low edu	0.45	0.88	0.4	1.18826	1.04741
high SEP, low edu	0.45	0.84	0.38	1.25838	1.08814
high SEP, low edu	0.45	0.93	0.42	1.16028	1.14677
high SEP, low edu	0.45	0.97	0.44	1.09736	0.953382
high SEP, low edu	0.45	0.87	0.39	1.22928	1.04103
high SEP, low edu	0.45	0.82	0.37	1.01049	0.870857
high SEP, low edu	0.45	0.9	0.41	1.11071	0.987096
high SEP, low edu	0.45	0.93	0.42	1.20788	1.02537
high SEP, low edu	0.45	0.86	0.39	1.13481	1.07272
high SEP, low edu	0.45	0.89	0.4	1.16507	0.878657
high SEP, low edu	0.45	0.98	0.45	1.16698	1.03631
high SEP, low edu	0.45	0.89	0.4	0.997698	0.931356
high SEP, low edu	0.45	0.81	0.37	1.19437	1.07079
high SEP, low edu	0.45	0.77	0.35	1.06337	0.941773
high SEP, low edu	0.45	0.92	0.42	1.07901	0.965567
high SEP, low edu	0.45	0.9	0.41	1.02743	1.16084
high SEP, low edu	0.45	0.94	0.43	1.21537	1.16672
high SEP, low edu	0.45	0.86	0.39	1.0709	1.16838
high SEP, low edu	0.45	0.94	0.42	1.11092	1.28195
high SEP, low edu	0.45	0.84	0.38	0.949522	1.14281
high SEP, low edu	0.45	0.89	0.41	1.23646	1.12607
high SEP, low edu	0.45	0.93	0.42	0.9848	1.01933
high SEP, low edu	0.45	0.94	0.43	0.987318	1.18078
high SEP, low edu	0.45	0.97	0.44	1.24174	1.02968
high SEP, low edu	0.45	0.81	0.37	1.17399	0.919313
high SEP, low edu	0.45	0.93	0.42	1.11662	0.976918
high SEP, low edu	0.45	0.87	0.39	1.08064	1.21033
high SEP, low edu	0.45	0.94	0.43	1.28014	0.877872
high SEP, low edu	0.45	0.92	0.42	1.15879	0.968633
high SEP, low edu	0.45	0.91	0.41	0.960481	1.0249
high SEP, low edu	0.45	0.97	0.44	1.09791	1.23025
high SEP, low edu	0.45	0.97	0.44	1.06715	1.04793
high SEP, low edu	0.45	0.91	0.41	1.11847	1.19619
high SEP, low edu	0.45	0.88	0.4	1.23024	0.95493
high SEP, low edu	0.45	0.93	0.42	1.13904	1.15568
high SEP, low edu	0.45	0.91	0.41	1.22245	1.1462
high SEP, low edu	0.45	1	0.45	1.1754	1.08339
high SEP, low edu	0.45	0.88	0.4	1.09443	0.955098
high SEP, low edu	0.45	0.98	0.44	1.27117	1.05481
high SEP, low edu	0.45	0.93	0.42	1.03782	1.18143
high SEP, low edu	0.45	0.92	0.42	1.00405	1.09241
high SEP, low edu	0.45	0.9	0.41	1.05706	1.27265
high SEP, low edu	0.45	0.89	0.4	1.23087	0.865973
high SEP, low edu	0.45	0.94	0.43	1.18576	1.05172
high SEP, low edu	0.45	0.85	0.39	1.02812	1.22669
high SEP, low edu	0.45	0.92	0.42	1.1427	0.93796
high SEP, low edu	0.45	0.95	0.43	1.10467	0.981763
high SEP, low edu	0.45	0.85	0.39	1.13564	1.08665
high SEP, low edu	0.45	0.93	0.42	1.11296	0.915819
high SEP, low edu	0.45	0.95	0.43	1.29226	0.924469
high SEP, low edu	0.45	0.89	0.4	1.16338	0.876412
high SEP, low edu	0.45	0.82	0.37	1.00705	0.853229
high SEP, low edu	0.45	0.96	0.43	1.24332	0.960834
high SEP, low edu	0.45	0.92	0.42	1.15551	1.19634
high SEP, low edu	0.45	0.88	0.4	1.20303	1.08699
high SEP, low edu	0.45	0.78	0.35	1.07317	0.947254
high SEP, low edu	0.45	0.99	0.45	1.09166	0.993291
high SEP, low edu	0.45	0.86	0.39	0.988808	1.25447
high SEP, low edu	0.45	0.91	0.41	1.17968	1.06304
high SEP, low edu	0.45	0.79	0.36	1.12357	1.12281
high SEP, low edu	0.45	0.89	0.4	1.16086	0.921359
high SEP, low edu	0.45	0.84	0.38	1.24924	0.959693
high SEP, low edu	0.45	0.89	0.41	1.33736	0.908754
high SEP, low edu	0.45	0.9	0.41	1.10797	1.11266
high SEP, low edu	0.45	0.79	0.36	1.08942	1.08608
high SEP, low edu	0.45	0.91	0.41	1.23745	1.15851
high SEP, low edu	0.45	0.98	0.44	1.13352	1.08505
high SEP, low edu	0.45	0.87	0.4	1.17629	1.02744
high SEP, low edu	0.45	1	0.45	1.07717	0.99759
high SEP, low edu	0.45	0.98	0.44	1.0726	1.09444
high SEP, low edu	0.45	0.79	0.36	1.13949	1.03105
high SEP, low edu	0.45	0.94	0.43	1.08566	1.20804
high SEP, low edu	0.45	0.86	0.39	1.24786	1.03754
high SEP, low edu	0.45	0.84	0.38	1.09155	1.03373
high SEP, low edu	0.45	0.97	0.44	1.06127	1.04366
high SEP, low edu	0.45	0.8	0.36	1.27067	0.941288
high SEP, low edu	0.45	0.85	0.38	1.20355	0.847077
high SEP, low edu	0.45	0.87	0.39	1.18992	1.07387
high SEP, low edu	0.45	0.98	0.44	1.09157	1.10396
high SEP, low edu	0.45	0.92	0.42	1.17646	0.95243
high SEP, low edu	0.45	0.93	0.42	1.23334	0.819968
high SEP, low edu	0.45	0.85	0.39	1.23658	1.0485
high SEP, low edu	0.45	0.86	0.39	1.10126	1.21195
high SEP, low edu	0.45	0.89	0.4	1.15557	1.04506
high SEP, low edu	0.45	0.85	0.39	1.07575	0.99674
high SEP, low edu	0.45	0.82	0.37	1.11795	1.17455
high SEP, low edu	0.45	0.8	0.36	0.984033	1.00711
high SEP, low edu	0.45	0.98	0.44	0.886386	1.32009
high SEP, low edu	0.45	0.95	0.43	1.24439	1.07059
high SEP, low edu	0.45	0.86	0.39	1.09194	1.1207
high SEP, low edu	0.45	0.85	0.39	1.23657	1.02908
high SEP, low edu	0.45	0.98	0.44	1.25261	1.14693
high SEP, low edu	0.45	0.97	0.44	1.3415	0.967228
high SEP, low edu	0.45	0.85	0.38	1.09586	1.08045
high SEP, low edu	0.45	0.75	0.34	0.960863	1.01659
high SEP, low edu	0.45	0.89	0.4	1.08559	0.889771
high SEP, low edu	0.45	0.87	0.39	1.11345	1.05257
high SEP, low edu	0.45	0.96	0.44	1.21129	1.34863
high SEP, low edu	0.45	0.93	0.42	1.05849	0.992433
high SEP, low edu	0.45	0.95	0.43	1.17673	1.02304
high SEP, low edu	0.45	1	0.45	1.23374	1.06331
high SEP, low edu	0.45	0.94	0.43	1.02338	1.36615
high SEP, low edu	0.45	0.87	0.4	1.33614	0.70073
high SEP, low edu	0.45	0.9	0.41	1.21351	1.19444
high SEP, low edu	0.45	0.98	0.45	1.15417	0.973546
high SEP, low edu	0.45	0.96	0.44	1.0723	1.07625
high SEP, low edu	0.45	0.76	0.35	1.10534	1.15196
high SEP, low edu	0.45	0.94	0.43	1.19053	1.01562
high SEP, low edu	0.45	0.82	0.37	1.15513	1.07064
high SEP, low edu	0.45	0.87	0.39	1.26633	1.17503
high SEP, low edu	0.45	0.97	0.44	1.20109	1.1557
high SEP, low edu	0.45	0.93	0.42	1.10781	0.87992
high SEP, low edu	0.45	0.86	0.39	1.28789	0.983547
high SEP, low edu	0.45	0.86	0.39	1.11693	0.847805
high SEP, low edu	0.45	0.83	0.38	1.12183	1.02475
high SEP, low edu	0.45	0.87	0.39	1.25705	1.07271
high SEP, low edu	0.45	0.89	0.4	1.03372	1.26591
high SEP, low edu	0.45	0.83	0.38	1.15436	0.917908
high SEP, low edu	0.45	0.85	0.39	1.06866	1.00533
high SEP, low edu	0.45	0.98	0.45	1.1727	1.17033
high SEP, low edu	0.45	0.91	0.41	1.14735	1.07843
high SEP, low edu	0.45	0.97	0.44	1.10835	1.08746
high SEP, low edu	0.45	0.95	0.43	1.03899	1.10032
high SEP, low edu	0.45	0.9	0.41	1.27852	1.02632
high SEP, low edu	0.45	0.98	0.45	1.0661	1.23219
high SEP, low edu	0.45	0.9	0.41	1.30427	0.994489
high SEP, low edu	0.45	0.89	0.4	1.08885	0.949364
high SEP, low edu	0.45	0.99	0.45	1.41661	0.992736
high SEP, low edu	0.45	0.87	0.39	1.20274	0.9234
high SEP, low edu	0.45	0.94	0.42	1.30234	1.04617
high SEP, low edu	0.45	0.96	0.43	1.08041	1.12079
high SEP, low edu	0.45	0.96	0.44	1.31385	0.976999
high SEP, low edu	0.45	0.83	0.38	1.13513	0.978642
high SEP, low edu	0.45	0.74	0.34	1.00478	1.12935
high SEP, low edu	0.45	0.94	0.43	1.05125	0.980764
high SEP, low edu	0.45	0.89	0.4	1.30854	0.91479
high SEP, low edu	0.45	0.92	0.42	1.22301	1.24152
high SEP, low edu	0.45	0.77	0.35	0.979505	1.04542
high SEP, low edu	0.45	0.88	0.4	1.01959	0.97588
high SEP, low edu	0.45	0.8	0.36	1.12524	1.01066
high SEP, low edu	0.45	0.93	0.42	1.1311	1.06904
high SEP, low edu	0.45	0.97	0.44	1.25317	1.22017
high SEP, low edu	0.45	0.87	0.4	1.12304	1.01027
high SEP, low edu	0.45	0.89	0.4	0.924499	0.806551
high SEP, low edu	0.45	0.87	0.4	1.19354	1.02509
high SEP, low edu	0.45	1	0.45	1.09634	1.1139
high SEP, low edu	0.45	0.93	0.42	1.19029	1.14239
high SEP, low edu	0.45	1	0.45	1.24879	1.05695
high SEP, low edu	0.45	0.92	0.42	1.17267	1.13496
high SEP, low edu	0.45	0.77	0.35	1.02982	1.11068
high SEP, low edu	0.45	0.98	0.44	1.11562	1.17179
high SEP, low edu	0.45	0.8	0.37	1.03077	1.12666
high SEP, low edu	0.45	0.91	0.41	1.07932	1.18521
high SEP, low edu	0.45	0.76	0.35	1.04119	0.96778
[truncated: 864 more rows]

## Sheet: panel i
target	probability of success
high SEP	30.76
low edu	31.89
low SEP	1.2
high edu	0.18
high SEP, low edu	28.63
